# Supplementary material for: Differential Sensitivity of Target Genes to Translational Repression by miR-17~92
Source: PLoS Genet. 2017 Feb 27;13(2):e1006623. doi: 10.1371/journal.pgen.1006623 (PMC5348049; doi:10.1371/journal.pgen.1006623)
Supplement: S1 Table — (XLSX) [file pgen.1006623.s023.xlsx]

## Sheet: Table. S2
S1 Table. mRNA copy number per cell as determined by ERCC-RNA-seq.
Purified WT B cells were stimulated with LPS and IL-4 for indicated amounts of time before ERCC-RNA-seq analysis.
Naive			1.5h			4.5h			13.5h			25.5h
GeneID	Log2 (copy per cell)		GeneID	Log2 (copy per cell)		GeneID	Log2 (copy per cell)		GeneID	Log2 (copy per cell)		GeneID	Log2 (copy per cell)
Cd74	10.3192		Cd74	10.8328		Eef1a1	11.0442		Eef1a1	12.6867		Eef1a1	14.0078
Eef1a1	9.87543		Eef1a1	10.2455		Hspa8	10.4507		Ppia	11.7093		Ppia	13.3407
Tpt1	9.14611		Tpt1	9.9085		Cd74	10.2218		Actb	11.6055		Actb	13.1032
H2-Aa	9.06372		Tmsb4x	9.81365		Ppia	10.0859		Hspa8	11.5811		Hspa8	13.0131
Actb	9.05398		H2-Aa	9.79965		Tpt1	9.83287		Rps2	11.1993		Rps26	12.6116
Tmsb4x	9.01293		Rps27	9.49023		Actb	9.82314		Rplp1	11.0677		Ptma	12.6087
Rps4x	8.52281		Actb	9.36206		Npm1	9.60593		Rps26	11.0171		Gapdh	12.6001
Rps3a1	8.49804		H2-Ab1	9.3268		Ptma	9.54003		Cd74	11.0118		Rplp1	12.5857
Rplp1	8.46886		H2-Eb1	9.2788		Rps2	9.39547		Tpt1	10.9384		Tpt1	12.572
Rpl12	8.45379		Igkc	8.82863		Rpl23a	9.29189		Npm1	10.9318		Npm1	12.5479
Gm9846	8.42685		Hspa8	8.8027		Igkc	9.28448		Hsp90ab1	10.8925		Rps2	12.4703
Rps8	8.42606		Rps24	8.77856		Hsp90ab1	9.25186		Ptma	10.8827		Ighm	12.4256
Rps9	8.3764		B2m	8.77417		Rps3a	9.25026		Rpl23a	10.8358		Rpl41	12.424
Rps15	8.35037		Rpl13a	8.74087		Rps26	9.21141		Rps4x	10.8253		Rps12	12.4185
Rpl17	8.31354		Il4i1	8.69894		Rps24	9.20386		Rps3a	10.8141		Rpl23a	12.415
Rps24	8.3096		Cd83	8.692		Rps6	9.18071		Rps12	10.8039		Rps3a	12.3731
Rpl23a	8.30803		H2-K1	8.66685		Rps18	9.16386		Rpl12	10.7689		Rps8	12.2901
Rpl13	8.28753		Rpl23a	8.65272		Rpl12	9.15285		Rpl10	10.7573		Rps4x	12.2802
H2-Ab1	8.27234		Rps3a	8.64531		Rps8	9.0897		Igkc	10.7542		Hsp90ab1	12.2494
H2-Eb1	8.24534		Bcl2a1b	8.58552		Rpl4	9.08653		Rps8	10.7475		Rps6	12.2415
Fau	8.23416		Rplp1	8.58258		Rplp1	9.06413		Rps6	10.7088		Rpl32	12.2341
Rps27	8.22295		Rpl12	8.53769		Rps27	9.06002		Rpl32	10.7033		Rpl10	12.2205
Rps20	8.2		Rps15	8.50366		Rpl13	9.04268		Rps18	10.7002		Rpl12	12.2177
Rps23	8.19968		Rps6	8.50332		Tmem123	9.02888		Ighm	10.6716		Rpl4	12.2153
Rps29	8.14868		Ubc	8.49054		Rpl19	9.02109		Rpl41	10.6463		Rpl13a	12.1862
Rpl19	8.14424		Rpl13	8.45291		Rpl10	9.00793		Rpl13	10.6435		Rplp0	12.1854
Uba52	8.12225		Rps4x	8.44976		Rps27a	9.0005		Rpl4	10.6333		Rps24	12.1762
Rps14	8.08455		Nr4a1	8.44962		Rpl8	8.99806		Rpl13a	10.6024		Rps9	12.1657
Rps18	8.04686		Rps9	8.42132		Rpl7	8.99423		Rplp0	10.5843		Cd74	12.1583
Rps21	8.0382		Rpl19	8.41816		Rpl32	8.9934		Rpl7	10.5821		Rps18	12.1093
Rps16	8.03306		Rps8	8.41477		Rpl13a	8.98994		Rps24	10.5787		Rpl13	12.1079
Cd79a	8.01765		Rps18	8.39112		Eif5a	8.97937		Rps9	10.5655		Rpl7	12.0808
Rpl13a	7.98467		Rpl17	8.36773		Rplp0	8.92127		Rps15	10.5613		Rpl19	12.0616
Rpl9	7.95845		Ddx5	8.35505		Rps15	8.91467		Rpl19	10.5496		Rps27a	12.0428
Rps11	7.94989		Ppia	8.34252		Rps9	8.90949		Rps27a	10.5043		Rpl5	11.976
Rpl35	7.91802		Rpl9	8.3329		Rps17	8.88741		Rpl7a	10.5022		Rpl27a	11.9707
Rpl4	7.90157		Rps26	8.30704		Rpl7a	8.87687		Rpl27a	10.4989		Rps15	11.9612
Gm12191	7.89802		Rps14	8.30598		Rps4x	8.86798		Rps17	10.4761		Igkc	11.96
H2-K1	7.8925		Rps29	8.29826		Rpl9	8.85254		Rpl8	10.4723		Rpl7a	11.9546
Rpl8	7.88565		Rps19	8.29503		Rps14	8.84177		Rps14	10.4337		Tmsb4x	11.944
Gm15772	7.8623		Rpl23	8.2948		Il4i1	8.82779		Rpl5	10.3887		Rpl23	11.9325
Rpl7	7.85923		Uba52	8.25889		Rps12	8.80746		Rps11	10.3779		Rpl8	11.9147
Rpl32	7.83938		Rpl4	8.25791		Rpl27a	8.78833		Rpl9	10.3696		Rps27	11.9022
Rps12	7.83699		Ptma	8.25668		Rpl23	8.78262		Rpl23	10.3648		Rps17	11.9007
Rpl11	7.78836		Fau	8.23011		Rpl5	8.77889		Rpl26	10.3379		Rpl9	11.8983
Rps26	7.78731		Rpl26	8.21624		Rpl26	8.73829		Uba52	10.3372		Rps29	11.8972
Rps19	7.75671		Rpl32	8.2061		Uba52	8.69446		Rps29	10.3158		Rps11	11.8921
B2m	7.74665		Rpl5	8.20327		Eif4a1	8.69436		Rps27	10.3032		Rpl26	11.8893
Rpl41	7.74095		Rps16	8.19141		Rpl18	8.68493		Rpl11	10.3016		Rps19	11.8799
Rpl28	7.73809		Rpl7	8.18254		Rpl6	8.6393		Rpl6	10.2701		Uba52	11.8452
Rps5	7.73249		Rplp0	8.14726		Rpl41	8.61586		Eif5a	10.2654		Rps20	11.8287
Rps10	7.72395		Rpl21	8.13779		Rps19	8.59632		Rps19	10.2532		Rps14	11.8276
Rps7	7.70433		Rpl8	8.13471		Rpl21	8.56052		Rps21	10.2521		Rps23	11.7852
Cd79b	7.68561		Eif1	8.12501		Tmsb4x	8.55553		Rps23	10.1965		Rpl6	11.7746
Rpl38	7.65455		Rpl27a	8.08695		Rpl10a	8.53558		Rpl35	10.1713		Rps16	11.7636
Rpl10	7.60652		Rps12	8.08451		B2m	8.53421		Rps5	10.1477		Rpl11	11.7617
Rpl37a	7.60555		Rpl10	8.06033		Rpl11	8.52826		Pabpc1	10.1418		Pabpc1	11.7184
Rpsa	7.59494		Rps27a	8.04495		Rpl17	8.52331		Gapdh	10.1383		Rps21	11.7172
Rps13	7.58925		Rps20	7.98971		Rps5	8.51198		Rpl18	10.1108		Pfn1	11.7119
Rps6	7.57915		Rps21	7.97898		Pabpc1	8.49734		Rpl28	10.1086		Rps5	11.6981
Rpl35a	7.55459		Rps2	7.9737		Rps11	8.4943		Rps16	10.101		Rpl35	11.6847
Shisa5	7.51617		H2-D1	7.96459		Rps29	8.48677		Rpl15	10.0921		Eef1b2	11.6673
Rps17	7.49231		Rps15a	7.9522		Eef1b2	8.46733		Rpl3	10.0858		Rpl28	11.6636
Ppia	7.48879		Rpl30	7.92229		Rps16	8.44869		Rpl21	10.0728		Eif5a	11.6634
Rpl6	7.4832		Cd79b	7.91573		Ubc	8.44544		Rpl17	10.0595		Rpl15	11.6365
Rpl18	7.48049		Rps11	7.91555		Rps10	8.40557		Rps20	10.0528		Rpl3	11.6201
Rpl18a	7.47827		Rps13	7.90405		Rps13	8.39536		Rpsa	10.0466		Rps28	11.608
Rpl39	7.46595		Rps7	7.90259		Rpl15	8.39256		Pfn1	10.0253		Rpl17	11.6037
Rpl23	7.44791		Ighm	7.89566		Hspa5	8.39218		Tmsb4x	10.0252		Rps13	11.5979
Coro1a	7.44739		Gm13341	7.88556		Rpl35	8.38768		Rpl36	10.0101		Rpsa	11.5846
H2-D1	7.41414		Eif4a1	7.87792		Rpl28	8.37796		Rps15a	9.99851		Rpl21	11.5804
Pfn1	7.40488		Rps23	7.87662		Rpl3	8.34053		Rps10	9.99352		Rps10	11.5683
Rps27a	7.40131		Rps10	7.86433		Rps23	8.33991		Rpl14	9.97841		Eef2	11.5548
Rpl7a	7.40073		Rps5	7.86298		H2-K1	8.31101		Rpl38	9.97731		Rpl18	11.5525
Rpl27a	7.34329		Rpl41	7.78997		Gnb2l1	8.30882		Rpl29	9.96833		Tuba1b	11.528
Eef2	7.33666		Myc	7.78544		Rpl35a	8.30844		Eef1b2	9.96359		Rps15a	11.5151
Rps28	7.3286		Cd69	7.78228		Rps7	8.30512		B2m	9.95515		Rpl29	11.5148
Rps2	7.31938		Rps17	7.77617		Set	8.30371		Rpl30	9.93847		Actg1	11.5053
Rplp0	7.31581		Rpl6	7.75552		Rpl38	8.2695		Actg1	9.93125		Rpl30	11.4697
Ptma	7.27692		Rpl35a	7.732		Rps15a	8.26285		Rps28	9.91277		Rpl14	11.455
H3f3a	7.27473		Rpl18	7.71325		Gm13341	8.2618		Rps13	9.91058		Cfl1	11.4432
Cd52	7.26353		Hsp90ab1	7.70248		Rpl14	8.24419		Gnb2l1	9.90966		Rpl35a	11.4214
Rpl3	7.23044		Rpl7a	7.6942		Rpl24	8.23765		Rpl22	9.89088		Hnrnpa3	11.3992
Gnb2l1	7.20212		Rps28	7.68964		Rpl36	8.22499		Rpl10a	9.88307		Rpl10a	11.3854
Ddx5	7.18321		Rpsa	7.6754		Rpsa	8.21517		Rpl35a	9.8795		Rpl36	11.3756
Rpl36	7.12406		Nfkbid	7.65538		Ddx5	8.2103		Hnrnpa3	9.8563		Rpl22	11.3582
Cd37	7.1167		Rpl11	7.64075		Cd83	8.20999		Rpl24	9.83619		Gnb2l1	11.3571
Rpl10a	7.11195		Rpl28	7.61024		Rps20	8.18571		Rps7	9.82825		Ubc	11.3541
Ly6e	7.09933		Ubb	7.59075		Fcer2a	8.18456		Eef2	9.80528		Rpl38	11.3506
Rplp2	6.98024		Srgn	7.58884		Rpl29	8.18205		Cfl1	9.79496		Rpl24	11.345
Ly6d	6.97457		Pim1	7.57935		Rpl30	8.13619		Rplp2	9.74763		Gm13341	11.3405
Actg1	6.92354		H3f3a	7.57397		Ybx1	8.13544		Eif4a1	9.71749		Rps7	11.3155
Rpl5	6.92325		Rpl38	7.56943		H2-Aa	8.11217		Rps25	9.68581		Rps25	11.2282
Rps25	6.91719		Npm1	7.55014		Eef2	8.10833		Rpl34	9.65718		Fau	11.2254
Rpl34	6.87733		Rpl35	7.54574		Ighm	8.08795		Ubc	9.65505		Rps3	11.2119
Fth1	6.83683		Pabpc1	7.54376		H2-Ab1	8.08066		Eef1g	9.65431		Ldha	11.2083
Tmsb10	6.83553		Eef2	7.53663		Rps28	8.07713		Rpl36a	9.64274		Rpl34	11.194
Rpl29	6.83286		Rpl18a	7.52938		Rplp2	8.06774		Hnrnpa1	9.61679		Rplp2	11.1897
Ubb	6.82948		Marcksl1	7.48729		Rps21	8.06408		Rpl37a	9.61647		Eef1g	11.1808
Cd19	6.8227		Bcl2a1d	7.48701		Hsp90aa1	8.06151		Set	9.5876		Hsp90aa1	11.1685
Rpl24	6.81458		Rpl37a	7.48268		Rpl34	8.02883		Gm13341	9.53385		Ybx1	11.1678
Rpl14	6.81131		Rpl10a	7.46612		Nop56	7.99956		Rps3	9.51574		Hnrnpa1	11.1394
Rps3	6.79201		Nfkbia	7.46054		Eif1	7.98889		Fau	9.511		Rpl37a	11.137
Rpl36a	6.75026		Hnrnph1	7.44202		Rpl22	7.9885		Ybx1	9.49355		Eif4a1	11.113
Cfl1	6.74007		Rpl34	7.43817		Rps25	7.97643		Eif1	9.46495		B2m	11.0939
H2-DMb2	6.71137		Gnb2l1	7.43705		Cd19	7.92482		Rpl27	9.44404		Set	11.0468
Rpl21	6.71116		Rpl3	7.40044		Pfn1	7.91067		Hsp90aa1	9.41334		Rpl36a	11.004
Rpl31	6.62647		Rps3	7.36103		Hnrnpf	7.90742		Atp5b	9.36451		Pkm	10.9551
Faim3	6.57144		Rpl24	7.35838		Eef1g	7.90406		Hnrnpa2b1	9.33928		Hnrnpa2b1	10.947
Ms4a1	6.47501		Actg1	7.34559		Fau	7.89757		Naca	9.26993		Rpl27	10.9419
Hspa8	6.45129		Rpl15	7.32851		Rps3	7.89121		Btf3	9.26739		Rpl18a	10.8884
Rpl27	6.44895		Eef1b2	7.31787		Gas5	7.89058		Rpl18a	9.26706		Atp5b	10.8814
Serinc3	6.44078		Gm10222	7.31348		Btf3	7.88472		Tuba1b	9.16582		Gm10222	10.8751
Arhgdib	6.36747		Rps25	7.30674		Eif4a2	7.87706		Prdx1	9.16333		Aldoa	10.8487
Ftl1	6.31445		Rplp2	7.30536		Hnrnpa2b1	7.86407		Hspa5	9.15684		Eif1	10.8376
D4Wsu53e	6.27973		Pfn1	7.30121		Rpl27	7.83533		Ddx5	9.15671		Rpl39	10.797
Pabpc1	6.25236		Zfp36l1	7.29413		Srsf2	7.83137		Rpl31	9.14579		Btf3	10.7712
Actr3	6.24866		Rpl36	7.27238		Cfl1	7.82101		Hnrnpf	9.13947		H3f3a	10.7707
Cd22	6.23958		Dusp2	7.26788		Cnbp	7.81991		Hspd1	9.13827		Tubb5	10.7635
Rpl37	6.22947		Syngr2	7.24896		Hnrnpa3	7.78999		H2-Aa	9.13813		Slc25a5	10.7512
Hnrnpa2b1	6.21735		Rpl22	7.21803		Gm10222	7.78468		Slc25a5	9.1003		Hnrnpab	10.7335
Sh3bgrl3	6.2149		Hspa5	7.18258		Ubb	7.73006		Hnrnpk	9.09422		Naca	10.7181
Eef1g	6.20223		Hnrnpk	7.17732		Actg1	7.72129		Rpl37	9.07604		Hspd1	10.7067
Srsf5	6.13418		Cd79a	7.17227		Naca	7.71636		H2-K1	9.07142		Mif	10.6915
Ltb	6.07193		Junb	7.14855		Atp5b	7.6933		Rpl39	9.06126		Ubb	10.6643
Hmha1	6.06565		Rpl39	7.14237		Rpl36a	7.68784		Ubb	9.01272		Rpl31	10.6629
Rpl34-ps1	6.06527		Hnrnpf	7.11877		Hnrnpa1	7.68355		Gm10222	9.00661		Hnrnpf	10.6542
Sell	6.05084		H2-Q6	7.11677		Cd79b	7.68046		Calr	8.9917		Prdx1	10.5924
Naca	6.02137		Rpl14	7.07302		Rpl18a	7.66477		Gas5	8.9777		Cd52	10.5914
Hsp90ab1	6.00657		Ifi30	7.05654		Syngr2	7.65523		Tmem123	8.95359		Rpl37	10.5781
Rbm3	5.97157		Rpl36a	7.02825		Hnrnpu	7.60907		Hnrnpu	8.94047		Hnrnpk	10.5703
Ctss	5.95252		Rpl29	7.00536		Hspd1	7.60693		H2-Ab1	8.92597		Nap1l1	10.501
Psap	5.95129		Srsf5	7.003		Slc25a5	7.60185		Coro1a	8.92561		Hnrnpu	10.4875
Serp1	5.94415		Cnbp	6.99814		Ccr7	7.5576		Hnrnpd	8.90922		Eno1	10.4841
Gimap6	5.93449		H3f3b	6.9963		H2-Eb1	7.55688		H3f3a	8.88253		Coro1a	10.4754
Gnas	5.93347		Shisa5	6.97825		Rpl37a	7.55512		Aldoa	8.86986		Fth1	10.4294
Arhgef1	5.92172		Tnfaip3	6.97683		Sumo2	7.55465		Cnbp	8.83568		Hnrnpd	10.4176
Ptprc	5.89928		Ccr7	6.97494		Rbm3	7.55236		Hnrnpab	8.83521		Hmgb1	10.4098
Hnrnpf	5.86622		Icam1	6.97195		Ncl	7.54408		Rbm3	8.82748		Cnbp	10.377
Rpl15	5.85479		Gadd45b	6.97121		Hnrnpab	7.5208		Il4i1	8.76717		H2-Aa	10.3653
Msn	5.84397		Eif4g2	6.97066		Hnrnpk	7.47041		Cct8	8.72133		Ddx5	10.3459
Laptm5	5.84373		Ftl1	6.92709		Cct8	7.46374		Ftl1	8.71693		H2afz	10.3444
Eif1	5.84179		Sfpq	6.89746		Pa2g4	7.46086		Hspe1	8.70477		Pgk1	10.332
Fcer2a	5.81926		Cd52	6.89489		Eif4g2	7.44818		Mif	8.67045		Gas5	10.2517
Lcp1	5.81516		Hnrnpa2b1	6.88621		Ccnd2	7.44527		Syngr2	8.64759		Hspe1	10.247
H2-Ob	5.80561		Srsf2	6.88277		Swap70	7.44252		Nap1l1	8.63184		Pcna	10.1914
Gapdh	5.80143		Rpl27	6.86061		AC151712.4	7.40769		Cd79b	8.63067		Eif4g2	10.1521
Myl6	5.78915		Irf4	6.85659		Rpl31	7.3617		Rpl36al	8.61408		Ftl1	10.1443
Mndal	5.78535		Fth1	6.8511		Hnrnpd	7.30751		Eif4a2	8.5894		Tmsb10	10.1317
Ptpn6	5.77587		Rpl31	6.8369		Calr	7.29311		Ldha	8.58419		Ran	10.1274
Btf3	5.76731		Eif5a	6.81663		Bcl2a1b	7.26993		Actr3	8.57315		Sumo2	10.1234
Malat1	5.75693		Eif4a2	6.80925		Ldha	7.2677		Cd52	8.57096		Rbm3	10.1206
Npm1	5.75395		Cfl1	6.79104		Srsf3	7.26143		H2-Eb1	8.5529		Cct2	10.1008
Unc93b1	5.72788		Ube2d3	6.77978		Rpl37	7.26026		Sumo2	8.5401		Rpl36al	10.0919
Hnrnpk	5.71317		Il2rg	6.7782		H2-D1	7.23619		Cct2	8.53542		Nop56	10.0902
Eif4a2	5.6654		Fcer2a	6.75956		Gapdh	7.23061		Nop56	8.53383		Tcp1	10.0859
Lsp1	5.66308		Nfkbiz	6.75844		Cct2	7.21229		Pa2g4	8.51129		Pgam1	10.0839
Ptprcap	5.65975		Hbb-b1	6.74082		Psme2	7.18648		Psme2	8.50674		Atp5g3	10.0735
Snx2	5.64681		Rbm3	6.73896		Cct3	7.17705		Eif4g2	8.506		Cct8	10.0705
Nap1l1	5.63913		Cxcr5	6.7365		Fbl	7.13815		Srsf2	8.50045		Anp32a	10.0621
Gimap4	5.63611		Slc25a3	6.72898		Rpl36al	7.13314		Srsf3	8.47575		H2-Eb1	10.0417
Mcl1	5.63129		Hnrnpu	6.72196		Nfkb1	7.12573		Pkm	8.46784		Atp5a1	10.0286
Srgn	5.63012		Btf3	6.71522		H3f3b	7.11161		Eef1d	8.46325		H2-Ab1	10.0133
Ets1	5.59574		Cd19	6.70363		Hnrnph1	7.11101		Cct5	8.41404		Ranbp1	10.0031
Ubc	5.59333		Gm13340	6.69425		Hsp90b1	7.10567		Hsp90b1	8.40689		H2-K1	10.0029
H2-T23	5.55256		Nop56	6.6612		Ube2d3	7.1053		Atp5a1	8.39816		Srsf3	9.99076
Cd24a	5.54077		Gimap6	6.64715		Cct5	7.08445		Ly6d	8.39739		Pa2g4	9.98457
Btla	5.52347		Hnrnpa3	6.63488		H3f3a	7.05929		Tcp1	8.39055		Lcp1	9.97953
Myl12b	5.51913		Tmsb10	6.62959		Anp32b	7.05863		Ran	8.37724		Srsf2	9.97782
Gm1821	5.51509		Hnrnpa1	6.59999		Rpl39	7.05022		Cct3	8.36459		Fus	9.9753
H2-Q6	5.47268		Birc3	6.59694		Tcp1	7.04074		Tubb5	8.36003		Arpc2	9.97355
Eef1b2	5.4664		Nfkb1	6.58183		Cd44	7.02141		Gm5921	8.34412		Hspa5	9.9516
Clk1	5.4535		Rbm39	6.58106		Ranbp1	6.99814		Fcer2a	8.32882		Cd24a	9.9351
Plac8	5.44674		Wsb1	6.57572		Srsf5	6.98828		Fus	8.31313		Arhgdib	9.91731
Cd72	5.44661		Sumo2	6.57198		Myc	6.98744		Ncl	8.30369		Actr3	9.90667
Dazap2	5.44387		Mcl1	6.56842		Nop58	6.97042		Pdia3	8.30362		H3f3b	9.90584
Ddx17	5.43417		Rel	6.56398		Mybbp1a	6.96521		Fth1	8.27964		Gm13340	9.90346
Dok3	5.43301		Hsp90aa1	6.53753		Pim1	6.95554		H2-D1	8.27232		Gnas	9.87079
Gnai2	5.42969		Scd1	6.53748		Eif3g	6.94364		Arhgdia	8.27177		Tpi1	9.85315
Csk	5.42864		Naca	6.53322		C1qbp	6.93236		Ube2d3	8.26529		Eef1d	9.84437
Scd1	5.41464		Fus	6.5243		Ran	6.92756		Fbl	8.25033		Ncl	9.83539
Cdc42	5.41298		Cd37	6.5194		Hspe1	6.92072		Arpc2	8.2493		Arhgdia	9.82056
Hvcn1	5.40424		Gm20645	6.49449		Ssb	6.91792		Ranbp1	8.24277		Cct5	9.79042
Hnrnph1	5.39015		Rpl37	6.49169		Pkib	6.89851		Sfpq	8.22954		Rpl22l1	9.79003
Tsc22d3	5.3652		Hnrnpab	6.47359		Hspa9	6.89439		Tpm3	8.22905		Slc25a3	9.7868
Ly6a	5.35203		Hba-a2	6.47051		Birc3	6.8942		Swap70	8.22702		Oaz1	9.78226
Siglecg	5.34297		Coro1a	6.46727		Bcl2a1d	6.87131		Slc25a3	8.22093		Hnrnpl	9.77588
H3f3b	5.33821		Ezr	6.46667		Prmt1	6.86074		Atp5g3	8.21995		Anp32b	9.7705
B4galnt1	5.33672		Satb1	6.45548		Ewsr1	6.85837		AC151712.4	8.19278		Ucp2	9.76851
Txnip	5.33462		Kdm6b	6.45013		Gm13340	6.85777		Gm20390	8.19269		Serp1	9.76452
Hba-a2	5.33028		Btg1	6.44469		Dnaja1	6.8475		Dnaja1	8.18458		Tpm3	9.75792
Arpc2	5.3135		Ywhaz	6.43999		Prdx1	6.84696		Hspa9	8.14643		Hnrnph1	9.75561
Arpc5	5.30911		Sub1	6.42781		Mif	6.84489		C1qbp	8.14259		Ly6d	9.75279
Adrbk1	5.30425		H2-Ob	6.41151		Eef1d	6.82224		Hnrnph1	8.12475		AC151712.4	9.73861
Gltscr2	5.29753		Cdc42	6.41082		Slc25a3	6.79738		Ywhaz	8.12242		Ywhae	9.73751
Btg1	5.29382		Vasp	6.4089		Eif5	6.76631		Cct6a	8.11698		Snrpg	9.73595
Slc25a3	5.2728		Ybx1	6.40765		Tardbp	6.74942		Ywhae	8.11459		Gm20390	9.71357
Rpl22l1	5.27242		Calr	6.40236		Hnrpdl	6.74152		Oaz1	8.11315		Dnaja1	9.70833
Eif5a	5.27177		Serinc3	6.39765		Cct6a	6.73255		Sod1	8.10722		Cct3	9.70517
Stk17b	5.2688		Ccnl1	6.38115		Canx	6.72821		Lcp1	8.08793		Gpi1	9.69706
Ppp1ca	5.24525		Eef1g	6.37365		Nap1l1	6.72344		Gnas	8.08554		Hspa9	9.69258
Cd55	5.24299		Stap1	6.36664		Ly6d	6.71884		H3f3b	8.0784		Swap70	9.6826
Bank1	5.23505		Swap70	6.36215		Mat2a	6.70194		Tardbp	8.07391		Cd79b	9.67964
Tpm3	5.23101		Msn	6.35588		Atf4	6.70067		Srsf5	8.06555		C1qbp	9.67508
Swap70	5.23036		Crem	6.3374		Fus	6.69882		Arhgdib	8.06535		Ywhaz	9.6643
Snx5	5.23014		Plac8	6.33525		Syncrip	6.69506		Anp32b	8.05842		Ube2d3	9.64532
Hba-a1	5.22426		Sf1	6.3237		Ifi30	6.68942		Ms4a1	8.05409		Cox4i1	9.63761
Klf2	5.22278		Btg2	6.31906		Impdh2	6.68417		Hmgb1	8.05106		Gm5921	9.63494
Cotl1	5.22077		Tgif1	6.31636		Srsf6	6.67106		Cdc42	8.04321		Scd1	9.6242
Zfp36l1	5.21245		AC151712.4	6.30584		Tuba1b	6.65249		Gm13340	8.02959		Ppp1ca	9.61405
Rhoa	5.20872		H2-Q7	6.28851		Arhgdia	6.64134		Psma3	8.02858		Sepw1	9.61068
H2-DMb1	5.2071		Gm11175	6.26972		Ptges3	6.63073		Snrpd3	8.02855		Cdk4	9.60767
Rpl36al	5.19625		Set	6.26523		Ddx39b	6.62292		Ptbp1	8.02314		Pcbp1	9.60686
Snn	5.19356		Zfp36	6.2636		Sfpq	6.6206		Ewsr1	8.01033		Calr	9.58551
Pfdn5	5.18383		Oaz1	6.24754		Cct4	6.61281		Prmt1	8.00778		Psme2	9.57696
Cyba	5.17301		Mat2a	6.23613		Snrpd3	6.6084		Hnrnpl	7.98944		Myl6	9.57048
Tbc1d10c	5.15797		Ccnd2	6.22282		Pcbp1	6.60234		Ppp1ca	7.98918		Shisa5	9.56365
Eif3f	5.1578		Atp5b	6.21732		Cdk4	6.59943		Mybbp1a	7.98756		Tardbp	9.54891
Gm10052	5.15395		Ddx6	6.21158		Pdia3	6.59488		Vcp	7.98		Eif4a2	9.53975
Hnrnpu	5.1505		Clk1	6.20506		Eif4g1	6.59314		Ddx39b	7.97574		Ly6a	9.52813
Ywhaz	5.1458		Ewsr1	6.20071		Atp5g3	6.59178		Anp32a	7.97397		Snrpe	9.52291
Cox4i1	5.12658		Srsf6	6.1881		Ddx21	6.5704		Pcbp1	7.97333		Hmgn2	9.51835
Clic1	5.11534		Srsf3	6.18791		Grap	6.55904		Ly6e	7.96726		Fdps	9.51807
Fcrla	5.10277		Dazap2	6.17545		Hdgf	6.5492		Cct4	7.9626		Psme1	9.49905
Apobec3	5.08999		Fam107b	6.17334		Ube2i	6.52998		Rpl22l1	7.96241		Ptbp1	9.4917
Cox7a2l	5.08758		Gimap4	6.15662		Srsf1	6.52391		Impdh2	7.95955		Ms4a1	9.49156
Atp5b	5.08635		Eif5	6.15593		Cdc42	6.5203		Ube2i	7.93941		Sod1	9.48929
H2-Oa	5.0849		Tmem123	6.15281		Gnl3	6.50369		Cd19	7.93505		Sub1	9.48179
Atp2a3	5.07178		Actr3	6.15234		Eif3c	6.50332		Myl6	7.92423		Fbl	9.48027
Ezr	5.05192		Stk17b	6.13149		Nfkbia	6.48571		Canx	7.92134		Srsf5	9.47921
Blk	5.04748		Arpc2	6.12719		Atp5a1	6.48083		Chchd2	7.91459		Srsf1	9.46931
Icosl	5.04156		Ddx3x	6.12622		Eif2s2	6.47646		Nop58	7.90436		Ewsr1	9.45784
Rac2	5.04149		H2-DMb2	6.11803		Rpl22l1	6.46345		Ssb	7.90326		Hsp90b1	9.45746
Pou2af1	5.03902		Cd53	6.11213		Nsun2	6.46115		Cox4i1	7.90232		Prmt1	9.45599
Ctsh	5.03582		Hnrnpl	6.10307		Shmt2	6.43836		Cdk4	7.89487		Ssrp1	9.4496
Syk	5.03581		Slc25a5	6.10034		Psme1	6.43665		Hnrpdl	7.88182		Cct6a	9.44645
Samd9l	5.02063		Cd72	6.10011		Trim28	6.4144		Cd83	7.86777		Ly6e	9.43678
Rbm39	5.02025		Arpc3	6.098		Oaz1	6.41362		Arf1	7.86444		H2-D1	9.42808
Ivns1abp	5.01691		Hnrpdl	6.08653		Gm20390	6.39899		Ucp2	7.86402		Snrpd3	9.41372
Fus	5.01594		Rap1b	6.08067		U2af2	6.39653		Ifi30	7.86341		Txn1	9.41097
H2-Q4	5.00889		Cd40	6.07523		Ifrd1	6.38665		Ptges3	7.86168		Cct4	9.40497
Neat1	5.00833		Chd4	6.07281		Dock10	6.38013		Hnrnpm	7.85297		Tubb4b	9.40122
Cxcr5	5.00725		Ly6e	6.0693		Apex1	6.36509		Srsf1	7.82919		Calm1	9.39924
Grk6	4.9986		Gnas	6.06175		Aldoa	6.36216		Psme1	7.80911		Hnrnpm	9.39919
Zfp36	4.99822		Laptm5	6.05683		Caprin1	6.35491		Eif3g	7.79799		Sfpq	9.39813
Ddx39b	4.99573		Mif4gd	6.05143		Zfp36l1	6.34836		Snrpg	7.79502		Ssb	9.3909
Cnbp	4.99503		Hba-a1	6.05127		Pkm	6.34373		Tubb4b	7.77765		Cdc42	9.38021
Rap1b	4.98262		Tpm3	6.05074		Cd69	6.33578		Manf	7.77644		Rbbp7	9.36506
Filip1l	4.9826		Rnf19b	6.04322		St13	6.33522		Dynll1	7.7736		Chchd2	9.36183
Eif3h	4.97547		Tgfb1	6.03811		Kpnb1	6.3341		Atp5h	7.76858		Hmgn1	9.35677
Arpc1b	4.97309		Hnrnpd	6.02868		Gm5921	6.33306		Snrpe	7.76857		Erh	9.32465
Cnn2	4.96913		Gas5	6.00923		Snrpb	6.31226		Psma7	7.76595		Dynll1	9.32221
Arpc3	4.96441		Jund	6.00059		Csda	6.30749		Tmsb10	7.76262		Arpc1b	9.31861
Cap1	4.96016		Atf4	5.98218		Ahsa1	6.30144		Rhoa	7.75271		Nop58	9.31459
Itm2b	4.95959		Ms4a1	5.97795		Actr3	6.30123		Atp5e	7.75109		Cd79a	9.31233
Tmem123	4.95159		Stat3	5.97679		Marcks	6.29181		Eno1	7.72013		Bcl2a1d	9.30918
Sipa1	4.95031		Arhgdia	5.97011		Hmgcs1	6.28709		Pabpn1	7.68693		Arpc3	9.30801
Morf4l1	4.9431		Grap	5.96741		Pabpn1	6.2864		Calm1	7.68512		Impdh2	9.2964
Psme1	4.94231		Dennd4a	5.93898		Rhoa	6.27807		Msn	7.68055		Ube2i	9.29585
Sp100	4.9396		Rhoa	5.93875		Psma3	6.27663		Hmgn1	7.67962		Stmn1	9.29526
Ly86	4.93479		Irf5	5.93068		Ftl1	6.27152		Atp5g2	7.6792		Psma3	9.28774
Hbb-b1	4.92886		Ssb	5.92616		Snrnp70	6.26972		Rbbp7	7.66705		Ptges3	9.28376
H2-Q5	4.92047		Cd97	5.92057		Chchd2	6.26644		Stip1	7.64597		Mybbp1a	9.27719
Acap1	4.91517		Rpl36al	5.92041		Ppan	6.26404		H2-DMb2	7.63794		Pdia3	9.27362
Hmgn1	4.91263		Ube2i	5.9117		Eif3b	6.25575		Eif3e	7.63095		Msn	9.2692
Tuba1b	4.91003		Gpr183	5.90966		Cct7	6.25106		Phb2	7.62746		Vcp	9.26653
Crip1	4.90378		Lcp1	5.9072		Rsl1d1	6.24934		Sub1	7.61422		Arf1	9.25999
Snrnp70	4.90084		Gapdh	5.89293		Psme3	6.24793		Serf2	7.60748		Psma6	9.24911
Srsf2	4.89319		Irf8	5.89159		Mif4gd	6.2416		Arpc4	7.60227		Psma2	9.24714
Cd53	4.88817		Dnaja1	5.8844		Manf	6.23454		Psma6	7.60225		Snx2	9.23982
Fcrl1	4.88682		H2-Q4	5.88391		Psma7	6.23301		Psma2	7.5927		Snx5	9.2391
Psmb8	4.8648		Gdi2	5.87751		Tpm3	6.2316		Cct7	7.59023		Arpc4	9.23823
H2-DMa	4.86348		Gpbp1	5.86286		Eif3e	6.22752		Shisa5	7.58804		Cox6b1	9.2291
Map4k2	4.86165		Arf1	5.82199		Ywhaz	6.2235		Ddx21	7.58763		Eif3e	9.22502
Sf3b1	4.86159		Ier2	5.82159		Gimap4	6.22191		Ctsz	7.58389		Ifi27l2a	9.22401
Sumo2	4.85671		H2-Q5	5.81331		Hnrnpc	6.22099		Fdps	7.58189		Atp5h	9.22241
Napsa	4.85631		Serp1	5.79111		Snrpe	6.22004		Ahsa1	7.57982		Hnrpdl	9.20718
Samhd1	4.85318		Ptbp1	5.78706		Arpc2	6.21824		Pgk1	7.57743		U2af1	9.20155
Actr2	4.84381		Ctss	5.78441		Vcp	6.2069		Hdgf	7.57577		Kpnb1	9.19792
Capzb	4.83523		Rasgef1b	5.78347		Cox4i1	6.19972		Dnajc7	7.57513		Atp5e	9.18983
Ifi30	4.82766		Slc38a2	5.77552		Rbm39	6.19901		Grap	7.57262		Psma7	9.18982
Irf8	4.81899		Morf4l1	5.76632		Idi1	6.19761		Cd37	7.56959		Morf4l1	9.17988
Rpl22	4.81749		Zc3h12a	5.74614		Scd1	6.1918		Ssrp1	7.56533		Alyref	9.16915
Hnrnpl	4.81688		Tagap	5.74425		Odc1	6.1906		Sepw1	7.5548		Ahsa1	9.16841
41518	4.81318		Myo1g	5.73863		Snn	6.17803		U2af2	7.55408		Eif3h	9.16538
Lbh	4.81278		Ptprc	5.73317		Cd53	6.17492		Cd79a	7.54846		Pabpn1	9.16437
Aldoa	4.81254		Cct2	5.72577		Ms4a1	6.16773		Txn1	7.54826		Stip1	9.1523
Gpx1	4.80919		Rpl22l1	5.72495		Ssrp1	6.15415		Banf1	7.53807		Bcl2a1b	9.14305
Srrm2	4.80886		Gpr132	5.72212		Lcp1	6.15089		Actr2	7.52912		Gimap4	9.13037
Ypel3	4.80788		Csrnp1	5.71876		Ywhae	6.13869		Caprin1	7.52543		Sh3bgrl3	9.12314
Tmbim6	4.80758		Myl6	5.71467		Hnrnpm	6.1333		Ccnd2	7.52016		Serinc3	9.12233
Eif3e	4.80619		Ivns1abp	5.71279		Snx5	6.12782		H2afz	7.51964		Actr2	9.12124
Myh9	4.80343		Arpc1b	5.71063		Phb2	6.12644		Ptpn6	7.51865		Ndufa4	9.1209
Il2rg	4.80037		Ppp1r18	5.70269		Tra2b	6.11376		Eif3c	7.5145		Capzb	9.11111
Arpc5l	4.78433		Marcks	5.69876		U2af1	6.10947		Morf4l1	7.50875		Hint1	9.10912
Atp5a1	4.78072		Skil	5.6912		Gnas	6.10338		Eif4g1	7.50862		Eif2s2	9.10588
Arhgap4	4.78027		Brd2	5.69021		Arf1	6.10122		Snrpb	7.5044		Ddx39b	9.10557
Gimap8	4.77853		Ier5	5.67995		Thrap3	6.09766		Eif3i	7.50272		Eif3c	9.094
Ptp4a2	4.77577		Nfkb2	5.67623		Rcc2	6.09664		Sf1	7.49178		Caprin1	9.09024
Atp5g2	4.77394		Ifrd1	5.67234		Bzw1	6.09288		Eif3b	7.48321		Hdgf	9.0895
Gimap3	4.77037		Pkib	5.6549		Traf1	6.08606		Hspa4	7.47806		Sap18	9.08553
Arhgdia	4.76867		Ubl3	5.65043		Sf1	6.07796		Snrpd2	7.4748		Nfkb1	9.085
Blnk	4.76069		Thrap3	5.64067		Srsf7	6.07285		Arpc1b	7.47349		Snrpb	9.07236
Spib	4.75512		Pfdn5	5.63419		Hspa4	6.07266		Iglc2	7.47304		U2af2	9.07116
Mknk2	4.75241		Sdc4	5.61086		Serbp1	6.07099		Srsf6	7.47174		Csda	9.06647
Oaz1-ps	4.7448		Tes	5.6073		Hnrnpl	6.06829		Pgam1	7.46206		Atf4	9.06398
Gnb2	4.74061		Socs3	5.59764		Eif3i	6.06635		Eif2s2	7.45984		Cct7	9.05846
Pyhin1	4.73903		Son	5.59654		Msn	6.05985		Cox6b1	7.4486		Phb2	9.05842
Calr	4.7249		Nap1l1	5.59189		Ptbp1	6.05874		Gimap4	7.44703		Cd19	9.05753
Limd2	4.718		Srrm2	5.58969		Ebna1bp2	6.05201		Pcbp2	7.4411		Psmb8	9.05609
Add3	4.71606		Gltscr2	5.58399		Snrpg	6.05166		Ndufa4	7.44035		Hcls1	9.04981
Gdi2	4.71198		Nop58	5.5756		Atad3a	6.05149		St13	7.439		Rcc2	9.04126
Cd97	4.70052		Ppp1r15a	5.57002		Morf4l1	6.04207		Arpc3	7.43606		Dek	9.03546
Eif4a1	4.68933		Arhgef1	5.56073		Nars	6.04014		Gpi1	7.43373		Pomp	9.02798
Lmo2	4.68727		Wnk1	5.5598		Eif3a	6.03824		Csda	7.43		Idi1	9.02453
Lyn	4.68356		Pcbp1	5.55678		Cox5a	6.02779		Syncrip	7.42466		Atp5g2	9.02383
Serpinb1a	4.68052		Srsf11	5.55399		Srm	6.01803		Pcna	7.41653		Pcbp2	9.01743
Uqcrh	4.67282		Tcp1	5.55023		Nhp2l1	6.01627		Psma4	7.41503		Tapbp	9.01736
Capg	4.6697		Bzw1	5.54742		Hint1	6.01473		Psmb8	7.41296		Serf2	9.01545
Slfn2	4.6686		Il21r	5.54357		Psma6	6.01131		Trim28	7.41248		Ddx21	9.01508
Eif3k	4.66832		Arhgdib	5.54282		Stip1	6.00097		Ly6a	7.40825		Cox6c	9.01475
Hcls1	4.65241		Ppp1r16b	5.53902		Atp5h	5.99632		Serinc3	7.40623		Sf1	9.01313
Cd2	4.62974		Ncl	5.53798		Srsf11	5.99488		Hmgn2	7.4046		Rhoa	9.01206
Slc25a5	4.6152		Inpp5d	5.53708		Hmgb1	5.99474		Hnrnpc	7.40416		Tkt	9.01075
Rpl26	4.6121		Kras	5.53452		Pcbp2	5.9882		Pdia6	7.40237		Nono	9.00884
Ewsr1	4.60869		Tuba1b	5.52674		Rbbp7	5.98132		Mat2a	7.40058		Ptpn6	8.99917
Smap2	4.59668		Ly6d	5.52497		Psma4	5.97921		Idi1	7.39568		Nudc	8.99233
Arhgap30	4.5919		Hmgb1	5.52386		Batf	5.97405		U2af1	7.38533		Atp5l	8.99184
Hspa5	4.59126		Elovl5	5.51293		Dkc1	5.97351		Cltc	7.38217		Nhp2l1	8.99165
Lrmp	4.58204		Sat1	5.50742		H2-Q6	5.97165		Kpnb1	7.37891		Canx	8.98868
Ybx1	4.57886		Snx2	5.50725		Pdia6	5.9691		Capzb	7.37565		Snrpd2	8.98011
Clta	4.57634		Malat1	5.48475		CAAA01066805.1	5.96425		Psmb4	7.37554		Atp5f1	8.97925
Rps15a	4.56888		H2afz	5.47709		Cd72	5.96155		Tapbp	7.37474		Hspa4	8.97127
Mif4gd	4.56823		Csde1	5.47409		Dhx15	5.95391		Hint1	7.37203		Mcm3	8.96701
Psme2	4.5667		Traf1	5.47129		Srrm2	5.94945		Apex1	7.36404		Snrpd1	8.9662
Atp5e	4.56506		U2af2	5.4677		Eif4a3	5.9479		Psme3	7.35653		Cox5a	8.96541
Cnp	4.56182		D4Wsu53e	5.46709		Ftsj3	5.94388		Rsl1d1	7.35583		Apobec3	8.96444
Gabarap	4.5495		Cd24a	5.4644		Fdps	5.94258		Psmb3	7.35089		Scd2	8.9642
Evl	4.54743		Ptges3	5.45909		Tmed2	5.93697		Cox5a	7.34747		Uhrf1	8.96312
Ralgps2	4.54182		Syncrip	5.45577		Alyref	5.93492		Snrnp70	7.32806		Mcm7	8.96168
Ube2d3	4.53933		Pcna	5.45181		Brd2	5.93074		Atf4	7.32661		Atp5c1	8.96125
Ddx6	4.52987		Cox4i1	5.44368		Gspt1	5.92846		Ddx39	7.32654		Eif3b	8.95773
S100a10	4.52828		Tra2b	5.44335		Nudc	5.92509		Nhp2l1	7.32515		Hmgcs1	8.95627
Hmgn2	4.52782		Ldha	5.43489		Acin1	5.92493		Sap18	7.32308		Psma4	8.95359
Sfpq	4.51754		Calm2	5.43383		Psma2	5.92275		Snx5	7.31865		Eif4g1	8.95204
Vasp	4.51699		Grb2	5.42773		Eif4b	5.92267		Snx2	7.31698		Srsf6	8.95075
Ikzf3	4.51526		P2ry10	5.42267		Pes1	5.91656		Pebp1	7.3129		Vdac2	8.94551
Ptp4a3	4.51082		Tardbp	5.41732		Stat5a	5.90977		Erh	7.3125		Hmgb2	8.94447
Vars	4.50659		Tank	5.41472		Pabpc4	5.90682		Scd1	7.29896		Atp5o	8.93651
Dgka	4.50513		Fbxo11	5.40804		Sypl	5.9067		Nfkb1	7.29878		Psmb4	8.93181
Tpm4	4.50379		Calm1	5.40318		H2afz	5.90459		Eif3h	7.2962		Shmt2	8.92855
Sash3	4.49441		H2-DMb1	5.39441		Tnfaip3	5.90399		Atp5o	7.29253		Ddx3x	8.92293
Rnf167	4.48925		Macf1	5.38585		Trp53	5.89779		Ddx3x	7.29106		Ccdc72	8.91899
Cxcr4	4.48878		Luc7l2	5.38419		Eif3d	5.89531		Ccdc72	7.2855		Dnajc7	8.90484
Grcc10	4.48877		Sypl	5.38306		Rbm17	5.89326		Vars	7.28456		Syncrip	8.90305
Srsf3	4.48734		Traf4	5.375		Jak1	5.88646		Cox6c	7.28266		Dut	8.90158
Mbnl1	4.48229		Cct5	5.37359		Arpc1b	5.88142		Nsun2	7.27675		Ppp1cc	8.90011
Pdia4	4.48049		Limd2	5.36648		Ctsz	5.88022		Gm11687	7.27496		Mdh2	8.8996
Gm5506	4.4779		Sf3b1	5.36478		Bax	5.87997		Eif3a	7.26705		Nasp	8.89754
Snrpg	4.47423		Bank1	5.35821		Npm3	5.87208		Atp5f1	7.26579		Atp5j2	8.89277
Dnajc7	4.46912		Arpc5	5.35734		Ppp1r14b	5.86858		Bzw1	7.26397		Eif3g	8.89239
Cbx7	4.46673		Lrrc33	5.35693		Mrto4	5.85866		Atp5c1	7.26115		Isg15	8.88801
Map4k1	4.46481		Srsf7	5.35667		Calm1	5.8501		Snrpd1	7.25507		Uqcrh	8.88508
Hmgb1	4.46455		Gnl3	5.35615		Tes	5.84827		Mdh2	7.25374		Tagln2	8.88406
Ctsz	4.46397		Eif3e	5.34356		Timm23	5.8444		Apobec3	7.25239		Srm	8.88307
Grap	4.46085		Ppan	5.34255		Pgam1	5.84399		Srm	7.25155		Marcksl1	8.87553
Atf4	4.45363		Ptp4a2	5.33436		Ly6e	5.83952		Shmt2	7.24782		Rsl1d1	8.8742
Ldb1	4.44968		Samsn1	5.31559		Banf1	5.82889		Eif4b	7.24698		Cd37	8.87361
Fmnl1	4.44915		Atp5g3	5.31497		Srsf10	5.82828		Psmc5	7.24235		Psme3	8.871
Arf1	4.44857		Gimap9	5.31334		Ddx3x	5.8234		Myl12a	7.24231		Sp100	8.85803
H2-Q7	4.44705		Cct8	5.31215		Pebp1	5.81605		Sh3bgrl3	7.24143		Dbi	8.85633
Man1a	4.44623		Actr2	5.30665		Gimap6	5.81479		Tkt	7.24027		Snrnp70	8.85518
Grb2	4.44589		Ywhae	5.30474		Stat3	5.81413		Pomp	7.22987		Trim28	8.85461
Crlf3	4.44359		Ddx39b	5.30224		Snrpd1	5.81282		Serbp1	7.22719		Nfkbia	8.85387
BC005537	4.44332		Ddx21	5.29868		Atp1a1	5.80655		Psma1	7.22351		Psmb3	8.84167
Gimap1	4.44258		Eif3g	5.29108		Phb	5.79344		Vdac2	7.2184		Hmga1	8.84163
Pold4	4.44215		Matr3	5.29083		Sap18	5.79179		Gnl3	7.21772		Apex1	8.84112
Aes	4.44157		H2-DMa	5.28949		Psmd14	5.77068		Rcc2	7.21703		Banf1	8.83822
Anp32b	4.43769		Hsp90b1	5.28884		Chd4	5.76341		Alyref	7.21603		Mcm6	8.83783
Atp5g3	4.42946		Plek	5.2783		1500012F01Rik	5.76257		Eif5	7.21321		Batf	8.83629
Ogt	4.42847		Eif4a3	5.27022		Nhp2	5.76223		Pfdn5	7.21176		Eif5	8.83568
Vim	4.42095		Cd86	5.26071		Sod1	5.75385		Park7	7.21032		Tmem123	8.83384
Ppib	4.41888		Pxk	5.25741		Rnf19b	5.75359		Rbm39	7.20409		Myl12a	8.83355
U2af2	4.4184		Cct3	5.2566		Nme2	5.75122		Bcl2a1d	7.19459		Eif3i	8.83102
Calm1	4.40458		Prkar1a	5.25448		Fth1	5.74689		Cox7c	7.18997		Cox7c	8.83087
Trim34a	4.40454		Tra2a	5.25094		Eif3h	5.74666		Serp1	7.18519		Ddx39	8.82552
Cct2	4.40063		Arap2	5.24955		Wdr43	5.74164		1500012F01Rik	7.1817		Ccnd2	8.82233
Erdr1	4.3967		Usp7	5.24878		Ddx39	5.73226		Fkbp4	7.18071		Nsun2	8.82098
Atp5l	4.39487		BC005537	5.24765		Csde1	5.72294		Ak2	7.1727		Cbx3	8.81287
Srsf6	4.3893		Hspa9	5.24599		Erh	5.71969		Pou2af1	7.16804		Rap1b	8.80893
Tubb5	4.38703		Atp5a1	5.24233		Tubb4b	5.71922		Taf10	7.16519		Grap	8.80675
Rasgrp2	4.38297		Sqstm1	5.24127		Eif3m	5.71082		Atp5l	7.16506		Fam49b	8.80169
Pxk	4.38261		Lsp1	5.24001		Marcksl1	5.70823		Hmga1	7.16316		Eif3a	8.80024
Fam107b	4.37879		Map4k2	5.23925		D4Wsu53e	5.70706		Acin1	7.15723		Eif4b	8.79837
Ppp1cc	4.37692		Trim28	5.23917		Taf10	5.70526		Nono	7.15212		Usmg5	8.79591
Slc44a2	4.37684		Acin1	5.23823		Dynll1	5.69997		Fam49b	7.15135		Iglc2	8.7937
Atp5h	4.37662		Snx5	5.23148		Ivns1abp	5.69485		Atp5g1	7.14364		Atp5j	8.79362
Eif4g2	4.37411		Gm11478	5.23105		Ptp4a2	5.68559		Gnb1	7.1413		Paics	8.79263
Calm2	4.36866		Hbb-b2	5.22644		Son	5.685		Trp53	7.13917		Fkbp4	8.79256
Eif4b	4.36745		Samhd1	5.22079		2410002F23Rik	5.67518		Ppp1r14b	7.13478		Mat2a	8.78932
Hnrnpdl1	4.3674		Dynll1	5.22075		Eno1	5.67426		Atp5j2	7.13158		Kpna2	8.78207
Fam65b	4.36298		Psme1	5.21941		Serf2	5.66853		Eif3k	7.12982		Rrm2	8.77754
Cd180	4.35354		Tob2	5.21823		Cox7c	5.66515		Emg1	7.12592		Arpp19	8.77696
Aldh2	4.35035		Zc3h7a	5.21299		Ywhaq	5.65953		Arpp19	7.12316		Psma1	8.76873
2410006H16Rik	4.35001		Faim3	5.21291		Cdv3	5.6533		Psma5	7.12309		Eif4h	8.76797
Rcsd1	4.34891		Ehd1	5.20698		Ipo5	5.65326		Psmb1	7.12108		Fcgr2b	8.76175
Ccnl2	4.34884		Hnrnpc	5.20638		Fkbp4	5.65255		Phb	7.11914		Acly	8.75436
Rnase6	4.34711		Tmbim6	5.20335		Trmt1	5.65029		Ywhaq	7.11481		Cox8a	8.7481
Hnrnpm	4.34645		Bcl3	5.20302		Irf8	5.64699		Irf8	7.11178		Bzw1	8.74448
Cirbp	4.34114		Uqcrh	5.20275		Psmc5	5.64629		Rap1b	7.10991		Vars	8.73489
Cd48	4.33535		Cyth1	5.18877		Kars	5.64527		Sypl	7.10828		Irf8	8.73084
Ablim1	4.33419		Crtc2	5.18077		Ppa1	5.64507		Dhx15	7.09594		Il4i1	8.72661
Cdc42se1	4.32987		Prdx1	5.17536		Dazap2	5.64417		Ebna1bp2	7.09442		Rps27l	8.72297
Tma7	4.32561		Il4ra	5.17328		Cd52	5.64416		Myc	7.09097		Ctsz	8.72227
Smim14	4.32335		Man1a	5.1698		Pcna	5.64049		Eif4h	7.09018		Timm23	8.71767
Pabpn1	4.32307		Lyn	5.16471		Snrpd2	5.63982		Nudc	7.08752		Phgdh	8.71748
Hsp90b1	4.31861		Srsf1	5.1636		Naa50	5.6264		Atp5d	7.08108		Nedd8	8.7156
Tlr1	4.31277		Snrnp70	5.16095		Rsl24d1	5.62564		Nme2	7.07831		Ywhaq	8.71074
Arf6	4.31088		Stat6	5.15554		Zc3h15	5.621		Pabpc4	7.07349		Sp110	8.70933
Leng8	4.30835		Adrbk1	5.15285		Ccnl1	5.6196		Atp5j	7.07173		Cox7b	8.70709
Nme2	4.30779		Cytip	5.14989		Atp5g2	5.61658		Thrap3	7.06883		Top2a	8.7069
Ptbp1	4.30768		Psme2	5.14838		Atp5e	5.61657		Cox6a1	7.06666		Rbm39	8.70493
Btg2	4.30026		Gnb2	5.14369		Sub1	5.61395		Pax5	7.06645		Gstp1	8.70413
Pcbp2	4.29929		Safb2	5.14003		Myl6	5.60704		Usmg5	7.05876		Cox6a1	8.69354
Fcgr2b	4.2933		Caprin1	5.13954		Vars	5.6029		Timm23	7.05504		Clta	8.69281
Birc3	4.29319		Wdr26	5.13703		Psmc4	5.60227		Dazap2	7.05362		Acin1	8.69264
Arl6ip1	4.29162		Prkcd	5.13567		Serinc3	5.60211		Ppp1cc	7.04548		Psmb1	8.69039
Ciita	4.29004		Gm13339	5.13456		Arpp19	5.59947		Cox7b	7.04427		Dhx15	8.68209
Cst3	4.28736		Gls	5.13361		Drap1	5.59942		Gm11478	7.04136		Lmo2	8.67955
2310036O22Rik	4.2854		Sh3bgrl3	5.12708		Rrp9	5.59623		Psmb6	7.04028		St13	8.67854
S100a11	4.28479		Ccnl2	5.12677		Actr2	5.59517		Unc93b1	7.0387		Gnai2	8.67409
Iqgap1	4.2841		Litaf	5.12244		Nop2	5.59445		Ppib	7.02763		Gnl3	8.66644
Jak1	4.28166		Dhx15	5.1217		Gadd45b	5.59161		Clta	7.01805		Cycs	8.6658
Sec11c	4.28089		Hnrnpm	5.10887		Psmb4	5.59069		Nedd8	7.00275		Prelid1	8.66473
Prpf38b	4.27928		Pabpn1	5.10755		H2-DMb2	5.5904		Gdi2	6.99738		Ptp4a2	8.66277
Tap1	4.27574		Aebp2	5.10495		Usmg5	5.58717		Tra2b	6.99559		Gnb1	8.66104
Macf1	4.27519		Srsf10	5.09432		Gm13339	5.57988		Uqcrh	6.9943		Serbp1	8.65143
Hsp90aa1	4.27372		Ran	5.08871		Rnps1	5.57929		Cox5b	6.99154		Psma5	8.64921
Trim12a	4.27356		Fbl	5.08481		Ipo4	5.57509		Dkc1	6.99036		Phb	8.64454
Traf3ip3	4.26032		Unc93b1	5.084		Eif3k	5.57075		CAAA01066805.1	6.98727		Tomm5	8.64447
Luc7l2	4.25222		Snrpg	5.07855		Gar1	5.56933		Srsf7	6.98592		1500012F01Rik	8.64286
Nxf1	4.2516		Aldoa	5.072		Hnrnpa0	5.56689		Magoh	6.9792		Hprt	8.64082
Btk	4.25095		Lmo2	5.06157		Tagap	5.56662		Tceb2	6.97681		Hnrnpc	8.6399
Pisd-ps1	4.24922		Cyba	5.05851		Cd40	5.56318		Nhp2	6.97617		Ifi30	8.63836
Rbm5	4.24838		Eif3h	5.05675		Nfkb2	5.5588		Cap1	6.97543		Myc	8.63162
Cox7c	4.24633		Rras2	5.05486		Tkt	5.55144		Ctss	6.97302		Eif3k	8.62889
Pkm	4.24516		Nr4a3	5.0534		Nolc1	5.54834		Srrm2	6.97117		Thrap3	8.62793
Apoe	4.24306		Tubb4b	5.04673		Gtpbp4	5.5431		Odc1	6.97088		Gdi2	8.62529
Cyb561a3	4.23876		Acap1	5.04596		Fam107b	5.54113		Tomm5	6.97039		Tra2b	8.62064
S1pr1	4.23868		Cct4	5.04188		Bccip	5.53602		Eif3l	6.96543		Pfdn5	8.62019
Pcbp1	4.23766		Arpc4	5.03985		Rftn1	5.53351		Brd2	6.96345		Gm11478	8.61957
Srsf7	4.23223		Rhog	5.03253		Hbb-b1	5.52809		2010001M09Rik	6.96226		Eif3l	8.61915
Irf5	4.2316		Ucp2	5.03177		Gnb1	5.52783		Pim1	6.96141		Cox5b	8.61816
Ptk2b	4.22996		Eef1d	5.03036		Fasn	5.52305		Swi5	6.96064		Uqcr10	8.6149
Ddx3x	4.22918		Pou2af1	5.01531		Eif4h	5.52222		Eif3d	6.95789		Odc1	8.61184
Cnn3	4.22915		Clcf1	5.00953		Mdh2	5.5209		Bcl2a1b	6.95672		Park7	8.61002
Bin1	4.22659		Eif3a	5.00343		Strap	5.52055		Psmc1	6.95571		Nhp2	8.60979
Csde1	4.21753		Mta2	4.99793		Psmb6	5.51993		Tmed2	6.95371		Dazap2	8.60885
Nfkbia	4.21748		Chchd2	4.99427		Cycs	5.51872		Cycs	6.94115		Gpx1	8.60615
Hnrnpa1	4.21076		Arid5a	4.99383		Pfdn5	5.51778		Ptp4a2	6.93674		Manf	8.60606
Sp110	4.20472		Cap1	4.98761		Tmsb10	5.51419		Arpc5	6.93608		Cotl1	8.5977
Rasa3	4.20461		Cd22	4.98677		Arpc5	5.51242		Grb2	6.93562		Pebp1	8.58104
Wdr1	4.20277		U2af1	4.98622		Serp1	5.5111		Pdia4	6.93014		Cacybp	8.57951
Fam111a	4.20244		Gnb1	4.98289		Matr3	5.50885		Eif4a3	6.92351		Grb2	8.57551
Akap8	4.20224		Gabarap	4.98149		Gars	5.50721		Ube2m	6.9198		Mndal	8.57541
Cr2	4.20162		Stat4	4.97975		Emg1	5.50097		Mrfap1	6.91698		Sec61b	8.57265
Sat1	4.19689		Jak1	4.97501		Grb2	5.49459		Gspt1	6.91396		Limd2	8.57106
Stap1	4.19563		Cltc	4.97304		Hba-a2	5.48998		Hmgcs1	6.91239		Trp53	8.569
Sepw1	4.19477		Nasp	4.9713		Rab8b	5.48882		Sp110	6.90802		Emg1	8.56801
Oaz1	4.18631		Mndal	4.97118		Arpc3	5.48427		Psmb5	6.90406		Rnps1	8.56778
Pld4	4.1862		Tmed2	4.96749		Unc93b1	5.48398		Psmc3	6.90373		Ube2s	8.56446
B3gnt5	4.18479		2410002F23Rik	4.96062		Rap1b	5.48158		Ap2m1	6.90105		Arpc5	8.55995
H2afz	4.17728		Nxf1	4.95623		Dnajc2	5.47894		Shfm1	6.8984		Cap1	8.55822
Ube2i	4.17526		Zc3h15	4.94711		Pgk1	5.47879		Iglv1	6.89826		Gm11687	8.55307
Sod1	4.17099		Clk4	4.94537		Arpc4	5.47032		2310036O22Rik	6.89615		Morf4l2	8.54994
Set	4.16643		Rsl1d1	4.94343		Magoh	5.469		Ptprcap	6.89547		Psmc1	8.53043
Tgfb1	4.1658		Myl12a	4.94156		Usp7	5.46838		Cacybp	6.89141		Gnb2	8.52582
Use1	4.16323		Eif4g1	4.93709		Psma5	5.46836		Psmd2	6.88486		Magoh	8.52242
Paip2	4.16005		Smap2	4.93556		Ctss	5.46771		Bax	6.8766		Psmc5	8.52195
H2-Q9	4.15786		Pcbp2	4.93178		Atp5o	5.46424		Atp5k	6.87107		Psmb2	8.52163
Cox6b1	4.15758		Cd164	4.92361		Etf1	5.46027		Atic	6.86777		Nars	8.51941
Ikzf1	4.15725		Tnfrsf13c	4.91603		Lyar	5.45903		Csde1	6.86052		Cyba	8.51126
Gmfg	4.15393		Tk1	4.91147		Prrc2a	5.45851		Pes1	6.86017		Nme2	8.51059
Slc12a6	4.14735		Snrpb	4.91044		Fnbp1	5.45785		Sarnp	6.85599		Calm2	8.50901
Pnrc2	4.14616		Psme3	4.90426		Eprs	5.45698		H2-DMa	6.85459		Mrfap1	8.50731
Parp1	4.13633		Rbm17	4.90111		Cd164	5.45044		Kars	6.84732		Unc93b1	8.50712
Prkcd	4.13258		Blk	4.89692		Tars	5.45036		Psmb2	6.84614		Swi5	8.50682
Lat2	4.12271		Fnbp4	4.8965		Cltc	5.44482		Cyc1	6.84357		2010107E04Rik	8.50272
Myo1c	4.12181		Hnrnph2	4.89554		Pno1	5.44135		Rac2	6.84105		Got2	8.49993
Cd164	4.12043		Atp6v0b	4.89282		Morf4l2	5.43872		Psmc4	6.83404		Atp5g1	8.49622
Nckap1l	4.11635		Ets1	4.88794		Ubtf	5.43597		Morf4l2	6.83307		Shfm1	8.49556
Ifi203	4.11373		Etf1	4.8865		Mrfap1	5.43542		Drap1	6.82779		Iglv1	8.49165
Acp5	4.11362		Prrc2a	4.8846		Dnajc7	5.42895		Rnps1	6.82284		Gm13339	8.49069
Slc1a5	4.11189		Hmha1	4.88438		Foxp1	5.42443		Gm13339	6.82118		Sec61g	8.48757
Lax1	4.1108		Baz1a	4.87867		Fam162a	5.42388		Cotl1	6.81855		Atp5d	8.4858
Ms4a4c	4.1097		Paip2	4.87626		Ak2	5.42328		Ndufa3	6.81727		Tipin	8.4817
Tcf25	4.10742		Hcls1	4.87322		Tomm40	5.4224		Pno1	6.81282		Clic1	8.48139
H2afy	4.10513		Gm5921	4.86668		Sf3b3	5.41917		Xpo1	6.81208		Lyar	8.4783
Hn1	4.10351		Foxp1	4.86339		Eif3l	5.41815		Eif3m	6.81151		Srsf7	8.47769
Psmb1	4.09446		Sp100	4.85737		Btg1	5.41618		Mif4gd	6.81128		Atp5k	8.46986
Cct5	4.09099		Clta	4.85367		Ddx18	5.41053		Tomm6	6.80642		Dkc1	8.46588
Gdi1	4.08995		Canx	4.84674		Mtdh	5.41026		Rps27l	6.80549		Ipo5	8.46152
Tmem243	4.08884		Capzb	4.84357		Insig1	5.4093		Npm3	6.80421		Mcm4	8.46124
Ifi27l2a	4.08817		Snx8	4.84066		Atic	5.40437		Mrto4	6.79918		Pim1	8.46107
Gm6793	4.08465		Gnai2	4.84028		Atp5f1	5.40307		D4Wsu53e	6.79733		Pax5	8.46039
Brd2	4.07906		Arf6	4.83844		Sf3b2	5.4024		Nars	6.79669		Eif4a3	8.45866
Nono	4.07865		Mybbp1a	4.83657		Mta2	5.402		Dock10	6.79389		Raly	8.45642
Taldo1	4.0722		Kpnb1	4.83471		Hmgn1	5.39736		Eif2s3x	6.79172		2310036O22Rik	8.45429
Trim7	4.07182		Ablim1	4.83286		Abce1	5.39629		Ppa1	6.78899		Uqcrq	8.44938
Syvn1	4.07012		Tfrc	4.82812		Sars	5.39472		Gnai2	6.78738		Pabpc4	8.44863
Sf1	4.06766		Atp5h	4.82721		Vasp	5.39417		Clic1	6.78301		Eif3m	8.44674
Hbb-bs	4.0674		Neurl3	4.82662		Nxf1	5.39212		Pdap1	6.7806		Taf10	8.44136
Dgkd	4.06729		Ctsz	4.82567		Ap2m1	5.38849		Gls	6.77895		Ppm1g	8.44094
Sh3bp5	4.06419		Picalm	4.82469		Coro1a	5.38827		Gimap3	6.77594		Anp32e	8.43947
P2ry10	4.06101		Tpm4	4.82255		Ndufa4	5.38637		Stoml2	6.7755		Psmb7	8.43646
Mat2a	4.05882		Morf4l2	4.82248		Rps27l	5.3843		Rnf19b	6.77307		Lsp1	8.43364
D10Wsu52e	4.05681		Srrm1	4.822		Taf15	5.38212		1110038B12Rik	6.77293		Tfdp1	8.43239
Ncf4	4.04912		Dek	4.82019		Tra2a	5.38208		Hnrnpa0	6.76663		Sarnp	8.42966
Rabac1	4.04846		Napsa	4.81763		Cox6c	5.38182		Sec61b	6.75996		Kars	8.42885
Son	4.0465		Spib	4.81305		Dnajc8	5.37962		Hcls1	6.75885		Cd83	8.42809
Eif3g	4.04397		Ncf1	4.81084		Tomm5	5.37934		Rab35	6.75595		Pitpna	8.4219
Ppdpf	4.03498		Pa2g4	4.8082		Tfrc	5.37123		Ppan	6.75582		Psat1	8.41876
Rbm38	4.03456		Sumo1	4.80758		Smarce1	5.36938		Psmb7	6.75263		Ppp1r14b	8.413
Hnrnpa3	4.03445		Csnk1a1	4.8073		Hprt	5.36826		Samsn1	6.74765		Ndufa3	8.41196
Esyt1	4.03369		Ftsj3	4.8059		Hyou1	5.3662		Uqcrq	6.73471		Ak2	8.4049
Cyp4f18	4.0329		Gripap1	4.80445		Gdi2	5.36383		Acly	6.73041		Ndufab1	8.40378
Snrpe	4.03271		Plk3	4.79999		Llph	5.36021		Phgdh	6.72643		Gimap6	8.4037
Bzw1	4.03104		Hspd1	4.79892		Wnk1	5.35787		Ndufab1	6.72599		H2afy	8.4027
Ssb	4.02991		Gm11974	4.79861		Cflar	5.35767		H2afy	6.72311		Pdia6	8.40121
Cox6c	4.0281		Nup62	4.7976		Hnrnpr	5.35406		2010107E04Rik	6.71788		Slbp	8.40048
Helz2	4.02454		Atp6v0c	4.79081		Larp1	5.35339		Gar1	6.71555		Psmb6	8.3993
Sf3b2	4.01635		Trp53	4.78896		Ddx6	5.35229		Nasp	6.71153		Psmb5	8.39743
Ccni	4.01419		Sh2b3	4.78835		Gimap3	5.34485		Tomm40	6.71037		Laptm5	8.38891
Erp29	4.01376		Ctsh	4.78732		Dhx9	5.34397		Uqcrb	6.70869		Ebna1bp2	8.38792
Hexb	4.01365		Hn1	4.7851		M6pr	5.34344		Chd4	6.70357		Pdap1	8.38748
Srsf1	4.01127		Ghitm	4.77481		Rel	5.33735		Csnk1a1	6.70185		Rbbp4	8.3843
Zfp207	4.00997		Impdh2	4.7699		Psmb3	5.3369		Paics	6.69307		Ivns1abp	8.38224
Hip1r	4.00445		Eif3c	4.76681		Psmb5	5.33373		Birc3	6.69217		Rac2	8.37603
Mzb1	4.00344		Sik1	4.76034		Gltscr2	5.33263		41532	6.69213		Atic	8.37287
Epn1	4.00156		Sod1	4.75474		Ezr	5.33201		Psmd11	6.69212		Psmc3	8.36864
Eif5	3.99376		Tcf25	4.75004		Psmd11	5.33109		Ubtf	6.69076		Ezh2	8.36826
Plekho1	3.99187		Capza2	4.73596		Pdia4	5.33087		Edf1	6.68922		Ube2m	8.36407
Ier5	3.99115		Lrmp	4.72912		Abcf1	5.3304		Bccip	6.68797		Hnrnpa0	8.3637
Mef2c	3.99032		Prpf38b	4.72398		Arap2	5.33009		Snrpf	6.68779		Csde1	8.36356
Myo1g	3.98961		Cse1l	4.71678		2310036O22Rik	5.32413		Tomm22	6.68726		Xpo1	8.36209
Arglu1	3.98876		Use1	4.715		Senp3	5.32141		Cd164	6.68319		Pou2af1	8.35921
Hint1	3.98563		Cox7a2l	4.71113		Ccdc72	5.32006		P4hb	6.68211		Mcm5	8.35817
Cox8a	3.98301		Gimap3	4.70241		Slc1a5	5.31841		Uqcr10	6.68058		Eif3d	8.35708
Irf1	3.98177		D4Ertd22e	4.7021		Ifrd2	5.31687		Pitpna	6.6778		Tomm6	8.35667
Akr1a1	3.97597		Nhp2l1	4.6993		Cyba	5.31642		Srrt	6.67557		Uqcrb	8.35488
Pqbp1	3.97522		Capg	4.69867		1300001I01Rik	5.31617		Gstp1	6.67521		Lgals9	8.35468
Psmb9	3.97375		Pkm	4.6965		Rnf220	5.30603		Dek	6.67379		Chd4	8.35397
Hnrnpab	3.97364		Tax1bp1	4.69225		Nop16	5.30468		Mbd3	6.67005		Gars	8.35006
Flna	3.96798		Rod1	4.69195		Papola	5.30242		Sf3b2	6.66982		Tmpo	8.34942
Zfp36l2	3.96635		Atp1a1	4.68909		Stoml2	5.30055		Lyar	6.66712		Cyc1	8.34776
Ucp2	3.96392		Clint1	4.68712		Ppm1g	5.2999		Anp32e	6.66635		Ikzf1	8.344
Cct4	3.95952		Cox7c	4.68347		Cox6b1	5.29726		Ifi27l2a	6.66587		Eif2s3x	8.3385
Atxn2l	3.95768		Dnaja2	4.6832		G3bp1	5.29616		Uba1	6.66255		Rbmxl1	8.33723
Sesn1	3.95672		Eif2s2	4.67364		Park7	5.29222		Gimap6	6.65933		Cdv3	8.33556
Atp5j2	3.94735		Anp32b	4.67246		H2-Q7	5.28866		Cyba	6.65791		Etf1	8.33266
Phf1	3.94454		Hnrnpa0	4.66716		Vdac2	5.28663		Gltscr2	6.65211		Sp140	8.33238
Acin1	3.94308		2310036O22Rik	4.6651		Gm11687	5.28383		Ipo5	6.65093		Cs	8.32831
Ccr7	3.94019		Ikzf3	4.66305		Clta	5.28032		Gnb2	6.64887		CAAA01066805.1	8.32736
Tax1bp1	3.93685		Snrpe	4.66214		Sarnp	5.27755		Cbx3	6.64688		Tomm22	8.32697
Ctbp1	3.93624		Ppp1cc	4.65944		Tsr1	5.2727		Papola	6.64626		Arpc5l	8.32436
Atp5c1	3.93523		Dnajc7	4.65377		Mki67ip	5.27217		Ivns1abp	6.64504		Fkbp3	8.32217
Ikbkb	3.93459		Eif4b	4.64758		Hsph1	5.27188		Pkib	6.6405		Psmd2	8.32108
Txndc5	3.9345		Anp32a	4.64534		Cox5b	5.27177		Sp100	6.62864		Srrm2	8.31244
Gpi1	3.93291		Hspa4	4.64527		Gnl2	5.27171		Ftsj3	6.62799		Polr1d	8.30649
Rab5c	3.93006		Cnot6l	4.6415		Srrm1	5.27048		Etf1	6.62763		Tmed2	8.30538
Nsa2	3.92825		Rab7	4.63799		Raly	5.26973		Tbca	6.62122		Ahcy	8.30486
Srsf10	3.9272		Alyref	4.63689		Ppid	5.26508		Cd72	6.62097		Tceb2	8.29836
Rasal3	3.92478		Ppp4c	4.63673		Iars	5.26463		Batf	6.62081		Cdk2ap1	8.29437
Mta2	3.9247		Cdk9	4.63315		Anp32e	5.26278		Psmd14	6.61908		Mcl1	8.29254
Haao	3.92321		Tmed5	4.63165		Snrpf	5.26273		Map4k1	6.61791		Snrpf	8.28948
BC017643	3.91976		Ube2d2	4.63021		Polr1d	5.26258		Dnajc8	6.6123		Ywhah	8.28911
Lyl1	3.9196		Hvcn1	4.62947		Gm11478	5.26174		Rsl24d1	6.61148		Sf3b2	8.2684
Prkar1a	3.9166		Cd55	4.62104		Aebp2	5.26065		Hprt	6.61103		Lig1	8.26733
Fis1	3.91439		Cox5a	4.61615		Gpbp1	5.2567		Cox8a	6.60948		Syngr2	8.26634
Ndufa3	3.91431		Bcl10	4.60906		Gm20645	5.25529		Calm2	6.59701		Ppa1	8.26231
Ldha	3.90845		Ywhaq	4.60673		Srgn	5.25426		Fkbp3	6.59337		Gltscr2	8.25953
Foxp1	3.90548		Ranbp1	4.60598		Atp5j	5.2541		Dhx9	6.59025		Psmc4	8.25792
Itgb7	3.90529		Pitpna	4.60003		P4hb	5.25035		Uqcrc2	6.58708		Ppp5c	8.2547
Bcap31	3.89642		Ly86	4.59782		Eif2s3x	5.2446		Sec61g	6.58376		Strap	8.25369
Fchsd2	3.89624		H2-T23	4.5906		Wsb1	5.23323		Psmc6	6.58354		Mdh1	8.24768
Ccm2	3.89296		Psap	4.59032		Capzb	5.23224		Cdc37	6.57693		Tomm40	8.24692
Snrpd2	3.89018		Hmgn2	4.58873		Cfdp1	5.23152		Llph	6.57649		Tfrc	8.24687
Fermt3	3.88717		Rsrc2	4.58506		Fchsd2	5.2313		Cs	6.57508		Bax	8.24532
St6gal1	3.88666		Gng5	4.57577		Irf4	5.23048		Srsf10	6.57499		Naa50	8.24151
Rnaset2a	3.8843		Psma3	4.57112		Prpf38b	5.23022		Cdv3	6.57449		Csnk1a1	8.24018
Tubb4b	3.88411		Rbm5	4.56673		Tmed9	5.22836		Ikzf1	6.57352		Ppib	8.23018
Ccr6	3.88054		Smarca5	4.56324		Lsp1	5.22549		Cd24a	6.57005		Akr1a1	8.22941
Dbnl	3.8756		Eif4h	4.56283		Ppp4c	5.22283		Ssr4	6.5668		Stoml2	8.22703
Cybb	3.87347		Hdac1	4.56282		Dnaja2	5.21979		Lsm4	6.56556		Cd22	8.22523
Cdkn1b	3.87176		Rab21	4.56079		1110038B12Rik	5.21688		Matr3	6.56529		2810417H13Rik	8.22406
Cox5b	3.86843		Mll5	4.55633		Ssr4	5.21537		Ezr	6.55606		Ly86	8.22345
Atp5d	3.86491		C1qbp	4.55505		Nono	5.2138		Ppp5c	6.55568		Blnk	8.22292
Ptbp3	3.86442		Sap18	4.55228		Pax5	5.21231		Txn2	6.55536		Parp1	8.2187
Pdcd4	3.86239		Cct6a	4.55103		Gm11974	5.21096		Gars	6.55186		Psmd14	8.21168
Gpsm3	3.85588		Dnajb6	4.55021		Slc7a5	5.21053		Uchl3	6.54905		Gls	8.21102
Pax5	3.85289		Eif3f	4.54905		Cyc1	5.2087		Psmc2	6.54656		Smc4	8.20443
Eif3m	3.85211		Ppp1r11	4.54832		Ddb1	5.20572		Tmed9	6.54065		Uba1	8.20288
Ndufa4	3.85148		Arf4	4.54818		Gpi1	5.20553		Ddx18	6.54056		Dhx9	8.2003
Snrpb	3.85125		Nfkbib	4.54817		Nasp	5.20132		Psmd4	6.53581		Dnajc2	8.19135
Arhgef18	3.85104		Pdcd4	4.54543		Eef1e1	5.20119		Polr1d	6.53153		1110038B12Rik	8.19104
Ywhae	3.85053		Ncoa3	4.54445		Txn2	5.20097		Uqcrc1	6.52971		Edf1	8.19053
Etnk1	3.84986		Ube2b	4.54067		Fnbp4	5.19964		Srsf11	6.52644		Pkig	8.18746
Jund	3.84552		Serf2	4.53821		Ube2m	5.19849		Csk	6.52533		Mrto4	8.18038
Zdhhc18	3.84337		Atp5e	4.52846		Nup62	5.19361		Strap	6.52233		Dnajc8	8.17825
Nop56	3.84162		Psma7	4.5276		Hmgn2	5.1902		Raly	6.52035		Rbm17	8.17524
Ccnl1	3.83824		Clic4	4.52603		Phip	5.19018		Naa50	6.52008		Minos1	8.17222
Syf2	3.83436		Slc1a5	4.52572		Cebpz	5.18993		Kpna2	6.5197		Rsl24d1	8.17135
Trp53i11	3.82988		Mob1a	4.52379		Psmb2	5.1899		Aprt	6.51512		Anapc5	8.17134
Cox6a1	3.82596		Atp1b3	4.52356		Psmc3	5.18909		Tcof1	6.51349		Fkbp1a	8.16272
Fkbp8	3.82448		Ptk2b	4.52283		Shisa5	5.18813		Limd2	6.50749		Ipo7	8.16027
Tmod3	3.82094		Fam49b	4.51289		Csnk1a1	5.18776		41518	6.50684		Srsf10	8.15984
Rab7	3.82074		Pik3ap1	4.51161		Gls	5.1824		Son	6.50547		Brd2	8.15921
Dock2	3.82011		Sun2	4.50992		Myl12a	5.17978		Snrpa1	6.50438		Ctss	8.15902
Ppp1r18	3.81941		Rnf145	4.50926		Atp5g1	5.17954		Ppm1g	6.5031		D8Ertd738e	8.15508
Zc3h11a	3.81923		Gtpbp4	4.50825		Psmb1	5.17837		Srrm1	6.49882		Taldo1	8.15279
Cbx3	3.81881		Eif3b	4.5065		BC005537	5.17784		Tpi1	6.49543		Sars	8.15075
Sun2	3.81592		Rhof	4.50285		Rbm25	5.17406		Mtdh	6.48795		Ube2l3	8.15066
Tap2	3.81324		Odc1	4.50174		Mcl1	5.1718		Mta2	6.4846		Ppid	8.14124
Ywhaq	3.81205		Sdcbp	4.50124		Ctage5	5.16646		H2-Q7	6.48458		Lmnb1	8.1395
Srpk3	3.81095		Psma2	4.498		Ipo7	5.16386		Snrpa	6.48306		Srgn	8.13458
Psma2	3.80953		Lrrk2	4.49694		Ppp1ca	5.16373		Nop2	6.48101		D4Wsu53e	8.13367
Dhx15	3.8094		Iqgap1	4.49035		Wdr74	5.16335		Hyou1	6.48031		Npm3	8.1306
Dek	3.80937		Smarce1	4.48812		Ubap2l	5.16334		Skp1a	6.47831		Hn1	8.12927
Eif3i	3.80772		Irf1	4.48751		Srpk1	5.15485		Ddx6	6.47747		Ubl5	8.12267
Gpr18	3.80751		41518	4.48436		Csnk2b	5.15346		Gabarap	6.47593		Pgd	8.11894
Adcy7	3.80677		Eif3k	4.48091		Chmp4b	5.14768		Csnk2b	6.47422		Mta2	8.11877
Ube2d2a	3.80455		Prmt1	4.47773		Pfdn2	5.14568		Fasn	6.47016		Tufm	8.11615
Pik3cd	3.80136		Fmnl3	4.47559		Psmd2	5.14525		Sf3b3	6.468		2010001M09Rik	8.11226
Tnfrsf13c	3.80084		Ctnnb1	4.47379		Smyd5	5.14512		Dars	6.46359		Vdac1	8.10985
Prdx1	3.79465		Mef2d	4.47347		Arf6	5.14232		Dnajc2	6.46211		Csk	8.10505
D930015E06Rik	3.79376		Pisd-ps1	4.47344		Vapa	5.14169		Abce1	6.46061		Psmc6	8.10445
Ppp2ca	3.78914		Syk	4.47273		Atp6v0b	5.14036		Rbmxl1	6.45674		Sdhd	8.09864
Pdia3	3.78863		Cd82	4.47189		Pdap1	5.13979		Trmt112	6.45519		3110003A17Rik	8.09711
Il21r	3.78781		Usmg5	4.47044		Arglu1	5.13809		Hsph1	6.45396		Mthfd2	8.09455
Plcg2	3.78666		Myh9	4.46545		Mak16	5.13296		Psmd3	6.45383		Llph	8.09176
Chchd2	3.78106		Bag6	4.46479		Tomm22	5.13266		H2-Q6	6.45367		Mbd3	8.0916
Hdac1	3.77712		Cotl1	4.46232		Skp1a	5.12587		Rrp9	6.44343		Hirip3	8.09035
Fli1	3.77638		Hspe1	4.46137		Tbca	5.12539		Ppid	6.44256		Cltc	8.08646
Csnk1g2	3.77531		Gpr18	4.46097		Ddx17	5.12194		Naa10	6.44238		Mtdh	8.08596
Coro1b	3.77425		Ptpn6	4.45797		Aprt	5.12185		Capza1	6.44116		Ube2v1	8.08512
Chst3	3.77306		Timm23	4.45746		D4Ertd22e	5.12149		Rbm17	6.44105		Zfp207	8.08511
Cd81	3.77132		Slfn2	4.45618		Ppp1cc	5.12101		Cd40	6.43845		P4hb	8.08486
Maf1	3.76919		Psmb4	4.45552		Atp5d	5.11698		Hn1	6.43829		Cdc37	8.08448
Ndufa6	3.76557		Btla	4.45112		Atxn2l	5.1151		Ywhag	6.43739		Eif3f	8.08433
Tra2b	3.76281		Vcp	4.4496		Prkar1a	5.11436		Dbi	6.4361		Psmd11	8.08402
Gramd1a	3.76201		41524	4.44699		Nle1	5.10709		1810009A15Rik	6.43505		Fam162a	8.08175
Pxdc1	3.75908		Dgkd	4.44578		Cox6a1	5.1059		Abcf1	6.43446		Csnk2b	8.07777
Anp32a	3.75894		Snn	4.44478		Nedd8	5.1048		H2-Ke2	6.43363		Ptprcap	8.07545
Psmb4	3.75647		Slbp	4.4436		Cxcr5	5.10143		Taldo1	6.43273		Hells	8.07181
Fgd2	3.75349		Pafah1b1	4.44293		Cops6	5.09617		Sars	6.43259		Uchl3	8.07089
Emp3	3.75328		Puf60	4.44017		Capza2	5.09325		Atad3a	6.43045		Mrpl12	8.06428
Hhex	3.75282		Atp5l	4.4389		Uqcrc2	5.09259		Gpx1	6.43044		Vdac3	8.06145
Smarcd2	3.74677		Ndfip1	4.43586		Eif1a	5.09145		Ipo7	6.42809		Phf5a	8.06101
Ociad1	3.74673		Prkcb	4.43492		Pcyt2	5.08728		Polr2e	6.42798		Ccdc50	8.05988
Eif4h	3.74527		4930420K17Rik	4.4325		Psmd4	5.08296		Ddb1	6.42718		Psmd8	8.05978
Cd83	3.74489		Tubb5	4.43131		Cr2	5.08176		Grn	6.42621		Uqcrc1	8.05899
Safb2	3.74348		Fam105b	4.4242		Mdn1	5.08059		Bst2	6.41853		Mcm2	8.05807
Ctnnb1	3.74114		Sfn	4.42035		Wdr75	5.08052		Gm11175	6.41626		Ap2m1	8.05661
Mylip	3.73889		A430104N18Rik	4.4153		Pdcd5	5.07543		Wdr43	6.41534		Nolc1	8.05637
Tcp1	3.73844		Eif3m	4.41245		Rrp1b	5.07507		Wdr1	6.4139		Capza1	8.05344
Ubxn1	3.7364		Ccdc72	4.41194		Lass2	5.07485		AC174597.1	6.4107		Slfn2	8.04823
Fam168b	3.73325		Syf2	4.40841		Atp1b3	5.07074		D8Ertd738e	6.41067		Papola	8.0473
Aup1	3.73197		AC122260.1	4.40823		Atp5l	5.06999		Zc3h15	6.40722		Srrm1	8.04476
Mgat1	3.73017		Rnps1	4.40804		Cdc37	5.06842		Cops6	6.40131		Pes1	8.04448
Lrp10	3.72699		Zfp207	4.40638		Safb2	5.06547		Zfp207	6.39952		41518	8.043
Wipf1	3.72637		Sfr1	4.40543		Crtc2	5.06245		Traf1	6.39811		Abcf1	8.03983
Slc50a1	3.72481		Ube2s	4.4022		Uqcrh	5.06099		D10Wsu52e	6.39596		Dazap1	8.03796
Gstp1	3.72241		Map2k1	4.40177		Ndufab1	5.05161		Isyna1	6.39116		Hat1	8.03713
Il10ra	3.71824		Plekha2	4.40051		Clptm1l	5.05073		Pfdn2	6.39055		Grn	8.0365
Hnrnpa0	3.71381		Yrdc	4.39964		Bzw2	5.04508		Mrpl12	6.38972		Srsf11	8.03379
Psenen	3.71094		Rela	4.39867		Psma1	5.04508		Mcl1	6.38908		Fermt3	8.02869
Stk24	3.7087		Raly	4.39343		Cdk11b	5.04363		Dnajb11	6.38723		Gar1	8.02568
Rcc2	3.70831		Top1	4.3932		Cacybp	5.04187		Taf15	6.38457		Aprt	8.02254
Zmiz2	3.7083		Ap2m1	4.39127		Ghitm	5.04082		Ppp4c	6.38228		Mrpl42	8.01998
Srrt	3.70569		Atxn2l	4.38851		Dcun1d5	5.04079		Sf3a2	6.37656		Ywhag	8.01996
Sbk1	3.7046		Gmip	4.38792		Atp2a2	5.03906		Capza2	6.37218		Capza2	8.01601
Cdk11b	3.70433		Ubl5	4.38609		2010107E04Rik	5.03786		Ubxn1	6.3716		Wdr1	8.01087
Cyth1	3.70282		Eno1	4.38358		Srrt	5.03691		Eprs	6.37143		Cse1l	8.0082
Tcf3	3.70281		Ikbkb	4.3814		Ppib	5.0365		Atp1a1	6.368		Uqcrc2	8.00509
Dusp2	3.70258		Egr1	4.38131		Edf1	5.03598		Hnrnpr	6.36389		Srrt	8.00453
Plekha2	3.70153		Psmb1	4.3811		D10Wsu52e	5.03391		Tufm	6.36073		Taf9	8.00446
Rassf2	3.70103		Sp140	4.38102		Api5	5.03367		Mrpl20	6.35919		Cdc34	8.00369
Atp6v1f	3.69848		Magoh	4.38001		Ucp2	5.03222		Ppp2r1a	6.35897		41532	8.00227
Drap1	3.69755		Relb	4.37556		Rrs1	5.03075		Mdh1	6.35833		Smarca5	7.99976
Ncf1	3.69583		Pak2	4.37554		Ddx1	5.02979		Pole4	6.35739		Zc3h15	7.99791
Anxa6	3.69569		Eif3d	4.37428		Atp5c1	5.02951		Nop16	6.35533		Ppp4c	7.99593
Add1	3.6953		Tpd52	4.37417		41532	5.02655		Ubl5	6.35234		Ncf1	7.99477
Prkd2	3.69274		H2-Oa	4.37272		Map2k1	5.02643		Iars	6.34667		Ddx6	7.99342
Dnajc9	3.69254		Ythdc1	4.37196		Cdc34	5.02108		Prkar1a	6.3449		Psmd4	7.99326
Thrap3	3.68943		Arl5c	4.37195		Fcf1	5.01939		Adrbk1	6.34238		Bst2	7.99308
Brk1	3.68942		Lpxn	4.37109		Gng5	5.01933		Nolc1	6.34129		Sumo1	7.98993
Atp6ap1	3.68937		Capza1	4.37089		Tcof1	5.01877		Ndufb7	6.33987		Mybl2	7.98705
Cers2	3.68623		Rbbp7	4.36637		Eif6	5.01817		Slc1a5	6.33954		Calm3	7.98487
Stt3b	3.68596		Klf2	4.36445		Psmb7	5.0179		1810022K09Rik	6.33926		Fcer2a	7.98021
Tmem259	3.68098		Ube2v1	4.36282		Rars	5.01351		Eif3f	6.33843		Hdac1	7.97843
Atp5f1	3.68054		Ogt	4.36242		Atp6v1f	5.01346		Fnbp1	6.33683		Ddx1	7.97808
Mdh2	3.67798		Rab8b	4.36062		Fubp1	5.01122		Usp7	6.3346		Ezr	7.97608
Capza2	3.6777		Bcar3	4.35959		Uqcrq	5.00867		Rpn2	6.33186		Dnmt1	7.97596
2010107E04Rik	3.67751		Ldb1	4.35904		Luc7l2	5.00727		Psmd6	6.32956		Suz12	7.97491
Hnrnpc	3.6757		Vps16	4.35873		Kdm6b	5.0005		Denr	6.32901		Samhd1	7.97299
Zfp318	3.67569		Cct7	4.35738		Tceb2	4.99893		Lsp1	6.32827		Lsm4	7.96924
Arhgap17	3.67443		AC174597.1	4.35731		Mreg	4.99793		Gart	6.32096		Il2rg	7.96685
Phb2	3.67242		Slc25a19	4.35634		Fam129c	4.9976		Cd22	6.31964		Tcof1	7.96426
Maz	3.6712		Gnl2	4.35455		Mob1a	4.9966		Atp2a2	6.31834		Chmp4b	7.96179
Ppp3ca	3.67028		Ppp1ca	4.35393		Tcea1	4.99268		AC122260.1	6.31773		Denr	7.96008
Arhgap25	3.66588		Mrto4	4.35392		Xrn2	4.99094		Slfn2	6.31771		Dars	7.95429
Stk11	3.66456		Wac	4.35365		Zfp207	4.98922		Adrm1	6.31675		Bccip	7.95162
Tmem50a	3.66413		Atp6v1f	4.35314		Sf3a2	4.98517		Fkbp1a	6.31401		Atp6v1f	7.95112
Fnbp4	3.6633		Cdv3	4.35141		Bclaf1	4.98253		Smarce1	6.31277		Psmd3	7.95047
Srsf11	3.66273		Pqbp1	4.34876		Nop14	4.9814		Zfp36l1	6.31255		Tpm4	7.94995
Mbd2	3.66244		Cdk11b	4.34777		Anp32a	4.97643		Ubap2l	6.31247		Ddb1	7.94819
Trp53	3.65612		Gspt1	4.34435		Mphosph10	4.97139		Eef1e1	6.31139		Sf3b3	7.94597
Arhgef3	3.65481		Sp110	4.34397		Pitpna	4.97005		Sf3b1	6.3113		Map4k1	7.94421
Cd47	3.65278		Gramd1a	4.34337		Ruvbl1	4.96918		Cnn2	6.30862		Mrps21	7.94391
Rac1	3.65094		Zfp106	4.3427		Tbrg4	4.96884		Ndufa12	6.30719		Uba2	7.94316
Prrc2a	3.64614		Pum2	4.33808		Eif2s1	4.96692		Ube2v1	6.30648		Mrpl20	7.94279
Tmed2	3.64511		Cul3	4.33797		Pou2af1	4.96684		Ahcy	6.3032		Psap	7.93916
Sirt7	3.64466		Sell	4.33729		Immt	4.96611		Arpc5l	6.30231		Ms4a4c	7.93538
D8Ertd738e	3.64327		Hdgf	4.33271		Mbd3	4.96263		Psmd1	6.3002		Gart	7.93488
Sema4d	3.64008		BC006779	4.3322		Il2rg	4.96258		Rars	6.29957		Snrpa1	7.93281
Cpsf7	3.63952		Pdia3	4.33039		Bsg	4.96191		Got2	6.29897		Rad23b	7.93096
G3bp1	3.63903		Chmp4b	4.32868		Mthfd2	4.96112		Tcea1	6.29641		Cox7a2l	7.92844
AB124611	3.63544		Srp54c	4.32721		Uqcrc1	4.95974		Sec11c	6.29595		Bzw2	7.92619
Clec2i	3.63134		Clic1	4.32648		Slc25a19	4.95785		Sdf2l1	6.29539		Eprs	7.92298
Evi2b	3.63026		Pgam1	4.32633		Gm11175	4.95722		Rbbp4	6.29362		Psmd7	7.92113
Lrch4	3.63012		Vapa	4.32111		Eftud2	4.95506		Ifrd1	6.29337		D10Wsu52e	7.92091
Dad1	3.62753		Cox6b1	4.32071		Rrp1	4.95292		Prpf8	6.2929		Akr1b3	7.92043
Luc7l3	3.62747		Ubap2l	4.3206		Hmgcr	4.9515		Cdk2ap1	6.29229		Taf15	7.91956
Capns1	3.62692		Tor1aip1	4.31552		Clk1	4.94785		Il2rg	6.28819		Tnfrsf13b	7.91858
Psma7	3.62536		Chd2	4.31508		Cox7b	4.94751		Khdrbs1	6.28674		H2-Q6	7.91799
H2-Ke6	3.62434		Atad3a	4.30994		Abcf2	4.94728		Snn	6.28617		Mtch2	7.91696
Gmip	3.62256		Mknk2	4.3084		Sqle	4.94386		Ddx17	6.28517		Napsa	7.91539
Rab8a	3.6223		Fam100b	4.30821		Fam49b	4.94327		Cse1l	6.28265		Dnajc9	7.91303
Ppp4c	3.6205		Stip1	4.30681		Mrpl15	4.94145		Pdcd5	6.27946		Ftsj3	7.91178
Irf2	3.61986		Sar1a	4.30578		Rras2	4.9367		Mrps21	6.27927		Cox17	7.91135
Chtop	3.61937		Stk11	4.30468		Dek	4.93608		Psmd8	6.27628		Nop2	7.90907
AI467606	3.61801		Dad1	4.30377		Snrpa	4.93516		Tmbim6	6.27622		Gng5	7.90604
Trmt112	3.61774		Arpp19	4.30098		Ltv1	4.93344		Lpxn	6.276		Cd72	7.90544
Mrpl24	3.61736		Mapre1	4.29944		Gart	4.9323		Bcl11a	6.27368		Rrp1	7.90496
Prelid1	3.61538		Pcnp	4.29834		Cd79a	4.93176		Prpf38b	6.27349		Prkcb	7.90253
Rnf130	3.61532		Gramd3	4.29755		Txn1	4.92988		Psmd7	6.27347		Ola1	7.90161
Sec61b	3.61506		Dot1l	4.29598		Eif4e	4.92864		Cetn3	6.26917		Wdr43	7.90136
9930111J21Rik1	3.6137		Ppib	4.2959		Uba1	4.92769		Prdx3	6.26622		Traf1	7.89693
Psmb3	3.60663		Drap1	4.29555		Pprc1	4.92685		Luc7l2	6.26557		Gspt1	7.89557
Slc25a37	3.60627		Strap	4.29442		Calm2	4.92649		Rad23b	6.2652		Lsm5	7.89408
Kmo	3.60455		Pes1	4.29255		Gm16286	4.91963		Cdc34	6.26187		Psmd13	7.89016
Cerk	3.60282		Atp2a3	4.2882		Nsfl1c	4.91889		Lmo2	6.26172		Pdcd5	7.88983
Akna	3.60273		Abcf1	4.28747		ORF61	4.91544		Mrpl15	6.25899		Ndufa12	7.88941
Tra2a	3.60058		Bhlhe40	4.28706		Puf60	4.91397		Snx3	6.25753		Dnaja2	7.88138
Matr3	3.59883		Nrbp1	4.28655		Akap8	4.91165		Ddx1	6.25483		Jak1	7.87855
Chd4	3.59828		Ik	4.28643		Cetn3	4.90965		Fis1	6.25294		Ppan	7.87794
Hspe1	3.59678		Cox6a1	4.28452		Sqstm1	4.90847		Vapa	6.24914		Dcun1d5	7.87679
Hnrnpul1	3.59578		Tuba1a	4.28407		Mrps18b	4.90778		Psmd12	6.2475		Abce1	7.87622
Bcl11a	3.59567		Rcc2	4.28383		Smarca5	4.90743		Ube2l3	6.2469		Ddx18	7.87579
Ran	3.59521		Purb	4.28199		Dnajb11	4.90637		Gng5	6.24669		Pfdn2	7.87451
Ssrp1	3.59388		Ero1lb	4.27762		Shfm1	4.90524		Nsa2	6.24087		Tbca	7.87372
Rnf187	3.59364		M6pr	4.27742		Rad23b	4.90502		Scd2	6.23539		Polr2g	7.87076
Vdac2	3.59304		Myl12b	4.27591		Rbmxl1	4.90312		Ywhab	6.23499		2700094K13Rik	7.86915
Rnf145	3.59169		Mbnl1	4.27573		Psmd3	4.90282		Minos1	6.23424		Hmgcr	7.86677
Atp6v0b	3.59103		Ifngr2	4.27444		Gpatch4	4.90138		Lsm7	6.23382		Eftud2	7.86626
Dhx9	3.59065		Arl6ip1	4.27368		Acly	4.90001		Blnk	6.23141		Nop10	7.86548
41334	3.58926		Dnajc8	4.27234		Paics	4.89935		G3bp1	6.22988		Skp1a	7.86545
Dennd1c	3.58872		Rilpl2	4.27089		St7	4.89859		Rab7	6.22825		Drap1	7.86503
Capza1	3.58698		Chd3	4.26853		Cse1l	4.89692		Vdac1	6.22595		Prkar1a	7.86411
Cltc	3.58691		AC124758.1	4.26834		Lars	4.89287		Mcm7	6.22466		Supt16h	7.86238
Ndufb11	3.58676		Nfkbie	4.26772		Uchl3	4.89229		Ost4	6.22364		Psmc2	7.86236
Ik	3.58627		Ddx17	4.26757		Prpf31	4.89101		Parp1	6.22228		Mrpl15	7.85858
Ankrd13a	3.58582		Zcchc6	4.26245		Dars	4.88899		Polr2g	6.22149		Hsph1	7.85708
Ephx1	3.58512		Camk2d	4.26115		Map4k1	4.88896		Ctbp1	6.22038		Arhgap30	7.85346
Pnrc1	3.58295		Atp5f1	4.25851		Slc38a2	4.88878		Atp6v1f	6.21618		Psmd12	7.84522
Vcp	3.58193		Cdt1	4.25422		Sf3b1	4.88859		Mak16	6.21595		Hnrnpul1	7.84439
Nfkb2	3.58155		Emg1	4.254		Ywhag	4.88829		Xbp1	6.21246		Prdx3	7.84153
Trim59	3.58145		Chkb	4.25093		Ubxn1	4.88724		Nfkbia	6.21196		Eif1a	7.84019
Cd82	3.58111		Cycs	4.24837		Psmc1	4.88391		Smarca5	6.21109		Cd40	7.83957
Pcna	3.58033		Snrpd3	4.24789		Cars	4.88261		Sdhd	6.20945		Isyna1	7.83847
Prkcb	3.57939		Zc3h11a	4.24789		Sdf4	4.87693		Puf60	6.20909		Nop16	7.83826
Nfkb1	3.57915		Gimap8	4.24652		Wdr46	4.8768		Fcf1	6.20865		Mif4gd	7.83758
M6pr	3.57748		Fbrs	4.24438		Suz12	4.87429		Trmt1	6.20484		Pdia4	7.83579
Sp140	3.57545		Psmb6	4.24067		Hmga1	4.87138		Arf6	6.20163		Ptprc	7.83572
Polr1d	3.57407		Napa	4.23769		H2-Ke2	4.87107		Tmpo	6.20002		Nsa2	7.83537
Srebf2	3.57203		Dennd4b	4.23702		Ik	4.87076		Fkbp8	6.19638		4930420K17Rik	7.83455
Cdc42se2	3.57102		Sidt2	4.23667		Psat1	4.86974		Ube2s	6.19596		Fam107b	7.83113
Ap1m1	3.56992		Cox8a	4.23664		Pomp	4.86969		Taf9	6.19586		Nup85	7.82949
Fam49b	3.56546		Iscu	4.23639		Rpn2	4.86949		Mcm6	6.19555		Gm16286	7.82833
Tagln2	3.56514		Taf15	4.23528		Bcl2l1	4.86521		Atp6v0c	6.19136		Luc7l2	7.82665
Tapbp	3.56347		Srp54a	4.23484		Atp5j2	4.86507		Eif6	6.18986		Bsg	7.82641
Sdha	3.56273		Serbp1	4.23028		Kpna2	4.86395		Dcun1d5	6.1878		Naa10	7.82298
Eif3c	3.56055		Naa50	4.22961		AC122260.1	4.8608		Chordc1	6.18763		Txn2	7.82193
Ctsc	3.5592		Cpsf7	4.22543		Zfp259	4.85855		Bzw2	6.18735		Usp1	7.82087
Eif3a	3.55824		Snrpd1	4.22407		Rbbp4	4.85741		Sec13	6.18532		Rrm1	7.81792
Ndfip1	3.55758		Cebpz	4.22356		Tmbim6	4.85656		Dazap1	6.18512		Ywhab	7.8149
Prr13	3.55653		Zmiz2	4.22219		Bcl3	4.85597		Mrpl42	6.18334		Hmgn3	7.81356
Nedd8	3.5513		Nsa2	4.22191		Prpf40a	4.85582		Fermt3	6.1809		Sae1	7.80753
Rab4b	3.55083		Vars	4.2166		Nfkbiz	4.85511		Cfdp1	6.18089		Cox7a2	7.80325
Cd38	3.54872		Socs1	4.21371		Snx2	4.85461		Eif2s1	6.18025		Cks2	7.80127
Clk4	3.54321		Ms4a4c	4.21287		Cyp51	4.84921		Api5	6.17692		Mapk1	7.80112
Lgmn	3.54141		Ppp1cb	4.2126		Psmc2	4.84865		Idh3g	6.17583		Son	7.80075
Selt	3.54123		Polr2a	4.21012		Fkbp1a	4.84844		Larp1	6.17507		Gmnn	7.80052
Pecam1	3.53953		Fuca1	4.20843		Senp6	4.84754		Ndufv2	6.17451		Srsf9	7.80014
Tbca	3.53901		Ctbp1	4.20839		Polr2f	4.84429		Mob1a	6.17398		G3bp1	7.79802
Atp6v0e	3.53848		Crlf3	4.20399		Ctbp1	4.84422		BC005537	6.17395		Sf3b1	7.79729
Gimap7	3.53742		Rrp9	4.20165		Heatr1	4.84195		Vdac3	6.17334		Rac1	7.79702
Arhgap9	3.53626		Paf1	4.2009		Hdac2	4.84101		Bsg	6.17333		Api5	7.79343
Il16	3.53624		Tatdn2	4.19709		Mrpl12	4.84068		Mcm3	6.1718		Cnn2	7.79156
Ap2m1	3.53318		Rnf220	4.19454		Snrpa1	4.83834		Mrpl23	6.17166		Fnbp1	7.79031
Tgfbr2	3.5321		Serpina3g	4.19355		Traf7	4.83262		Prpf31	6.17102		Sdha	7.78985
Tram1	3.53204		Atp5d	4.19283		Bop1	4.83059		Ruvbl1	6.16878		H2-Ke2	7.78976
Lbr	3.52991		Srcap	4.19121		Utp18	4.82485		Ik	6.16867		Eif2s1	7.78884
Eif4g1	3.52759		Rrp1	4.19047		Ube2v1	4.82253		Nop10	6.16847		Rab7	7.78721
Khdrbs1	3.52682		Oat	4.19036		Snhg12	4.81751		Akr1a1	6.16816		D4Ertd22e	7.78431
Ubp1	3.52398		Srrt	4.1897		Trap1	4.81738		Rrp1	6.16778		Atp1b3	7.78303
Edf1	3.52299		Ly6a	4.18893		Ppp5c	4.81734		Ola1	6.16773		Sf3a3	7.78211
Atp5o	3.5223		Rsl24d1	4.18828		Iscu	4.81687		Hirip3	6.16618		Ubtf	7.78167
Mrfap1	3.51875		Ywhah	4.18507		Mrpl17	4.81669		Nsfl1c	6.16596		Myh9	7.77944
Tmem59	3.51523		Yy1	4.17766		Rcl1	4.8156		Myh9	6.16181		Rpa1	7.77823
Dgkz	3.51242		Sf3b2	4.17426		Sumo1	4.81543		Prelid1	6.16088		Polr2e	7.77713
Eif2s3y	3.51213		Rbm25	4.17339		Ccdc9	4.81478		Ywhah	6.16038		Ubap2l	7.77653
Tardbp	3.51195		Dcun1d5	4.16961		Rab7	4.81304		Tsr1	6.1597		Psmd6	7.77471
Psma6	3.5109		Bmp2k	4.16932		Cirh1a	4.80858		Nxf1	6.15845		Sh3bp5	7.77405
Pml	3.51039		Ctsc	4.16793		Eif3f	4.80759		Pgd	6.15335		Polr2f	7.77312
Sh2b3	3.50804		Ak2	4.16709		Arfrp1	4.80667		Jund	6.15128		Fasn	7.77203
Gnb1	3.50747		Eif3i	4.16553		Tk1	4.80646		Mrps5	6.15015		Nsmce4a	7.77178
Arid1a	3.50721		Csk	4.16471		Psmc6	4.80275		Amd1	6.14444		Cd164	7.77166
Myl12a	3.50615		Sema7a	4.16454		Otud4	4.80112		Eif1a	6.13982		Cks1b	7.77155
Gng5	3.50582		Arhgap4	4.16287		Ddx27	4.80039		Laptm5	6.13608		Mapre1	7.77044
Pkig	3.50572		Gmfg	4.15788		Ndufa3	4.79744		Uqcr11	6.13202		Slc25a19	7.76941
Il4ra	3.50495		Phc2	4.15698		Cdk9	4.79593		Arglu1	6.13073		Rars	7.76802
Ppp2r5a	3.50073		Irf3	4.15385		Tbl3	4.79477		Gtpbp4	6.12643		Fen1	7.76778
Top2b	3.49448		Sf3b3	4.15127		Vps16	4.79131		Gm16286	6.12608		H2-DMb2	7.76751
6820431F20Rik	3.49368		Flna	4.14806		Nsa2	4.79024		Hdac1	6.12437		Ndufv2	7.76727
Csnk1a1	3.49022		Hint1	4.14786		H2afy	4.78885		Snd1	6.12284		Ndufc2	7.76612
Anapc5	3.48878		Cited2	4.14758		Junb	4.78706		Marcksl1	6.12267		Eef1e1	7.76577
Eef1d	3.48855		Usp16	4.14517		Clic4	4.78567		Lass2	6.12204		Oasl1	7.76532
Zc3h7a	3.48631		Prr14	4.14499		Ccnl2	4.78371		Mki67ip	6.11536		Immt	7.76273
Hypk	3.48598		Stt3b	4.14372		Mars	4.78221		Ostc	6.11473		Adrbk1	7.76021
Ip6k1	3.48232		Laptm4a	4.14153		Ociad1	4.78107		Lsm14a	6.11464		Gabarap	7.75899
Ctcf	3.47974		Tgoln1	4.13976		Isyna1	4.78028		Ctage5	6.11402		Pno1	7.75654
Dtx1	3.47919		Ccdc9	4.13826		Jund	4.78005		Pcyt2	6.11399		Ube2k	7.7559
Hnrnpul2	3.47904		Ltb	4.13609		Becn1	4.77993		Anapc5	6.11288		Eif6	7.75548
41532	3.47832		Ogfr	4.13592		Ruvbl2	4.77453		Psap	6.11274		Psmd1	7.75543
Cmtm7	3.47574		Nolc1	4.13564		Aamp	4.77308		Dnaja2	6.1127		Actn4	7.75214
Ywhah	3.47304		Necap2	4.13338		Sh3bp5	4.77247		Eif4e	6.11085		Amd1	7.75116
Clcf1	3.4725		Pan3	4.13144		Pgd	4.77207		Psmd13	6.11055		Gimap3	7.75072
Arpc4	3.47036		Hprt	4.13081		Pum2	4.77202		Nfil3	6.10981		Sf3a2	7.75058
Supt4a	3.47004		Fnbp1	4.12958		Rab35	4.77133		Mapk1	6.10774		Snx3	7.74948
Idh3g	3.47		Becn1	4.12856		Tubb5	4.77061		Phf5a	6.10765		Cops6	7.7436
Xrn2	3.46912		Arhgap30	4.12427		Denr	4.76996		Ssr3	6.10557		Cdk9	7.74318
Rab14	3.46881		Smndc1	4.12386		Luc7l3	4.76861		Sf3a3	6.10466		Tmbim6	7.74219
Hp1bp3	3.46863		Cox6c	4.12129		Qtrtd1	4.7679		Mcm5	6.10431		Ndufs2	7.74013
Laptm4a	3.46742		Isy1	4.12037		Mtch2	4.76602		Chmp4b	6.10297		Iars	7.73885
Emg1	3.46718		Pde4b	4.11891		Stat6	4.765		Eftud2	6.10178		Prpf8	7.7382
Tcp11l2	3.46642		Zbtb10	4.11861		Polr1b	4.7644		Atxn2l	6.10007		Atxn2l	7.73813
Ost4	3.4628		Arcn1	4.11773		Yars	4.76367		D4Ertd22e	6.098		Ppp2r1a	7.73722
Abhd17b	3.46123		Fam69a	4.11204		Pitrm1	4.76196		Nme1	6.09619		Fam111a	7.73673
Map3k1	3.46116		Pole4	4.11018		Mthfd1	4.7617		Mtch2	6.0958		Ddx24	7.73518
Usf1	3.46099		Rab11b	4.10935		Sik1	4.75989		Akr1b3	6.09574		Rbm38	7.73473
5031414D18Rik	3.45989		Rbbp4	4.10927		H2-Q5	4.75526		Mthfd1	6.09305		Smarce1	7.73448
Pum2	3.45855		Map3k8	4.10874		Srp72	4.7539		Idh3b	6.09135		Tmem14c	7.73278
Slc28a2	3.45748		Bcl2l1	4.10794		Bag6	4.75372		Nup62	6.09121		Vasp	7.73124
Brwd1	3.45686		Vps37b	4.1074		Psmd6	4.74943		M6pr	6.09055		Lsm7	7.73104
Rassf5	3.45672		Trmt1	4.10367		Tomm6	4.74783		Srsf9	6.08822		Slc25a4	7.73096
Pnn	3.45304		Ppm1g	4.101		Tgif1	4.74398		Senp3	6.08778		Hdlbp	7.73037
Shfm1	3.45265		AC140374.1	4.0992		Rae1	4.74201		Arhgap30	6.08374		Pcyt2	7.7298
Pomp	3.45259		Snap23	4.09839		Sdc4	4.74092		4930420K17Rik	6.0791		Prpf40a	7.72868
Tprgl	3.45203		Ssrp1	4.09802		Vmp1	4.74089		Srebf2	6.07642		Uqcrfs1	7.72537
Raly	3.45117		Kpna2	4.09793		Cap1	4.73896		Prrc2a	6.07599		Khdrbs1	7.72365
Snx8	3.45042		Pprc1	4.09634		Elovl1	4.73776		Mars	6.07428		Ctbp1	7.72326
Arl6ip5	3.44966		Ppp2r5a	4.09503		Glrx3	4.73711		Zmiz2	6.07385		Slc1a5	7.72277
Psma1	3.44851		Tuba1c	4.0949		Dazap1	4.73691		Immt	6.07231		Rftn1	7.72112
Akap8l	3.44774		Ociad1	4.09343		Hn1	4.73682		Ndufa6	6.07093		Cd47	7.72061
Eif4a3	3.44732		Nop16	4.09259		Uqcr10	4.73529		Clic4	6.07084		1810009A15Rik	7.71923
Sqstm1	3.44556		Suz12	4.09069		Taf9	4.73296		6720456B07Rik	6.06971		Ppp2r4	7.71731
Vps28	3.44544		Pnrc1	4.08831		Nfkbib	4.72868		Cox7a2	6.06664		Snrpa	7.71479
Taf10	3.4446		Phb2	4.08727		Lmo2	4.72847		Bcar3	6.06482		Cfdp1	7.71449
Ebf1	3.44071		Papola	4.08724		Zmiz2	4.72792		Ruvbl2	6.06449		Ddt	7.71253
Ppp6r1	3.44042		Nckap1l	4.08551		Myo1g	4.72737		Rftn1	6.06425		Bank1	7.71221
Cs	3.43932		Mrfap1	4.08396		Snx3	4.72651		Lsm6	6.05954		Clic4	7.7112
Dnajc8	3.43618		Arglu1	4.08177		Gimap8	4.72585		Dad1	6.05888		Ost4	7.70916
Pebp1	3.43478		Gpi1	4.07986		Sec61b	4.72558		Dbnl	6.05782		Tcea1	7.70897
Sumo1	3.43356		Lsm14a	4.07795		Hnrnph2	4.72288		Sdha	6.05746		Tmed9	7.70534
Rnps1	3.4334		Bud31	4.07708		P2ry10	4.72157		Prkcd	6.05584		Ndufb8	7.70493
Pik3ap1	3.43331		Blnk	4.0755		Tcerg1	4.72095		Xrn2	6.055		Lrrc59	7.70477
Nrm	3.4332		Snx3	4.07277		Slfn2	4.71946		Rab5c	6.0541		Khsrp	7.70287
Arrdc1	3.43022		Ptprcap	4.07219		Csnk2a1	4.7192		Wdr26	6.053		Sec13	7.70266
Cct8	3.42795		Tsr1	4.06892		Preb	4.71622		Sdhb	6.05195		Bcl11a	7.70236
Gas5	3.42771		Fyn	4.06875		Taf1d	4.71269		Cd82	6.0518		Fkbp8	7.70188
Ywhab	3.42648		Psma4	4.06813		H2-DMa	4.71223		Cd44	6.05159		Ccnd3	7.69988
Inpp5d	3.42277		Atp6v0d1	4.06603		Sc4mol	4.71202		Ndufb9	6.04488		Ssr3	7.69638
Slc38a2	3.42272		Mak16	4.06563		Ahcy	4.71078		Pgls	6.04475		Snd1	7.69359
Ist1	3.42228		Xrn2	4.06308		Slc39a7	4.70857		Ociad1	6.04295		Prpf38b	7.69287
Tmpo	3.42211		Safb	4.06286		Xbp1	4.70857		41524	6.04164		Ndufb7	7.69169
Gns	3.4206		Sdccag3	4.06046		Nadk	4.70794		Vasp	6.03854		Adrm1	7.69052
Mtpn	3.4198		Ttpal	4.05925		Adrm1	4.70425		Ezh2	6.03833		Larp1	7.6897
Tec	3.41815		Nfatc3	4.05925		Cd37	4.70357		Itgal	6.03766		Fcf1	7.68746
Polr2a	3.41766		Csnk1d	4.05923		Hirip3	4.6985		Cdk9	6.03631		Arhgef1	7.68554
Limd1	3.41699		Hnrnpr	4.05712		Ddx54	4.69799		Top1	6.03422		Timm17a	7.68485
Chkb	3.41628		Senp6	4.05382		D8Ertd738e	4.69783		Hnrnpul1	6.03395		Sec11c	7.68359
Ptges3	3.41512		Dhx9	4.05173		Gps1	4.69735		Ube2d2	6.03237		Fis1	7.6824
Idh3b	3.41447		Tial1	4.04988		Tial1	4.69525		Ube2k	6.02901		Ndufs6	7.67949
Fcho1	3.41164		Mtdh	4.0481		Birc2	4.68854		Tars	6.02808		Sdhb	7.67872
Srrm1	3.41004		Golph3	4.04687		Prdx3	4.6885		Tuba4a	6.02732		Raver1	7.67787
Ncf2	3.41		Cd44	4.04635		Napa	4.6879		Bclaf1	6.02485		Mrpl18	7.67745
Polr2e	3.40952		Llph	4.04603		Ywhab	4.68485		Tra2a	6.02411		Bcar3	7.67334
Wdfy4	3.40919		Eif1a	4.04475		Khdrbs1	4.68485		Tbrg4	6.02276		Cnp	7.67319
Neurl3	3.40848		ORF61	4.04323		Ctps	4.68404		Ndufa2	6.01421		Ruvbl1	7.67254
Fkbp3	3.40847		Nup98	4.04262		Srebf2	4.68395		Prpf40a	6.01417		D17H6S56E-5	7.67251
Gga2	3.40728		Aff1	4.04218		Yrdc	4.68302		Snrpc	6.01338		Arf6	7.67164
Puf60	3.40683		Sorl1	4.04211		Ndufa12	4.68221		Rrs1	6.01013		Syk	7.66969
Gm10094	3.40579		Csnk2b	4.04153		Apobec3	4.68208		Fam162a	6.0101		Eif4e	7.66937
Gpx4	3.40163		Slc20a1	4.04009		Cd82	4.67831		Bcap31	6.0075		Slmo2	7.66898
Tomm22	3.39938		Wdr43	4.03803		Ncln	4.67826		Uba2	6.00723		Rpn2	7.66777
Il17ra	3.39794		Polr1d	4.03662		Stap1	4.67822		Ndufc2	6.00492		Lsm2	7.66742
Canx	3.39784		Supt4h1	4.03648		Swi5	4.67782		Sf3b4	6.0038		Ruvbl2	7.66704
Lypla2	3.39694		Atp5j	4.03395		Ube2d2	4.67511		Ly86	6.00254		Lsm3	7.66585
Lamp1	3.39599		Ahsa1	4.03229		Ddx56	4.67431		Bag6	6.00171		Ndufb9	7.66235
Rab21	3.39597		Skp1a	4.03151		Brix1	4.67341		Trnt1	6.00154		Foxp1	7.66091
Vpreb3	3.39564		Rnf44	4.03133		Nat10	4.673		Khsrp	6.00088		Slc25a1	7.66046
Pkn1	3.39318		Prpf40a	4.03016		Dnttip2	4.67116		Psenen	6.00073		Aco2	7.65931
Uba7	3.39274		Atp5g2	4.02944		Dnajb6	4.67104		Cox17	6.00001		Lpxn	7.65877
Rbm25	3.3906		Bclaf1	4.02697		Slc2a6	4.67047		Csnk2a1	5.99962		Trmt112	7.65787
Dnm2	3.38667		Ptpn2	4.02576		Chchd4	4.66945		Raver1	5.99627		Idh3b	7.65694
Becn1	3.38309		Hip1r	4.02543		Aatf	4.66927		Aco2	5.99581		Wbp11	7.65674
Psmd4	3.38216		Smarcd2	4.02466		AC174597.1	4.66687		Sumo1	5.99581		Mak16	7.65485
Gripap1	3.38066		Pabpc4	4.02402		Aars	4.66578		Cnp	5.99327		Ndufa2	7.65465
Banf1	3.37888		Nsun2	4.02299		Ube2s	4.66575		Clns1a	5.99072		Mki67ip	7.65238
Mfap1b	3.37748		Dock2	4.0218		Tpr	4.66358		Ncf1	5.98824		Capg	7.652
4833420G17Rik	3.37746		2500003M10Rik	4.02043		Sar1a	4.66292		Lsm5	5.98579		Tuba1a	7.64952
Rap1a	3.37396		Tbrg4	4.02024		Malat1	4.66242		Mrps18b	5.98264		H2-Q7	7.64894
S1pr4	3.37354		Mdh2	4.01763		Lsm14a	4.66198		Pkig	5.9825		Aebp2	7.64127
Nrbp1	3.37347		Tapbp	4.0173		Ier5	4.66083		Rab10	5.98148		Sf3b5	7.64053
Rsrc2	3.37048		Shfm1	4.01659		Tomm70a	4.6596		Ndufs2	5.98052		Mrps5	7.63994
Map2k1	3.36807		Midn	4.01643		Rab10	4.65765		Ctdnep1	5.97983		Ssr4	7.63986
Ube2v1	3.36644		Otud5	4.0155		Rad23a	4.6556		Mapre1	5.97972		Maz	7.63258
Max	3.36483		Fam168b	4.01422		Erp44	4.6556		Hmgn3	5.97842		Tars	7.62913
Ctso	3.36267		Rara	4.01272		Psmd12	4.65378		Ndufs6	5.9779		Abcf2	7.6277
Psma4	3.36132		Senp3	4.01228		Lsm4	4.65357		Bop1	5.97526		Aes	7.62665
Hspa9	3.35928		CAAA01066805.1	4.01112		Polr2m	4.65219		Tpm4	5.97498		Ube2v2	7.62633
Card11	3.35899		Zcchc11	4.0105		Akt1	4.6519		Cdk2ap2	5.97407		Hnrnpr	7.6261
Tecr	3.35824		Ranbp2	4.0102		Fbxo11	4.65144		Imp4	5.97381		Exosc8	7.62539
Usmg5	3.35792		Zdhhc18	4.0071		Nfkbid	4.65076		Ndufb8	5.97125		Xrn2	7.62536
41524	3.35685		Ensa	4.00537		Farsa	4.65037		Cwc15	5.97113		Pole4	7.62524
Cox5a	3.35377		Abi1	4.00444		D19Bwg1357e	4.64677		Samm50	5.97083		Prkcd	7.6236
Fbl	3.34581		Chd1	4.00414		Trnt1	4.64675		Tfrc	5.97063		Max	7.62339
Id3	3.34284		Rab5c	4.00393		Setd8	4.64533		Timm17a	5.96602		Bclaf1	7.62279
Wtap	3.34204		Tbca	4.0037		Rangap1	4.64345		Tagln2	5.96601		Ubxn1	7.62109
Scand1	3.34195		Rac2	4.00255		Bag1	4.64311		Fubp1	5.96546		41524	7.62002
Ppp2r1a	3.34186		Arid4b	4.00043		Ikzf1	4.64115		Tfdp1	5.96286		2410006H16Rik	7.61789
Ctsa	3.33929		Far1	4.0002		Nsmce4a	4.63818		Lrrc59	5.96193		Akt1	7.61712
Stat6	3.33699		1300014I06Rik	3.99829		Adss	4.63737		Pcnp	5.96129		6720456B07Rik	7.61503
Sdcbp	3.33665		Ppp1r12c	3.99726		Pole4	4.63452		2900010M23Rik	5.96103		Rcc1	7.61437
U2af1	3.33558		Jtb	3.99623		Grn	4.63427		Psat1	5.96007		Uqcr11	7.60963
Il4i1	3.33455		G3bp1	3.99558		Kansl2	4.63301		Map2k1	5.95956		Pou2f2	7.6081
H2-T9	3.33419		Arih1	3.994		Nmd3	4.63217		Rexo2	5.95929		Tra2a	7.60524
Impdh2	3.33324		Ltv1	3.99178		Polr2e	4.63156		Far1	5.95718		Arl6ip1	7.60427
Gtpbp2	3.33047		St13	3.98996		Smndc1	4.62977		Foxp1	5.957		41523	7.60342
Polr2m	3.32854		Itsn2	3.98991		2500003M10Rik	4.62887		1110004F10Rik	5.95485		Puf60	7.60235
Rbck1	3.32698		H2afy	3.98862		Pak1ip1	4.6279		Mrpl17	5.95302		Nucks1	7.60104
Erh	3.32655		Pnpla2	3.98845		Uqcrb	4.62404		Mrpl52	5.95286		Arglu1	7.60039
Park7	3.32627		Cbfb	3.98839		Sms	4.62053		Arhgef1	5.94956		Matr3	7.60025
Kif21b	3.32499		Dapp1	3.98752		Ogfr	4.61758		Ltv1	5.94918		Atp2a2	7.59903
Gpcpd1	3.32448		Anp32e	3.98635		Clns1a	4.61735		Hdlbp	5.94909		Atp6v0c	7.59873
Hspd1	3.32261		Spag9	3.98396		Stk11	4.61485		Mcm2	5.94885		Commd1	7.59727
Rhog	3.32258		Rad23b	3.98338		Top1	4.61434		Traf7	5.94766		Mthfd1	7.5971
Rltpr	3.32125		Emd	3.97721		Cd86	4.609		Akt1	5.94291		Ghitm	7.5967
Lsm14a	3.32005		Mki67ip	3.9756		Lsg1	4.60868		Napsa	5.9428		Top1	7.58905
Supt5	3.32		Ggnbp2	3.97284		Wdr77	4.60835		Actn4	5.93963		Dctpp1	7.58698
Zfp740	3.31942		Herpud1	3.97277		Slc35a4	4.60606		Rnf220	5.93688		Snrpb2	7.58647
Taf15	3.31865		Rasal3	3.97212		Slc29a1	4.6054		Uqcrfs1	5.93666		Insig1	7.58598
Klhl6	3.31838		Rtn3	3.97106		Tufm	4.60403		Aebp2	5.93572		Dnajb6	7.58349
Rraga	3.31811		Gpcpd1	3.9706		Ddx24	4.59825		Ccnl1	5.93519		Vapa	7.58242
Snx3	3.31671		Sh3kbp1	3.97012		Nfil3	4.59725		Fnbp4	5.93428		AC122260.1	7.58035
Stk10	3.31631		2010107E04Rik	3.96935		Ms4a4c	4.5959		Mtx1	5.93134		Cwc15	7.57896
B3gnt2	3.31621		Apoe	3.96911		Arf4	4.59568		Abcf2	5.93045		1110004F10Rik	7.57817
Far1	3.3158		Polr1c	3.96854		Raver1	4.59437		1810006K21Rik	5.92914		Clns1a	7.57557
Serpina3g	3.31569		Malt1	3.96485		Cdk2ap1	4.59292		Exosc8	5.92856		AC073565.5	7.57424
Mgea5	3.31508		Akap8	3.96417		Huwe1	4.59023		Brix1	5.92426		Atp1a1	7.57348
Prpf4b	3.31213		Hmgn1	3.96222		Rab5c	4.58955		Rbm25	5.91702		Rrp9	7.5719
Itsn2	3.31211		Uba1	3.9619		Rrp7a	4.58933		Elovl1	5.91699		Trim30a	7.56769
Akap13	3.31185		Wdr1	3.95957		Tapbp	4.58768		Slc25a19	5.91648		Ndufa6	7.56643
Rabgap1l	3.3115		Ppp3ca	3.95484		Tmed5	4.58591		Map2k2	5.9148		Pcnp	7.5659
Sec24c	3.3114		2410006H16Rik	3.95398		Gtf2f1	4.5856		2410002F23Rik	5.91332		Idh3g	7.56459
Rgs19	3.30991		Irf2bp2	3.95281		Ppp3cb	4.58442		2500003M10Rik	5.91192		Prrc2a	7.56451
Pitpna	3.30974		Gm11687	3.95238		Ubl5	4.58372		Hdac2	5.91113		Snrpc	7.56364
Psd4	3.3058		B4galt1	3.95227		Atp6v0c	4.58278		Ndufs8	5.91056		Lsm6	7.56162
Bin2	3.30527		Azin1	3.95138		Psmd1	4.58158		Pxk	5.91034		1810022K09Rik	7.56142
Nsmce4a	3.30526		Vdac2	3.95057		Rexo2	4.58063		Hadha	5.91024		Sumo3	7.55978
Atp6v0c-ps2	3.30411		Aldh2	3.94929		H2-Q4	4.57801		Atp1b3	5.90894		Rap1a	7.55821
Lsm4	3.30119		Mbd2	3.94901		41518	4.57573		Dut	5.9082		Psip1	7.55456
Crtc2	3.30098		Khdrbs1	3.948		Wdr36	4.57366		Mndal	5.90621		Tpr	7.54748
Elf1	3.30068		Psmc5	3.94798		Ssr3	4.57307		Setd8	5.90406		Rab5c	7.54746
Tln1	3.30055		Map4k1	3.94611		Nup153	4.57281		Nadk	5.90204		Pqbp1	7.54737
Mdh1	3.29918		Cox5b	3.94475		Pus1	4.57279		Srpk1	5.90152		Atad3a	7.54705
Ubl3	3.2985		Atxn7l3	3.94226		Prpf8	4.57265		Nol7	5.89854		Shmt1	7.54387
4930523C07Rik	3.29731		Hexim1	3.94195		Ola1	4.57211		Ccdc124	5.8978		Sf3b4	7.54302
Apbb1ip	3.29565		D8Ertd738e	3.94136		Mrpl20	4.57185		Nsmce4a	5.89747		BC005537	7.54293
Nol7	3.29348		Ap1m1	3.93807		Nob1	4.57042		Ifrd2	5.89517		Dtymk	7.54075
Tceb2	3.29316		Iglc2	3.93755		Dusp2	4.57025		Txnrd1	5.89514		Cyp51	7.54017
Glyr1	3.29233		Pkn1	3.93578		Rpl7l1	4.56974		Sh3bp5	5.89395		Trnt1	7.5292
Smc4	3.29171		Atp5o	3.93415		Ppp2r1a	4.56689		Safb2	5.88759		Cetn3	7.52912
Fam105b	3.29156		Lmbr1l	3.93323		Psmd7	4.56485		Ccdc50	5.88506		M6pr	7.52826
Ahsa1	3.2915		Gnai3	3.93069		Adrbk1	4.5646		Mtpn	5.88419		Mtpn	7.52538
Ddrgk1	3.29046		Supt5h	3.93045		4930420K17Rik	4.56255		Gpbp1	5.88316		Gtpbp4	7.52422
Herpud1	3.29023		Taf9	3.93025		Grwd1	4.56238		Pqbp1	5.88204		Srebf2	7.52409
Snrpd3	3.28888		Rasgrp2	3.92907		Irf3	4.56224		Maz	5.88052		Mtap	7.52281
Dock10	3.28744		Rbm38	3.9279		1110004F10Rik	4.5616		Rac1	5.87999		Cdca7	7.52193
Cyfip2	3.28616		Glyr1	3.92762		Shmt1	4.56023		Ppp2r4	5.87888		Rfc2	7.51733
H2-K2	3.28576		Brp44l	3.92748		Idh3b	4.56005		Arcn1	5.87843		Ube2d2	7.516
Vamp2	3.28551		Nup153	3.92543		Fam105b	4.55819		Suz12	5.87841		Oat	7.51193
Mif	3.28286		Usp9x	3.9248		Rnf4	4.55334		D17H6S56E-5	5.87809		Ndufs5	7.51115
Cytip	3.28263		Gtpbp2	3.92392		Nap1l4	4.55327		Ndufb10	5.87763		Samm50	7.51072
Pde7a	3.28205		Ddx3y	3.92336		Cpsf7	4.55323		Insig1	5.87648		Hars	7.51008
Pgls	3.27997		Ddx54	3.92163		Pcnp	4.55262		Drg1	5.87304		Timm8a1	7.5087
Tpd52	3.2797		Sh3bp2	3.91997		Cbfb	4.55139		Supt16h	5.87057		Luc7l3	7.50838
Chmp4b	3.27957		Fam43a	3.91784		Fkbp3	4.54851		Stat3	5.86895		Rilpl2	7.507
Ndufs2	3.27825		N4bp2l2	3.91782		Fkbp8	4.54768		Nfkb2	5.86414		Nutf2	7.50663
H2-Q8	3.27623		Pcf11	3.91778		Naa15	4.54396		Hars	5.86326		H2-T23	7.50632
Dynlrb1	3.27614		Phf23	3.91717		6820431F20Rik	4.54033		Ndufs3	5.86302		2810407C02Rik	7.50582
Pcnp	3.27552		Manf	3.91646		Ndufs3	4.53636		Wdr77	5.86248		Nap1l4	7.50428
Krtcap2	3.27384		Dock10	3.91626		Ube2j2	4.53257		Rad23a	5.86242		Sms	7.50259
Zc3h15	3.27336		Zfp318	3.91573		Ndufv2	4.53187		Polr2f	5.85898		Rrbp1	7.49889
Usp7	3.26976		Psmd11	3.9153		Ctnnb1	4.53072		Ndufa7	5.85767		Csnk2a1	7.49826
Gm4070	3.26925		Myo1c	3.91468		Ostc	4.53054		Il4ra	5.85737		Prpf31	7.49813
Grap2	3.26588		Srebf2	3.9146		Naa10	4.52888		Cirh1a	5.85467		Mrpl17	7.49735
Trim28	3.26495		Gm16286	3.91279		Krtcap2	4.52846		Nmt1	5.85368		Ndufs3	7.49401
Copa	3.26387		Tap1	3.91145		Sec61g	4.52772		Tial1	5.85356		AC174597.1	7.48812
Tm6sf1	3.26303		Rbbp6	3.91074		Rsrc2	4.52762		Aimp1	5.85315		Senp3	7.48778
Rabep2	3.26264		Dusp5	3.91061		Timm8a1	4.52491		Wdr74	5.85282		Lsm14a	7.48648
Tspan13	3.26257		3110003A17Rik	3.90886		Khsrp	4.52375		Ipo4	5.85264		Siah2	7.48625
Hnrnph2	3.26251		Nhp2	3.90776		Ubqln4	4.52114		Copa	5.85224		Esd	7.48399
Gm6644	3.26224		Rnaset2b	3.90504		Pus7	4.51882		Cdk11b	5.8515		Birc5	7.48359
Cdk2ap2	3.2594		Ppp4r2	3.90347		Akr1b3	4.51761		Polr2m	5.84952		Nup62	7.48103
Kpnb1	3.258		Emp3	3.90043		Hars	4.51513		D19Bwg1357e	5.84789		Usp7	7.48079
Eif3l	3.25673		Donson	3.8983		Phf5a	4.51358		Dnajb6	5.84637		Ctnnb1	7.48073
Stat1	3.25636		Nmd3	3.89733		Utp14a	4.51215		Rnf187	5.84465		Mknk2	7.47968
Ublcp1	3.24969		Rbmxl1	3.89655		Supt16h	4.51159		Esd	5.84396		Dbnl	7.47944
Fam134c	3.24733		Atl2	3.89594		Limd2	4.5109		AC155333.2	5.84371		Mbnl1	7.4761
Ero1lb	3.24638		Atp6ap1	3.89432		Surf2	4.50776		Rpl7l1	5.83766		Slc7a5	7.47566
H2-M3	3.24546		Lgmn	3.89393		H13	4.5056		Ptprc	5.83765		Arcn1	7.47534
Ccdc50	3.24466		Erbb2ip	3.89223		Sf3b4	4.50358		Luc7l3	5.83721		Dad1	7.47521
Ensa	3.2443		Apex1	3.89221		Sf3a3	4.50328		Trap1	5.83507		Fnbp4	7.47071
Gvin1	3.24415		Nono	3.89167		Imp4	4.50132		Marcks	5.83456		Srp19	7.46948
Sidt2	3.24193		Tmed9	3.88682		1810022K09Rik	4.49834		Sqle	5.83427		Ankrd13a	7.46866
Tsc22d4	3.24192		Aamp	3.88582		Luc7l	4.49808		Ube2v2	5.83409		Birc3	7.46834
Nedd9	3.241		Psma6	3.88361		Chordc1	4.49685		Pdhb	5.83346		Nol7	7.46829
Taz	3.24019		Bsg	3.88337		Gabarap	4.49678		41519	5.83314		Tsr1	7.4664
Tm9sf2	3.23978		Cr2	3.88283		Ywhah	4.4967		Arl6ip1	5.83291		1700029F09Rik	7.46518
Rbm17	3.2397		Fam65b	3.88283		Supt5h	4.49666		Ddx24	5.83172		Farsb	7.4649
Safb	3.2385		Eef1e1	3.8797		Ubqln1	4.49058		Snhg3	5.83096		Nme1	7.46329
Mob1a	3.23661		Abce1	3.8762		Srp54c	4.48682		Timm8a1	5.83087		Cirh1a	7.46216
Mllt6	3.23416		Tomm22	3.87522		Ly6a	4.48639		Glrx3	5.829		Prdx2	7.45991
Ganab	3.232		Ipo7	3.87465		Nup85	4.48363		Rpn1	5.82881		Tuba4a	7.45976
Nhp2l1	3.2309		Gdi1	3.87348		Aup1	4.47902		Ubqln1	5.82796		Dock10	7.45938
Pou2f2	3.2309		Amd1	3.87163		H2-DMb1	4.47803		Sf3b5	5.82748		Elovl1	7.45663
Mrpl30	3.23054		Phf5a	3.8705		Taldo1	4.47789		Smap2	5.82616		Sqle	7.45659
Traf5	3.22822		Peli1	3.87039		Mid1	4.47784		Ccnl2	5.82347		Tbrg4	7.45562
Spi1	3.2279		Luc7l3	3.8701		Rnf126	4.47636		Sdc4	5.81863		Mob1a	7.45531
Rnasek	3.22711		Edf1	3.8685		Mrpl24	4.47531		Rbm28	5.81711		Snrnp40	7.45358
Hipk1	3.22605		Sfrs18	3.86409		Utp3	4.47262		Sumo3	5.81702		Ctdnep1	7.45321
Skp1a	3.22435		Elk4	3.86333		Smu1	4.4722		Gps1	5.81597		2700060E02Rik	7.45309
Arap1	3.22096		Mapkapk2	3.8626		Mrps5	4.47214		Commd1	5.8155		Hadha	7.45239
Fgfr1op2	3.21832		Wbp11	3.86252		Srcap	4.46853		Slbp	5.81494		Cnn3	7.45166
Cnot2	3.21729		Gvin1	3.86023		Smarcd2	4.46789		Calm3	5.81338		Sc4mol	7.45092
Otud5	3.21729		Sdf4	3.8584		Golga7	4.46735		2810407C02Rik	5.81296		Bag1	7.45086
Srp14	3.21517		Jak2	3.85445		Icam1	4.46569		A430104N18Rik	5.81273		Ddx47	7.44948
Ythdc1	3.21298		Rab1	3.85287		Nme1	4.46522		Mrpl51	5.81137		Imp3	7.44935
Pan3	3.21256		Mif	3.85136		Mogs	4.4623		Farsb	5.81082		Vim	7.44915
Vamp8	3.21148		Mef2c	3.84944		Lsm7	4.46129		2700060E02Rik	5.81069		Cdk1	7.44657
Abracl	3.21106		41340	3.84909		Sec13	4.46043		Mrpl30	5.80782		Mtx1	7.44488
Uqcrc1	3.20671		Ifi27l2a	3.8482		Mapre1	4.45869		Cul3	5.80533		Plac8	7.44254
Galnt1	3.2064		Mapk1	3.84735		Capza1	4.45693		Wdr75	5.80357		Mosc2	7.44212
1500012F01Rik	3.20635		Hadha	3.84723		Prpf4b	4.45494		Lsm2	5.80303		Gtf2a2	7.44166
Gimap9	3.20534		Banf1	3.84642		Zc3h7a	4.45364		Hnrnph2	5.80267		Dynlrb1	7.43956
Zmynd11	3.20482		Psenen	3.84549		1810029B16Rik	4.45337		Srp14	5.80248		Lbr	7.43684
Supt20	3.20407		Gna13	3.84538		6720456B07Rik	4.4513		AC073565.5	5.80112		Tceb1	7.43683
Mical1	3.20334		2810407C02Rik	3.84493		Dctpp1	4.4505		Hmgcr	5.8004		Cd53	7.43457
Nr1h2	3.20218		Ncf2	3.8447		Drg1	4.45013		Ndufa1	5.80012		Mcmbp	7.43142
Ostf1	3.20159		Uqcrb	3.84183		Pxk	4.44955		Prdx2	5.79949		1810006K21Rik	7.43097
Sfrs18	3.20118		Psmd8	3.83988		Ifi35	4.44832		Mbnl1	5.79847		Nsfl1c	7.42967
Sdc4	3.20088		Zc3hav1	3.83714		Cul3	4.44774		E2f4	5.79807		Rod1	7.4279
Yeats4	3.19935		Mrpl24	3.83628		Lsm12	4.44449		Wbp11	5.79757		Cdc123	7.426
Sarnp	3.19934		Ppp2r1a	3.83516		Ube2k	4.43985		H2-DMb1	5.79743		Hnrnph2	7.42522
Kdm2a	3.19711		Cnot2	3.83374		Psenen	4.43499		Mthfd2	5.79304		Safb2	7.42473
Serbp1	3.19692		Lass2	3.83238		Ppig	4.43473		Rwdd1	5.79258		Baz1a	7.42272
Syngr2	3.19574		H13	3.83087		Iglc2	4.43227		Tipin	5.7923		Hspa14	7.42129
Papola	3.19505		Ddx50	3.82954		Atp5k	4.43197		Rae1	5.78967		Brix1	7.41934
Cul3	3.19504		Ebna1bp2	3.82796		Nop10	4.43155		Ddx54	5.78856		Smap2	7.41838
Coro7	3.19377		Mphosph10	3.8272		Man1a	4.43129		Ogdh	5.78835		Rangap1	7.41789
Prr14	3.1916		Stx5a	3.8249		Ndufaf4	4.42809		Syvn1	5.78753		Ccna2	7.4161
Gm20605	3.19085		Nme2	3.82355		Hba-a1	4.42755		3110003A17Rik	5.78752		Bop1	7.41498
Stk4	3.18967		Psmc4	3.82299		Use1	4.42717		Ctnnb1	5.78717		Bag6	7.4147
Was	3.18967		Rab35	3.82039		41524	4.42517		Crtc2	5.78716		Bcap31	7.41424
Gm5643	3.18965		Cyfip2	3.82021		Aimp1	4.42507		Gpatch4	5.78413		Dap3	7.41374
Ppp1cb	3.18729		2400003C14Rik	3.81899		Noc4l	4.42409		Tcf25	5.78399		0610007P14Rik	7.40943
Dynlt1c	3.18661		Ddb1	3.81754		Jtb	4.42312		Nop14	5.7825		Glrx3	7.40852
Uba1	3.18413		Ahctf1	3.81742		Srsf9	4.42266		Slc35a4	5.78069		Smc1a	7.40734
Rrp1	3.18407		Pdcd5	3.81738		Irf5	4.42235		Rap1a	5.78031		Aars	7.4056
Themis2	3.18326		Nob1	3.81724		Sec61a1	4.4221		Mrpl24	5.7793		1110008F13Rik	7.40547
Ppp3r1	3.18201		Txlna	3.81678		Larp4	4.42172		Tomm70a	5.77558		Ap2s1	7.40469
Prpf8	3.17863		Ubxn1	3.81611		Ddx47	4.42151		Samhd1	5.77542		Rnf220	7.40273
Notch2	3.17779		Myo1e	3.81605		Ldb1	4.42085		Hvcn1	5.77492		Mrpl51	7.40219
Ube2b	3.17729		Ndufa4	3.81494		Mllt6	4.42006		Snrpb2	5.77462		Fam120a	7.40115
Snx9	3.17717		Rnf4	3.81434		Snx29	4.41885		Utp3	5.77424		Ctsh	7.40038
Ttpal	3.17448		Rab14	3.81098		Laptm4a	4.4176		Aamp	5.77346		Ik	7.40037
Irf3	3.174		Cerk	3.81032		Prmt3	4.41534		Ctsh	5.7733		Crlf3	7.39899
Herc4	3.17382		Rrs1	3.80888		Tank	4.41239		Mrps15	5.7719		Dnajb11	7.39848
Ddb1	3.17303		Sin3b	3.80601		Smap2	4.41232		Ppp3r1	5.77001		Pfkp	7.39697
Parvg	3.17303		A630001G21Rik	3.80484		Wdr26	4.40996		Jak1	5.76849		Ccnl1	7.39577
Fxyd5	3.17047		Tuba4a	3.80438		Akr1a1	4.40742		Iqgap1	5.7682		Trmt1	7.39506
Txnl4a	3.16963		Adss	3.80197		Tmpo	4.40722		Mcts1	5.76662		Mcts1	7.39315
P4hb	3.16853		Itm2b	3.79919		Gnb2	4.40599		Cd53	5.76364		Rwdd1	7.39285
Sp3	3.16712		Fkbp8	3.79657		2810407C02Rik	4.40549		Ghitm	5.76331		Tcf25	7.39018
Nfatc1	3.16474		Txnip	3.79545		Bola2	4.40538		Lamp1	5.76158		Ube2j2	7.38927
Mat2b	3.16406		Rnf10	3.79522		Arhgap30	4.40501		Ppp6r1	5.7594		Cul3	7.38926
Bclaf1	3.16394		Ube2j2	3.79358		Rbck1	4.4049		Rrp1b	5.75924		Cd82	7.38804
Dnajb6	3.16326		Bax	3.79205		Bcar3	4.40479		H2-T23	5.75769		Ctage5	7.38752
Plaur	3.16183		Arih2	3.79131		Irak1	4.40415		Mkln1	5.7576		Ube2e1	7.38736
Cct3	3.15912		Ctage5	3.79063		Lsm2	4.40379		Rbm38	5.75636		Zfp36l1	7.38436
Ppm1m	3.15719		Sin3a	3.79062		Coro2a	4.40213		Adsl	5.75116		41519	7.37924
Fbrs	3.157		Ywhab	3.78964		Ubl3	4.4019		Cope	5.75053		Polr2m	7.37714
Psmb10	3.15645		Zfp296	3.78858		Wtap	4.40188		Aars	5.74929		Ctsc	7.37457
Eif3d	3.15372		Sarnp	3.78827		Lap3	4.4014		Isg15	5.74856		Tfam	7.37166
Cwc15	3.15355		Fcf1	3.78802		Tuba1c	4.4007		Gtf2a2	5.74768		Ndufa7	7.37143
Osbpl9	3.14932		Cab39	3.78765		Psmd8	4.39974		Snrnp40	5.74763		Hdac2	7.37113
Vav1	3.14846		Cdc42se1	3.7855		Psmd13	4.3969		Lgals9	5.74753		Ndufs8	7.37111
Arf5	3.14812		Ubtf	3.78464		Lsm5	4.39629		Ube2e1	5.74678		Rad21	7.3682
Mgrn1	3.14511		Brix1	3.78439		Dcaf13	4.39575		Copz1	5.7465		Glud1	7.36803
Hdac10	3.1451		Eif3l	3.78346		Rbm28	4.3946		Sik1	5.74616		Mars	7.366
Sla	3.14491		Kdm2b	3.78315		Ldlr	4.39268		Ube2j2	5.74489		2500003M10Rik	7.3654
Stk38	3.1442		Ubp1	3.78307		Ndufb7	4.39029		Oat	5.74229		Txnrd1	7.36529
Cbfb	3.14386		4933424B01Rik	3.78023		Uqcrfs1	4.38808		Cops2	5.74065		Nxf1	7.36486
Gng10	3.14258		Plcg2	3.77983		Cad	4.38446		Dynlrb1	5.73913		E2f4	7.36361
Ndufb10	3.14179		1500012F01Rik	3.77662		Prmt5	4.38376		Sp140	5.73856		Drg1	7.36251
Ncl	3.13859		S100a11	3.77545		Samm50	4.38002		Akap8	5.73841		Slc38a2	7.36226
Nap1l4	3.13782		Rac1	3.77531		Stt3a	4.37961		Srgn	5.73833		Zbtb32	7.36165
Pgk1	3.13766		Snrpd2	3.77416		Mrps21	4.37855		Chchd1	5.73717		Myo1g	7.36134
Araf	3.13742		Ilf3	3.76989		Ythdf2	4.37671		Bag1	5.7371		Eed	7.35916
Fnbp1	3.13732		Cnot7	3.7698		Prkcd	4.37612		Fam120a	5.7357		Copz1	7.35765
Wibg	3.13723		Ywhag	3.76765		Actn4	4.37581		Fam136a	5.73497		Srpk1	7.35724
Smarca5	3.13379		Jarid2	3.76656		Sec11a	4.37485		Tmem14c	5.73235		Aimp1	7.35678
Sharpin	3.1303		D17H6S56E-5	3.76626		Usp1	4.37388		Vps16	5.72923		Chchd1	7.35363
Caprin1	3.12712		Tmod3	3.76439		Stx4a	4.37138		Mcm4	5.72875		Ablim1	7.35353
Zcchc11	3.12634		Sepw1	3.76329		41519	4.37125		Ndufs7	5.72722		Mrps18b	7.35301
Ly9	3.12574		Eif2s3x	3.76235		Necap2	4.37076		Becn1	5.72687		Uck2	7.35268
Rnf44	3.12506		Psma1	3.76156		Rbm26	4.36834		Aes	5.72653		Polr2j	7.35258
Rad21	3.12268		Mkln1	3.76154		Tatdn2	4.36816		Aurkaip1	5.724		Ccnl2	7.35162
Tcea1	3.12251		Huwe1	3.76144		Snd1	4.36813		1110008F13Rik	5.72232		Mrps7	7.35081
Ppp3cc	3.1217		Arhgef2	3.75946		Slc3a2	4.36803		Ndufs5	5.72135		Plcg2	7.35047
Psmc3	3.11943		Taf1d	3.75818		Fam136a	4.36767		Pafah1b1	5.71913		Tial1	7.34368
Zcchc7	3.11931		Ergic2	3.75602		Sfr1	4.36565		Cldn25	5.71889		Sri	7.34319
Arf4	3.11868		Brd4	3.75377		1810009A15Rik	4.36302		Lypla2	5.7187		Ociad1	7.3431
Necap2	3.11824		Pfdn2	3.75197		Wdr1	4.3628		Tceb1	5.71688		Pml	7.34241
Chmp2a	3.11734		Tspan13	3.75097		Zmynd19	4.36255		Nutf2	5.71398		Traf7	7.34192
Zfand6	3.11576		Apobec3	3.75083		2900010M23Rik	4.3622		Cdca7	5.71258		Utp3	7.3416
Adipor1	3.11562		Trim27	3.75013		Dnajc21	4.35909		Gnl2	5.71179		Rrp1b	7.335
Wbp2	3.11376		Pdcd6ip	3.749		E2f4	4.35875		Dap3	5.70868		Sc5d	7.3306
Sh3kbp1	3.11355		Maf1	3.74799		AC140374.1	4.35819		Irak1	5.70749		Iqgap1	7.33044
Ranbp1	3.1129		Ddx39	3.74497		Smarcc1	4.35716		Sms	5.70644		Rrs1	7.32982
Chchd10	3.11163		Gm20390	3.74424		Wdr55	4.35594		Sec11a	5.70617		Atpif1	7.32938
Cox20	3.11095		Wdfy4	3.74169		Idh3g	4.35436		Uhrf1	5.70381		0610009D07Rik	7.32921
Psma3	3.10786		Uqcrc1	3.74105		Slc25a1	4.34951		Nap1l4	5.70249		Tecr	7.32903
Smg1	3.10587		Pdcd10	3.739		Sfrs18	4.34873		Preb	5.69915		Irgm1	7.32879
Gps2	3.10518		Wbp2	3.73804		Rabep2	4.3484		Mrps7	5.69892		Nup88	7.32863
Atp5k	3.10437		Rrp7a	3.73804		Ncf1	4.34674		Sec61a1	5.69848		Ndufa5	7.32696
Sf3b3	3.10256		Mycbp2	3.73649		Trim27	4.34543		Ddx47	5.69808		Ndufb5	7.32626
Sbds	3.10127		Sec61a1	3.7355		Satb1	4.34507		Srp19	5.69776		Trap1	7.32524
Sdr39u1	3.1005		Cnn3	3.73516		Prps1	4.34362		B4galnt1	5.69703		Arf4	7.32423
Pde4b	3.10031		Sec61g	3.73391		Xpo1	4.34257		AC140374.1	5.69639		Ndufa1	7.32349
Rasgrp3	3.09926		Srpk1	3.72967		Vdac3	4.33963		Ikzf3	5.69549		2900010M23Rik	7.32301
Tmed9	3.09881		Cd47	3.72696		Ccdc124	4.33871		Rod1	5.69544		Cops2	7.32163
Cdk2ap1	3.09785		Ddx24	3.72657		Ube2l3	4.33829		0610009D07Rik	5.69197		Ifrd1	7.32041
Prdx2	3.09322		Taf10	3.72546		Rwdd1	4.33793		Acap1	5.69029		Mrpl3	7.32021
Nrd1	3.09305		Pax5	3.72527		Fam120a	4.33722		Farsa	5.689		Srp14	7.31999
Tug1	3.09156		Rabac1	3.7242		Il2ra	4.33663		Nup210	5.68898		Cpsf6	7.31859
Stx4a	3.09005		1700029F09Rik	3.72393		Exosc10	4.33654		Zranb2	5.68883		Brp44l	7.31793
Pa2g4	3.08935		Ddx47	3.72199		Ube2v2	4.33589		1500032L24Rik	5.6881		Imp4	7.31725
Rbbp7	3.08786		Tfam	3.72031		Atp6ap1	4.33344		Cyp51	5.68805		Rab1	7.31501
Asnsd1	3.08774		Tceb2	3.71974		Sssca1	4.33211		Arf4	5.68681		Rpia	7.31455
Ndufb7	3.0861		Nr1h2	3.71836		Fmnl3	4.33209		Adh5	5.68616		Cbfb	7.31425
Serf2	3.08517		Erh	3.71732		Rpia	4.33141		Smarcb1	5.68551		Chordc1	7.31412
Wsb1	3.08505		Ndufa3	3.71601		Cs	4.33133		Glud1	5.6855		Tomm70a	7.31193
Clec2d	3.08484		Cybb	3.71497		Polr1c	4.32874		Ldb1	5.68547		Copa	7.31099
Tcirg1	3.08076		Atp5j2	3.71452		Dad1	4.32525		Slc25a1	5.68438		Rrp7a	7.3099
Plgrkt	3.08053		Rock1	3.71237		Morc2a	4.3235		Bola2	5.68374		Mrpl23	7.30858
Tmem134	3.0801		Zfand6	3.71194		Dlst	4.32222		Mrpl54	5.68361		Pgls	7.30687
Ctdsp1	3.07845		Sec11c	3.71189		Hsd17b12	4.32013		Tuba1c	5.68153		Eif2a	7.30602
Psmc1	3.07671		Btk	3.70992		Usp5	4.31969		Pou2f2	5.68128		Fgd2	7.30474
Magoh	3.07635		Nop2	3.70978		Hmgn3	4.31889		Sae1	5.68039		Etfa	7.30366
Eml4	3.07601		Slmo2	3.70549		AC124758.1	4.31826		Ncor1	5.67848		Pdhb	7.29971
Csnk2a1	3.07576		Tm9sf2	3.70543		2610005L07Rik	4.31812		Capns1	5.67459		Sfr1	7.29659
Swi5	3.07501		Ifngr1	3.70491		0610009D07Rik	4.31738		Wtap	5.6725		Naa38	7.29645
Abi1	3.07478		Arl6ip5	3.70443		Arl6ip1	4.31725		Smarcd2	5.67179		Copb2	7.29577
Cyth4	3.07474		Nfatc1	3.70131		2700060E02Rik	4.31718		Dctpp1	5.66876		Nadk	7.2956
Uqcrc2	3.07417		Hdlbp	3.70094		Purb	4.31604		Max	5.66865		Rbm25	7.29448
Prpf39	3.07305		Diap1	3.70002		Ythdc1	4.3153		Ndufa5	5.66448		Rae1	7.29306
Utp3	3.07203		Zfp259	3.69962		Ncor1	4.31519		Man1a	5.66323		Mrpl30	7.28982
Rbbp6	3.07139		Fcrl1	3.69758		Pim2	4.31259		Ncln	5.66231		Lrmp	7.28957
Purb	3.07113		Uqcrfs1	3.69732		Ogdh	4.31222		Rab8b	5.66189		Ogdh	7.28878
Ndufs7	3.06902		Khnyn	3.69685		Ncoa3	4.3117		Chmp2a	5.66185		Pds5a	7.28789
Smek2	3.06767		Sec62	3.69545		Lsm6	4.31084		Usp5	5.6615		Nampt	7.2877
Mapk1	3.06743		Crip1	3.69518		Fis1	4.30951		Ilf2	5.66064		Tuba1c	7.28704
Hprt	3.06579		Kpna1	3.69396		Far1	4.30825		Ifi35	5.65851		Mapkapk2	7.2855
Cd40	3.06274		Ube2k	3.69323		Snrnp40	4.30812		Wnk1	5.65696		Gbp3	7.28374
Icam2	3.06243		B4galt5	3.68854		Adh5	4.30388		Tnfrsf13c	5.65603		Mrps15	7.28341
Picalm	3.06192		Nrd1	3.6862		0610007P14Rik	4.30368		Stt3b	5.65453		Rpl7l1	7.28338
Trappc6b	3.06072		Mapk6	3.68408		Samsn1	4.30259		2410006H16Rik	5.65437		Stat3	7.28089
Sltm	3.0607		Dnttip2	3.68298		Atf1	4.30232		Imp3	5.65434		Senp6	7.27949
Vapa	3.06042		Ogdh	3.68212		Ptpn2	4.3009		Snrnp200	5.6543		Ndufb10	7.27913
Gorasp2	3.05926		1810032O08Rik	3.68152		Aimp2	4.29784		Sar1a	5.64955		Setd8	7.27835
Ap2s1	3.05826		Lbr	3.68084		Cnpy3	4.29629		Atp6v0e	5.6481		Ifi203	7.27543
Dynll1	3.05789		Eif2s1	3.68056		Trmt112	4.29432		Suclg1	5.64774		Wdr77	7.27303
Map1lc3b	3.05754		Csnk2a1	3.68014		Gsto1	4.2933		Gdi1	5.64709		Parvg	7.27262
2410002F23Rik	3.05751		Smg1	3.67983		Eif5b	4.292		Gtf2f1	5.64675		Rabggtb	7.27225
Gtf2a2	3.05719		Uap1	3.67948		Mrpl23	4.29165		AC124758.1	5.64611		Map2k2	7.27102
Cnr2	3.05698		D10Wsu52e	3.6787		Paip1	4.29116		Rrp7a	5.64575		Bud31	7.26965
Casp1	3.05572		Sh3bp5	3.67648		Wbp11	4.29102		Glyr1	5.64489		Rnf187	7.26864
Ppp5c	3.0553		Fam129c	3.67617		Amd1	4.28984		Smyd5	5.64481		1500032L24Rik	7.26637
Rhof	3.05427		Bccip	3.67609		Rcc1	4.28737		Ddx56	5.64346		Mrpl54	7.26562
Sorl1	3.05408		Bcap31	3.67423		Mtx1	4.28505		Fam129c	5.64312		Erp29	7.26549
Sft2d1	3.05367		Prpf8	3.67387		Eif3j	4.28349		Pum2	5.64134		Pop5	7.26512
Cmpk1	3.05219		Msl1	3.6734		Nol12	4.28319		Srp72	5.64091		Cyb5b	7.26473
1110059E24Rik	3.0515		Tcerg1	3.67291		Slc20a1	4.28216		Tbl3	5.64022		Adss	7.26389
Phc2	3.05137		Pdia6	3.6728		Cnot2	4.28212		Tpr	5.64018		Itgal	7.26318
Glt25d1	3.05022		Sfpi1	3.67241		Skil	4.2815		Irf5	5.63953		Ncbp1	7.26103
Clk2	3.05015		Srp72	3.66908		Wac	4.28044		Senp6	5.63919		Ndufb11	7.26008
Ugcg	3.05006		Srsf9	3.668		Uba2	4.28026		Txlna	5.63831		Rbm28	7.25891
Calm3	3.04933		Api5	3.66675		Ppp1cb	4.27947		Mrps14	5.63771		1810035L17Rik	7.2577
1700021K19Rik	3.04653		Nle1	3.66386		Ranbp2	4.27875		Wdr46	5.63714		Ikzf3	7.25713
Cyc1	3.04646		Rasa2	3.66084		Parl	4.27848		Naa15	5.6371		Nmt1	7.25654
Rgl2	3.04403		Rab10	3.65898		Ube2e1	4.27756		Ndufb11	5.63689		Adh5	7.25607
Wasf2	3.04394		Dlst	3.65807		Snx1	4.27717		Hat1	5.63565		Rexo2	7.25588
Sh3bp2	3.04373		Cks2	3.65778		Idh3a	4.27634		Ppp3cb	5.63338		Ncaph2	7.25521
Eif3b	3.04348		Znrd1	3.65695		Nol8	4.27619		Atp6v0b	5.63254		Prmt5	7.25496
Csnk2b	3.04337		Eif4e	3.6562		Wdr3	4.27305		Adss	5.63154		Ifi47	7.25381
Dazap1	3.04204		Dennd5a	3.6552		Pnn	4.27215		Mphosph10	5.6303		Romo1	7.252
Ankrd10	3.04117		Fmnl1	3.65257		Lrrc33	4.27204		Slc7a5	5.63009		Nop14	7.25108
Ubap2l	3.04116		Cdk2ap1	3.65212		Chtf8	4.27098		Shmt1	5.62911		Snhg3	7.24995
Lpxn	3.04073		Poldip3	3.6517		Cox8a	4.27038		Ap2s1	5.62892		Gga2	7.24805
Fam120a	3.04005		Sms	3.65123		Zfp106	4.26965		Fam105b	5.62824		Cope	7.24741
Rbmx	3.034		Psmb8	3.65022		Cwc15	4.26931		Sqstm1	5.62737		Glyr1	7.24504
Ssr3	3.03371		Raver1	3.64994		Ppp1r16b	4.26926		Ccdc12	5.62615		Polr1c	7.2447
Spop	3.03353		Pim3	3.6499		Mtpn	4.26884		Sdf4	5.62517		Rab8a	7.24429
Cr1l	3.03259		Atp5c1	3.64874		Kras	4.26818		Etfa	5.62488		Acat2	7.24298
Kmt2e	3.03243		Jmjd1c	3.64597		Mkln1	4.26792		Nptn	5.62066		Mthfd1l	7.2425
Gabarapl2	3.03124		Ccr6	3.64461		Cope	4.26737		Mrpl3	5.62004		Adsl	7.24192
Xpo1	3.03111		Rnf2	3.64399		Timm50	4.26673		Irf3	5.61943		Wdfy4	7.2419
Ier2	3.03035		Rheb	3.64208		Polr2a	4.2664		Nup88	5.61577		Nudcd2	7.24173
Man2b1	3.02847		Il17ra	3.64095		Max	4.26512		Lsm12	5.61336		Cxcr5	7.24156
Atp5j	3.02798		Pomp	3.64078		Impdh1	4.26498		Slmo2	5.60827		Ldb1	7.24113
Tmem234	3.02704		Arfrp1	3.63836		Txlna	4.26443		Srp54c	5.60764		Wtap	7.24076
Ccng2	3.02643		Smc4	3.63797		Phgdh	4.2639		Prmt5	5.6063		Wsb1	7.23963
Vdac3	3.02641		Ppp3cb	3.63564		Surf4	4.2606		Lars	5.60263		Rpa2	7.2396
Trim26	3.02495		Atg16l2	3.6349		Hdlbp	4.25851		Krtcap2	5.60263		Gadd45b	7.23831
Gm1966	3.02414		Preb	3.63483		D17H6S56E-5	4.2583		Vbp1	5.60238		Chchd3	7.23699
Prmt1	3.02232		Psmc3	3.63376		Sdccag3	4.25814		Spag7	5.6022		Pim2	7.23687
Tm9sf3	3.02114		Dnajc5	3.63365		Arcn1	4.256		Rab1	5.60051		Coro1b	7.23641
Hdgf	3.01872		Pgk1	3.63244		A430104N18Rik	4.25551		Pfdn4	5.59523		Fam129c	7.23501
Syncrip	3.01635		Rad21	3.63206		Adar	4.25539		Bank1	5.5951		Gpx4	7.23471
Wdr26	3.01594		Psmb7	3.63118		2410006H16Rik	4.25495		Eif2a	5.59492		Exosc3	7.23327
Ube2q1	3.01385		Leng8	3.63042		Mina	4.25338		Pus1	5.59461		Capns1	7.23268
Rftn1	3.01261		Psmd4	3.62992		Gtf2a2	4.25161		Copb2	5.59429		Wdr74	7.23191
Ccndbp1	3.00966		Atp6v0e	3.62901		Mrpl38	4.25156		Lap3	5.59404		Gpatch4	7.23185
Fam193b	3.00887		Max	3.62501		Lypla2	4.2494		Rbck1	5.59321		Atp6v0e	7.23168
G3bp2	3.00789		Vbp1	3.62349		Lamp1	4.24588		Ogfr	5.59291		Cd36	7.23041
Foxo1	3.00739		Top2b	3.62258		Ddx50	4.24552		Stmn1	5.59253		Becn1	7.22713
Gm2a	3.00646		Traf7	3.61547		Clic1	4.24398		1300001I01Rik	5.59181		Trim27	7.2265
Ehmt2	3.00415		Grk6	3.61419		Ogt	4.24291		Use1	5.59049		Tnfaip8	7.22544
Psmb7	3.0039		Polr2m	3.61352		Maz	4.24207		Ppp1cb	5.58893		Ppp3cb	7.22475
Slbp	3.00383		Tec	3.61329		Psip1	4.24096		Clptm1l	5.58578		Fh1	7.22421
Glud1	3.00298		Mllt6	3.61272		Pwp2	4.24022		Huwe1	5.58524		Tap1	7.22418
Rbmxl1	3.00249		Gabarapl2	3.61264		Herpud1	4.23833		Taf1d	5.58502		Txlna	7.22255
Dennd4b	3.00165		Prr13	3.6126		Lrrc59	4.23791		Mcmbp	5.58347		Mkln1	7.22251
Gm8369	3.00129		Tpr	3.61249		Rpn1	4.23566		Bud31	5.58322		Azin1	7.2219
Uqcr10	3.00098		B4galnt1	3.61175		Clk4	4.23238		Pop5	5.58276		Bub3	7.22147
Mrps21	3.0003		Ncf4	3.61105		Erap1	4.23199		Heatr1	5.57908		Sdf2l1	7.22091
Ddx39	2.99737		Rasa3	3.61073		Chmp2a	4.23198		BC056474	5.57248		Ndufs7	7.22057
Noc2l	2.99619		Kctd12	3.61014		Ranbp3	4.22944		Sfr1	5.57031		Krtcap2	7.21971
Bsg	2.99526		Dazap1	3.60929		Chchd1	4.22936		Napa	5.56772		Cybb	7.21714
Bcl10	2.99452		Tpp2	3.60661		Tcf25	4.22881		Rrbp1	5.56677		Flna	7.21704
Nfatc3	2.99439		Klhdc3	3.60563		Atxn7l3	4.22814		Med28	5.56577		Sec61a1	7.21568
Tmem30a	2.99379		Txnrd1	3.605		Cbx1	4.22612		Crlf3	5.56524		Dcaf13	7.21455
Ndufs8	2.99355		Adrm1	3.60322		Krr1	4.22496		ORF61	5.56497		BC006779	7.21433
Ccdc12	2.99058		Atp2a2	3.60085		Glyr1	4.22416		Smu1	5.56194		Atp2a3	7.21131
Pdia6	2.98983		Sbds	3.60019		Snapc4	4.22367		Nat10	5.56169		Actl6a	7.20997
Nop10	2.98786		Nab1	3.59923		Mpp6	4.22357		Flna	5.56103		Il21r	7.20987
Psmd8	2.98707		Prpf4b	3.59783		Snw1	4.22294		Txnl1	5.55983		Ppih	7.20931
Pak2	2.98647		Nap1l4	3.59779		Pou2f2	4.22238		Dcaf13	5.55874		Akap8	7.20684
2810403A07Rik	2.98591		Psmc6	3.59767		Rpf1	4.22146		Tnfrsf13b	5.55785		Zmiz2	7.20672
Hspa4	2.98565		Ccm2	3.59544		Polr1e	4.22104		Rcc1	5.55746		Med28	7.20537
Rin3	2.98412		Sltm	3.59317		Pgls	4.22088		Romo1	5.55555		Suclg1	7.20332
Kctd12	2.9824		Aff4	3.59268		Ddx23	4.22018		Cad	5.55544		Ccdc124	7.20293
Arcn1	2.98206		Spna2	3.5923		Mettl1	4.21926		Ms4a4c	5.55518		Rnf126	7.20279
Rere	2.98151		Cirh1a	3.59155		Sin3b	4.21898		Rgs19	5.55133		Gm4902	7.20192
Cdv3	2.98104		Copa	3.58996		Ddx10	4.21758		Fmnl3	5.55096		Ostc	7.19987
Gpbp1	2.98051		Ssr4	3.58943		Stub1	4.2154		Cflar	5.54814		H2afx	7.19936
Cab39	2.98048		Slc39a7	3.58903		Ncaph2	4.21449		Nol12	5.54731		Nup210	7.19876
Stat2	2.97882		1110003E01Rik	3.58892		Rab21	4.21321		Atf1	5.54669		Srp54c	7.19574
Cct7	2.97711		41532	3.58656		Nisch	4.21104		Lsg1	5.5466		Smc3	7.1947
Bccip	2.97664		AC073565.5	3.58626		Anapc5	4.20863		Mogs	5.54384		Tgfb1	7.19464
Tk2	2.97647		Cnp	3.58568		Mrpl3	4.20826		Eed	5.54186		Dock2	7.19305
Junb	2.97641		Dnajc21	3.5839		Ganab	4.20611		Cnpy3	5.54137		Mrps14	7.19273
Lgals8	2.97067		Ddx23	3.58112		Zfp238	4.20547		Wsb1	5.54093		Cops3	7.19131
Mybbp1a	2.97037		Hmga1	3.58101		Nfe2l1	4.20329		Nmd3	5.53994		Prim1	7.19125
Aco2	2.96868		Siglecg	3.58085		Csnk1d	4.20171		Mef2c	5.53961		Cbx5	7.1909
Oard1	2.96431		Psmb2	3.5802		Poldip3	4.20042		0610007P14Rik	5.53956		Smarcc1	7.19058
Fh1	2.9631		Fis1	3.57979		Sdad1	4.19918		Ssbp1	5.53879		Ndufa9	7.18908
Mtdh	2.96072		Eed	3.57967		Npepl1	4.19815		1810035L17Rik	5.53671		Psmb9	7.18862
Mir703	2.96064		Ppp1r14b	3.57939		Gsk3a	4.19807		Grk6	5.53545		Tk1	7.18687
Tmem258	2.96004		Qk	3.57859		Actl6a	4.19643		Cdc123	5.53411		Gbp2	7.18637
Ppil2	2.95977		Nedd8	3.57697		Srp19	4.19511		Ndufb5	5.53383		Pdcd10	7.18604
Itgb2	2.95879		Med13	3.57665		Srp14	4.19302		Cdc42se1	5.53182		Bnip3l	7.18203
Trpc4ap	2.95787		Ctdnep1	3.57637		Mthfd1l	4.19223		Ctsc	5.53093		Eif4e2	7.18121
Bax	2.95783		Wtap	3.57235		Cox17	4.19078		Inpp5d	5.53017		Vps16	7.17919
Eif1b	2.957		AC155333.2	3.57214		Nol9	4.19062		Exosc10	5.52937		Gpbp1	7.17867
Zbtb18	2.9569		Zhx2	3.57172		Nucks1	4.18982		Zfp259	5.52823		Tcerg1	7.17559
Cib1	2.95527		Wdr74	3.5715		Exosc2	4.1886		Rab14	5.52805		Nckap1l	7.17528
Flii	2.95341		Mlxip	3.56915		Timm17a	4.18822		Pprc1	5.52779		Ppil1	7.17452
Rela	2.95296		Ppp6r1	3.56907		Ifngr2	4.18636		Ndufa10	5.52773		Ctcf	7.17417
Pten	2.95291		Ddx18	3.569		Plaa	4.18623		Smc1a	5.5273		Ndufa10	7.17415
Atp6v1e1	2.94806		Abcf2	3.56893		Ahctf1	4.18597		Sri	5.52702		Supt4h1	7.17368
Rassf3	2.94742		Ell2	3.56826		Slamf7	4.18419		Sssca1	5.52648		Ndufa8	7.1732
Psme3	2.94687		Slc15a3	3.56655		Tnpo3	4.18415		Erp29	5.52541		Yars	7.17087
Tomm34	2.94624		Ugcg	3.56348		Dnajc11	4.18222		Rabggtb	5.52502		Grk6	7.17012
Pabpc4	2.94542		Snw1	3.56329		Mrpl30	4.17854		Timm44	5.52473		A630001G21Rik	7.1692
Itpr3	2.94527		Utp18	3.56303		Timm44	4.17848		Pds5a	5.52461		Timm44	7.16499
Acsf2	2.94431		Ncaph2	3.56303		Pisd	4.17723		Cpsf6	5.52421		Got1	7.16457
Cct6a	2.9442		Nop14	3.56278		Iglv1	4.17583		Fkbp2	5.52311		D19Bwg1357e	7.16392
Gsk3a	2.94417		Nampt	3.56198		Aacs	4.17522		Snx1	5.52244		Zc3hav1	7.16241
Dnaja2	2.94297		Prkd2	3.56079		Pdrg1	4.17349		Oasl1	5.52186		Preb	7.16197
Ddit4	2.94227		Dnajc2	3.55868		Exosc8	4.1728		Baz1a	5.52174		Nfkbiz	7.16172
Ube2d1	2.94209		Qrich1	3.55712		Nup88	4.1726		Utp18	5.5215		Hax1	7.16078
Tor1aip1	2.94105		Naa15	3.557		Ddx42	4.1725		Nob1	5.52125		Galk1	7.15975
Morc3	2.94025		Rap2c	3.5566		Nol6	4.17169		Polr2j	5.52086		Metap2	7.15941
Aamp	2.94009		Aes	3.55644		Crebzf	4.1715		Slc39a7	5.52065		Pum2	7.15911
Ggnbp2	2.93982		Dusp11	3.55587		Med28	4.17112		Il21r	5.51843		Zwint	7.15909
Ndufb4	2.93976		Rftn1	3.55492		Sdhb	4.17075		Mea1	5.51833		Otub1	7.15874
Trim12c	2.93718		Gem	3.55458		Naa25	4.16982		Tfam	5.51785		Stk17b	7.1581
Bmyc	2.93221		Flii	3.55455		Ilf3	4.16978		Mrpl2	5.51718		Pnp	7.15701
Smchd1	2.93037		Rab11a	3.55215		Ost4	4.16888		Ncbp1	5.51615		Acsl5	7.15631
Arhgap15	2.9299		N4bp2l1	3.55143		Hnrnpul1	4.16802		Fcgr2b	5.51487		Ccni	7.15467
Kri1	2.92932		Baz1b	3.55092		Snx8	4.16769		Dnttip2	5.51302		Usp5	7.15433
Traf7	2.92828		Pus1	3.55031		Yy1	4.167		Dld	5.51194		Zranb2	7.15274
Psmc5	2.9266		Tab2	3.54991		Ppp2r4	4.1652		Vps28	5.51178		Bcas2	7.15234
Tab2	2.92604		Ncor1	3.5461		Fam168b	4.1634		Asna1	5.50989		Ddx54	7.15227
Mrps16	2.92596		Snx9	3.5459		Rpf2	4.16329		Surf2	5.50664		Ddx56	7.15085
Gemin7	2.9237		Gar1	3.54298		Glud1	4.16285		Rpf2	5.505		Ncor1	7.15003
Poldip3	2.92331		Ebf1	3.54295		Sepw1	4.16267		Clk1	5.50414		AC124758.1	7.14745
Smdt1	2.92331		Cdc37	3.54271		1810032O08Rik	4.16264		Supt4h1	5.50317		AC140374.1	7.14685
Cdc37	2.92171		Whsc1l1	3.54171		Sdha	4.16242		Cnot2	5.50078		Topbp1	7.14488
Vps25	2.92134		Psmc1	3.54111		Ilf2	4.16099		Bcas2	5.49967		Wdr75	7.14482
Nt5c	2.92106		Tm9sf3	3.54064		Nutf2	4.16057		Usf2	5.49919		Srp72	7.14426
Khnyn	2.92098		Ube2z	3.53941		Wbscr22	4.159		Gimap1	5.49905		Ilf2	7.14418
Lrrk2	2.9206		Ppig	3.53916		Mapk1	4.15832		Ssr2	5.49636		Tnfrsf13c	7.14359
Midn	2.91819		Cwc15	3.53896		Socs3	4.15665		Psip1	5.49464		Wdr26	7.14103
Lgals9	2.91792		Cmtm7	3.53858		Nampt	4.1552		Otub1	5.49118		Lars	7.14088
Yy1	2.91735		Capns1	3.53852		Fxr1	4.15493		Sin3b	5.49097		Clk1	7.1402
Prrc2c	2.91338		Osbpl9	3.53657		Prkrir	4.15431		Ganab	5.49076		Rtn3	7.13897
Ddx23	2.91141		Pebp1	3.53641		Tpi1	4.15389		Cbx1	5.4901		Ltv1	7.13846
Ppm1g	2.91104		Pitpnm1	3.53614		Snrpc	4.15389		Skiv2l2	5.48922		Vbp1	7.13846
Atp5sl	2.91055		Eif4e2	3.53613		Wdr5	4.15352		Slc35b1	5.48884		Qars	7.13571
Rras2	2.91031		Bin1	3.5353		Bcas2	4.15253		Coro2a	5.48871		Mrps16	7.13481
Numa1	2.91006		Ikzf1	3.53342		Bst2	4.15232		Prkcb	5.48868		Mphosph10	7.1334
Imp3	2.90988		Fchsd2	3.53174		Ppp4r2	4.15173		Nle1	5.48715		Safb	7.13291
Slc39a7	2.909		Otud4	3.53069		H2-Ob	4.14761		Aup1	5.48701		Cbx1	7.13231
Stx7	2.90712		Vim	3.5303		Usp16	4.14729		Utp14a	5.48458		Gimap1	7.13202
Gpr132	2.90658		Eif6	3.52913		Azin1	4.14602		Ndufa9	5.4845		Gfm1	7.13138
Twf2	2.90529		Ythdf1	3.52814		Cops7a	4.14087		Stk17b	5.48293		Taf1d	7.1276
Sfn	2.90456		Nufip2	3.5265		Pfdn4	4.13956		Azin1	5.48192		Itgb1	7.12671
Gigyf1	2.90373		Mier1	3.52539		Tgfb1	4.13948		Rab1b	5.47991		Sypl	7.1255
Rer1	2.90298		Esyt1	3.52536		Snrpb2	4.13845		Ndufb6	5.47904		Ndufb6	7.1221
Adrm1	2.90256		Larp1	3.52113		Syf2	4.13722		Kansl2	5.47779		Wipf1	7.1209
Ppp2r4	2.90146		Utp3	3.5208		Eif4e2	4.1362		Supt5h	5.47752		Wnk1	7.12004
Slc25a4	2.90004		Atf1	3.52055		Cul1	4.13529		Lsm3	5.47747		Kansl2	7.11991
Ubqln1	2.89862		8430410A17Rik	3.52045		Zfp263	4.13503		Tcerg1	5.47692		AC155333.2	7.11987
Ifngr1	2.89848		Selk	3.51944		BC006779	4.13335		Yrdc	5.47687		Acap1	7.11734
Ddx54	2.89841		Gpx1	3.51922		Bud31	4.13247		Cbfb	5.47655		Rab11a	7.1139
4933434E20Rik	2.89734		H2-K2	3.51831		Txnrd1	4.13202		Actl6a	5.4751		S100a11	7.11196
Ndufs3	2.89654		Rabep2	3.51822		Il21r	4.13069		Mrps16	5.47391		A430104N18Rik	7.1117
Carns1	2.89618		Pag1	3.51805		Rabggtb	4.1301		Safb	5.4737		Ifrd2	7.1112
Cmtm6	2.89544		Sash3	3.51691		Mcmbp	4.12968		Nup85	5.4729		Usp14	7.11108
Tnfrsf13b	2.89541		Lsm4	3.51634		Ppp1r12c	4.12919		Mrpl18	5.47115		Baz1b	7.10915
Rfc2	2.89393		Mosc2	3.51627		Mrps7	4.12893		Cxcr5	5.47094		Lsm12	7.10823
Taf9	2.89278		Stxbp2	3.516		Rnf20	4.12663		Usp1	5.47047		Smc2	7.10678
Frg1	2.89205		Ndufa6	3.51467		Usp10	4.1265		Mlf2	5.46996		Eif1ax	7.10548
Sh3bgrl	2.89194		Atrx	3.5146		Aco2	4.12362		Ap1m1	5.46837		Dpy30	7.10526
Mapk11	2.89009		0610009D07Rik	3.51265		Ddx49	4.12333		Exosc3	5.46818		Ppp6r1	7.1047
2700060E02Rik	2.88909		Rai12	3.50998		Skiv2l2	4.12131		Ddx27	5.46478		Gm11175	7.10441
Tuba1a	2.88765		Rars	3.50996		Farsb	4.12021		Phip	5.46447		Ppp3r1	7.10259
Ddx41	2.8848		Snhg12	3.50845		Eif4g3	4.11977		Cops3	5.46386		Pmvk	7.1025
Pdhb	2.88457		Capn7	3.50635		Nomo1	4.11927		Cox7a2l	5.46364		Srpr	7.10159
Klhl24	2.88446		Cic	3.50614		Napsa	4.11921		Nucks1	5.46358		Rfc4	7.1001
Commd4	2.88415		H2-Eb2	3.50597		Mrpl51	4.11847		Snx29	5.46308		Ctps	7.10007
Hsbp1	2.88279		Birc2	3.50494		Syvn1	4.11559		Emd	5.46272		Lass2	7.09901
Oat	2.88232		Prrc2c	3.504		Ndufb4	4.1134		Herpud1	5.46192		Hmox2	7.09895
Rapgef1	2.8782		Srm	3.50391		Ngdn	4.11324		Ddost	5.46126		Ppat	7.09794
Sdhb	2.87696		Ndufb11	3.50275		Srsf4	4.10955		Tap1	5.4612		Ino80e	7.09778
Fam134b	2.87662		Ankrd13a	3.50146		Cops2	4.10806		Mrpl48	5.45938		Samd9l	7.09706
Sf3a2	2.87572		Taldo1	3.50037		Srp54a	4.10725		Pin4	5.45904		Mrpl52	7.09678
Bloc1s1	2.87558		Setd2	3.49996		Ndfip1	4.10523		Qars	5.45794		Sipa1	7.09655
Rasgef1b	2.87504		41519	3.49961		Naa20	4.10311		Lbr	5.45685		Smarcd2	7.09515
Scamp3	2.87447		Fcrla	3.49811		Glt25d1	4.10288		Mtap	5.4567		Nmd3	7.09461
Hps3	2.87429		Cst3	3.49764		Rbbp6	4.10195		Rnf126	5.45448		Chchd4	7.09422
Stx16	2.87398		Mtpn	3.49648		Usf2	4.1005		Cul1	5.45235		Txnl1	7.09382
Kansl2	2.8735		Epn1	3.49521		Chd1	4.10006		Stx4a	5.44767		Pfdn4	7.09258
Ddx47	2.87185		Lrp10	3.49114		Tm9sf3	4.09974		Gimap8	5.44741		Snx1	7.09136
Cd69	2.87065		Ube2m	3.48943		Spag7	4.09813		Rab8a	5.44691		Pafah1b1	7.09041
Rnf114	2.86975		Ankrd44	3.48916		Rnf44	4.09756		Rpia	5.44641		Cops5	7.0901
Cmtr1	2.869		Mid1	3.48916		Adsl	4.09752		Arfrp1	5.44572		Hyou1	7.08887
Bag6	2.86866		Ythdf2	3.48881		Gtf2i	4.09697		Txndc9	5.44153		Aurkaip1	7.08819
Fubp1	2.86853		Lrrfip1	3.48669		Hiat1	4.09666		Poldip3	5.44139		Zfp106	7.08819
Cdk4	2.86852		Lamp1	3.48605		Ctu2	4.09507		Smarca4	5.43816		B4galnt1	7.08657
Snx20	2.86825		Txndc9	3.48582		Rai12	4.09419		Grwd1	5.43815		Tor3a	7.08638
Ptger1	2.86762		Pank4	3.48582		Map2k2	4.0922		Stt3a	5.43737		Pyhin1	7.08575
Xpo6	2.86426		Gcfc1	3.48545		Ciapin1	4.09056		Tnpo1	5.43623		Fam136a	7.08474
Slc38a1	2.8642		Nfya	3.48533		Polr2h	4.08993		Was	5.43595		Gps1	7.08438
Stag2	2.86176		Erp44	3.4842		Mtap	4.08926		Fxr1	5.43521		Mrpl24	7.0841
Dcun1d5	2.86073		Gtf2a2	3.48263		Bms1	4.08662		Fgd2	5.43462		Pold1	7.08386
Trim11	2.86065		Luc7l	3.48262		Phrf1	4.08249		Ncf4	5.43349		Pik3ap1	7.08223
Fbxo11	2.86039		Xbp1	3.48147		Zfp598	4.08165		Isy1	5.43175		Bola2	7.08186
Mtss1	2.86029		Cd2	3.47948		Gpr132	4.08068		Gripap1	5.43173		Ncf4	7.08183
Celf1	2.86009		Wapal	3.47818		Ggnbp2	4.08019		Yars	5.43125		Ppig	7.07966
Psmb2	2.85954		Filip1l	3.47547		Lpxn	4.08007		Rcl1	5.43086		Rab10	7.07894
Inpp5k	2.85928		Stk38	3.47472		Atad1	4.07925		Npepl1	5.43021		2410002F23Rik	7.07847
Nsmaf	2.85887		Sec24c	3.47175		Imp3	4.07584		Hspa14	5.42945		2700029M09Rik	7.07683
B3gat3	2.85878		Fam134b	3.47117		Qrich1	4.07573		Trim27	5.42827		Srsf4	7.07484
Cat	2.85807		Epb4.1	3.47103		Utp6	4.07541		Uck2	5.42819		Lypla2	7.07482
Usp19	2.85754		Stk24	3.4699		Ugcg	4.07335		BC006779	5.42815		Prdx6	7.07371
Kpna4	2.85728		Coq10b	3.46751		Phf23	4.07252		Sc4mol	5.42813		Ifi35	7.07365
Mlxip	2.85596		Xab2	3.46746		Slc25a22	4.07234		Rsrc2	5.42799		Rnf10	7.07276
Sptbn1	2.8544		Mcmbp	3.46709		Gripap1	4.06806		Tnpo3	5.42742		Pnn	7.07274
Cope	2.85396		Dgka	3.46685		Mrpl42	4.06797		Ddx23	5.42704		Slc35a4	7.0721
Psmb5	2.85376		Mir17hg	3.4658		Klhdc4	4.06725		Mknk2	5.42558		Pfkl	7.07189
Gnai3	2.85369		Srsf4	3.46543		Ndufa7	4.06697		Mlec	5.42531		Skiv2l2	7.07083
Ppp2r5c	2.85316		Akap13	3.46365		Zranb2	4.06582		Ctcf	5.42447		Lamp1	7.06941
Cep110	2.85083		Zfp62	3.46279		Stt3b	4.06465		Hnrnpul2	5.42428		Mbd2	7.0679
Phf12	2.85078		Dcaf13	3.46247		Pafah1b1	4.06455		Bcl3	5.42402		Ccdc12	7.0677
Lsm5	2.84956		Vmp1	3.45882		Cytip	4.06354		Tecr	5.42374		Phf10	7.06705
Msl2	2.84871		Zfand5	3.45792		Sirt7	4.05983		Cd47	5.4233		Hnrnpul2	7.06489
Rab1b	2.84707		Hadhb	3.45702		Eed	4.0582		Pak1ip1	5.42328		Wdr36	7.0641
Gmfb	2.84668		Rassf2	3.45401		Slc35b1	4.05792		Snhg12	5.42244		Idh3a	7.06408
Gls	2.84592		Fasn	3.45327		Stk25	4.05713		Ankrd13a	5.42221		Atf1	7.0623
Tnfaip8l2	2.84582		Hilpda	3.45233		Txnip	4.05595		Suclg2	5.42089		Cars	7.06213
Cxxc1	2.84066		Zmynd11	3.45057		Mrpl32	4.05583		Metap2	5.4207		Pmf1	7.06119
Gpbp1l1	2.84009		Cdk4	3.44962		Ctdnep1	4.05392		Chtf8	5.4184		Pitrm1	7.06104
Bach2	2.83939		Trnt1	3.44949		Mir17hg	4.05245		Ndufb2	5.41775		Get4	7.06087
Clptm1l	2.83898		Mrps7	3.44894		Slc25a39	4.04974		Wdfy4	5.41578		Cul1	7.06023
Npepl1	2.83842		Cul1	3.4489		Zc3h12a	4.04936		Dlst	5.41577		Mrps36	7.05991
Pip4k2a	2.83809		Zfp131	3.44795		Rrp12	4.04924		Copb1	5.41566		Ube2b	7.05893
Abhd17a	2.83769		Slc2a6	3.44795		Cpne1	4.04894		Gnai3	5.41558		Mrpl13	7.05866
Ddx42	2.83739		Ubqln1	3.4462		Atrx	4.0486		Nubp1	5.41511		Map2k1	7.05683
Ddx21	2.83707		Icosl	3.44561		Tceb1	4.04855		Ifngr2	5.41508		Fam60a	7.0567
Mark2	2.8359		Gpbp1l1	3.44474		Smarca4	4.04838		Mrpl33	5.41404		Far1	7.05647
Tkt	2.83504		Aup1	3.44432		Otub1	4.04827		Cops5	5.41275		Pus1	7.05545
Gbp9	2.83441		Atp6v1e1	3.44306		Dap3	4.04646		Arf5	5.41142		Thoc7	7.05543
Rnh1	2.83265		6720456B07Rik	3.44291		Usp14	4.04622		Stxbp2	5.41123		Ddx17	7.05462
Sdf2	2.83221		Gclc	3.44288		Wdr12	4.0436		Vps29	5.40987		Cdk2ap2	7.05423
Slc30a5	2.83203		Ip6k1	3.44284		Timm9	4.04225		Ogt	5.40896		Lsg1	7.05349
Il10rb	2.83173		Zfp608	3.44215		Ctcf	4.04143		Trim30a	5.40818		Rsrc2	7.05306
Nudc	2.83156		Orai1	3.44086		Btf3l4	4.04107		Chchd4	5.40773		Vps35	7.0523
BC005624	2.83141		Gps2	3.43962		Tmem97	4.04067		Cks2	5.40704		Ap1m1	7.05143
Ctdnep1	2.83059		Gm7809	3.43903		2610507B11Rik	4.03942		Cebpz	5.40692		Pold2	7.05014
Tspan32	2.82991		Smad4	3.43777		Ndufs6	4.03766		Rnf4	5.40558		Mrps23	7.04883
Rpa1	2.82981		Rab4b	3.43773		Copb2	4.0375		Ube2b	5.40542		Rbck1	7.04737
Maea	2.82861		Nudc	3.4361		Got2	4.03701		Ctps	5.40518		Jund	7.04737
Pdcd10	2.8285		Mtch2	3.43481		Rnf187	4.03569		H2-Q5	5.40289		Irf5	7.04624
1810022K09Rik	2.8274		Psma5	3.43478		4933434E20Rik	4.03496		Prmt3	5.40257		Ddx27	7.0457
Anxa11	2.82587		Gimap5	3.4345		Usp36	4.03355		Bid	5.40224		Fam96a	7.04525
Wbp11	2.8256		Sf3a2	3.43442		Copa	4.03344		Mrps24	5.40216		Cad	7.04482
Adrb2	2.82537		Tinf2	3.4335		Kdm1a	4.03327		Polr1c	5.40201		Nfkb2	7.04415
Dnajc5	2.82517		Nfe2l1	3.43278		Aurkaip1	4.0332		Sipa1	5.4015		Ppif	7.04114
Baz2a	2.82191		Ptpn1	3.42966		Camk2d	4.0325		Nckap1l	5.40132		Mogs	7.04014
Mapkapk2	2.82187		Tcp11l2	3.42917		Rac2	4.03213		Timm13	5.40041		Ubqln1	7.03935
Gngt2	2.82127		Dcaf11	3.42897		Clint1	4.03164		Creld2	5.40036		Farsa	7.03798
Parp2	2.8211		Nars	3.42845		Cbx3	4.03045		Plaa	5.40006		Supt5h	7.03783
Khsrp	2.8207		Lfng	3.42808		Acsl5	4.03007		Timm50	5.39606		Spag7	7.03633
Sin3b	2.82063		Nsmce4a	3.42599		St6galnac4	4.027		Mrpl38	5.3957		Srp9	7.03451
Mettl23	2.82038		Prpf39	3.42556		Sec31a	4.02685		Polr2k	5.39555		Aamp	7.03424
Nisch	2.81994		Pyhin1	3.42375		Bcl11a	4.02507		Capg	5.39507		Mrpl33	7.03287
Irgm1	2.81869		Hivep1	3.42322		Lrpprc	4.02487		Tcf3	5.39483		Plaa	7.03277
Rab10	2.81837		Gm12940	3.42321		Nrbp1	4.02386		Purb	5.39372		Tcf3	7.03259
Ptpn1	2.81793		Celf2	3.42313		Ppp3cc	4.02229		Ifi47	5.39022		Gtf2f1	7.03236
Ankrd44	2.81696		5033414D02Rik	3.42235		Mea1	4.022		Ppig	5.38926		Stard7	7.03152
Brf1	2.81595		Gm8995	3.4222		Clk2	4.02169		Jtb	5.38878		Fxr1	7.03135
Atp6v0d1	2.81527		Zfp384	3.42182		Ncbp1	4.02078		Ndfip1	5.38734		Dld	7.03038
Stat3	2.81425		Dkc1	3.42068		Nup205	4.02009		Lmnb1	5.38495		Gnl2	7.02883
Camk2d	2.81423		Sdha	3.41984		Sbno1	4.01978		Stub1	5.38472		Naa15	7.02857
Cd2ap	2.81402		Srpr	3.41894		Pds5a	4.01866		Tmed8	5.38357		Map4k2	7.02851
Rogdi	2.81387		Lyar	3.41848		Pak2	4.01558		Slc38a2	5.38318		Rpn1	7.02598
Akt1	2.81304		Cetn3	3.41826		Fdx1l	4.01496		Spcs1	5.3802		Oxct1	7.02539
Myo1e	2.81169		Nup88	3.41765		Rexo4	4.01199		Smndc1	5.38009		Crtc2	7.02474
BC031181	2.81164		Snrpf	3.41617		Sdhd	4.01167		Cars	5.37943		Tnpo1	7.02313
Trim30a	2.81077		Stk25	3.41513		Rbm5	4.01124		Dock2	5.37885		Nup93	7.02267
Rp9	2.81041		Sft2d1	3.41498		Trmt6	4.01072		Ugcg	5.37875		Asna1	7.02155
Psmc4	2.81036		Fxr1	3.41374		Hadha	4.00998		Bms1	5.37468		Chtf8	7.0177
Plekhj1	2.80966		Ccar1	3.41194		Net1	4.00884		Zc3h7a	5.37404		Mrpl32	7.01673
Dctn2	2.80879		Syvn1	3.41151		Rbm8a	4.0071		2310044H10Rik	5.37394		Esyt1	7.01572
Irf4	2.80834		Chuk	3.4108		Ahcyl1	4.00699		Pnn	5.37371		Mrps18c	7.01496
Tpr	2.80789		Uqcr10	3.41065		Vdac1	4.00544		Pitrm1	5.37255		Arf5	7.01353
Rbbp4	2.80636		Tdg	3.40983		Aen	4.00428		Brp44l	5.37234		Cnot2	7.01289
Uqcrfs1	2.80454		Smek2	3.40938		Cd22	4.00362		Dnajc9	5.37192		Cd180	7.00664
Ccdc88c	2.80368		Surf4	3.40894		Ap1m1	4.0036		Nfkbib	5.37169		Was	7.00636
Smarcb1	2.80347		Pold4	3.40887		Fxr2	4.00243		Prpf4b	5.37113		Ppp1cb	7.00527
Ddx3y	2.80292		Serinc1	3.40715		Txnl1	4.00215		Ciapin1	5.37098		H2-Q4	7.00374
Stxbp2	2.80289		Nisch	3.40695		Ppp6r1	4.00131		Ndufa8	5.37085		Samsn1	7.00231
Raf1	2.80276		Iqsec1	3.40642		Ergic2	4.00027		Mina	5.37074		Rab14	7.00227
Psmb6	2.80226		Fbxl3	3.40579		Copz1	3.99963		Spcs3	5.36932		2400001E08Rik	7.00191
Mlec	2.80143		P4hb	3.40502		Nubp2	3.99848		Gorasp2	5.36782		Timm50	7.00159
Fam43a	2.80122		1700064E03Rik	3.4044		Dld	3.99813		Arih1	5.36558		Ccnb1	7.00065
Prdx5	2.79956		Mrpl32	3.40371		Dis3	3.99644		Rangap1	5.36539		Daxx	7.00032
Gsdmd	2.79848		AC153855.2	3.4033		Pank4	3.99631		Ngdn	5.36525		Mvd	6.99949
Mast3	2.79844		Sbno1	3.40305		Snrnp200	3.9958		Srpr	5.36492		Aacs	6.99938
Casp8	2.79818		Dock11	3.40136		Mlf2	3.99269		Idh3a	5.36476		Paip2	6.99839
Trp53inp1	2.79454		Rnf167	3.40052		Ubp1	3.99124		Gsk3a	5.36272		Nudt5	6.99798
Scaf11	2.79354		Hnrnpul2	3.39643		Sc5d	3.99111		Ncaph2	5.36259		Dlst	6.99577
Jmjd1c	2.79353		Stag2	3.39479		Slmo2	3.99095		Cox16	5.36135		Cdk11b	6.99526
Mef2d	2.79346		Kansl2	3.39443		Kpna1	3.99078		H2-Q4	5.36063		Bms1	6.99492
Cdk9	2.79269		Rap1a	3.39389		Zdhhc18	3.99025		Surf4	5.36007		Cd2bp2	6.99039
Golga7	2.792		Cd274	3.39332		Rgs19	3.98951		Smarcc1	5.35844		Rhog	6.99017
Gramd3	2.79189		Amfr	3.3933		Ppat	3.9895		Luc7l	5.3583		Vav1	6.98862
1110004F10Rik	2.78844		D930015E06Rik	3.39286		Arih1	3.98867		Mosc2	5.35757		Cab39	6.98752
Jtb	2.788		Elf2	3.39269		Hnrnpul2	3.98744		Nudcd2	5.35566		Sash3	6.98222
Uba2	2.78747		Ctcf	3.39006		Gimap9	3.98612		Fh1	5.35447		Sec11a	6.98192
Tomm6	2.78713		Dda1	3.38923		AC155333.2	3.98604		Wdr36	5.35203		Timm13	6.98078
Prr5	2.78696		Tmc6	3.38857		Mrpl54	3.98353		Acsl5	5.3506		Dnttip2	6.98001
Rbm7	2.78595		4933434E20Rik	3.38711		Mrps24	3.98205		Cyb5r4	5.35017		Nup205	6.97934
Arl5c	2.7851		Pak1ip1	3.38643		Gnai2	3.97846		Dtymk	5.34918		Isy1	6.97742
Nrros	2.78473		Ppp1r2	3.38606		Eif2b5	3.97808		Hsd17b12	5.34792		Lap3	6.97685
Vps16	2.78457		Rab8a	3.38516		Tfdp1	3.97791		Srp54a	5.34623		Exosc2	6.97682
Ap1g2	2.78186		Sf3b4	3.3842		Amfr	3.97756		Nisch	5.34461		Stx4a	6.9745
Cables2	2.78176		Rbm7	3.38379		1600027N09Rik	3.97732		Rnf10	5.34349		Adar	6.97424
Rsl1d1	2.78046		Akirin1	3.38372		Pwp1	3.97711		Scp2	5.34196		Smchd1	6.97397
Egln2	2.77851		Ppid	3.38362		Dvl1	3.97665		Phc2	5.34008		Tnpo3	6.97342
Ptprj	2.77834		Sri	3.38287		Ptp4a1	3.97638		Vps25	5.33939		Zmynd19	6.97075
Tbc1d14	2.77834		Irak1	3.38154		Ddost	3.97616		2810004N23Rik	5.33708		Rad23a	6.97072
Cetn3	2.77831		Slc12a6	3.38127		Dhx30	3.97508		Eif4e2	5.33633		Smu1	6.96849
Rpn2	2.77824		BC005624	3.37879		Pdcd4	3.97427		Cd48	5.33474		Ifit1	6.96782
Snx17	2.77812		Snx1	3.37757		Ndufb9	3.9733		Rpf1	5.3341		Ftsjd2	6.96698
Cnpy3	2.77763		Cirbp	3.37737		Ly9	3.97237		Wac	5.33393		Eif4ebp2	6.96545
Raver1	2.77751		Lypla2	3.37678		H47	3.97203		Ppp3cc	5.33338		Uchl5	6.96539
Dcaf11	2.77645		Slc25a36	3.3759		Gcn1l1	3.97009		Ilf3	5.33255		Rnf4	6.96466
Tmem173	2.77543		6820431F20Rik	3.37504		Bcap29	3.97		Eif1ax	5.32942		1300001I01Rik	6.96422
Prkag1	2.77507		Cyc1	3.37188		Gpr183	3.9697		Ndufv1	5.32892		Ssbp1	6.96384
Xab2	2.77293		Uqcrc2	3.37089		Cd24a	3.96962		Ptk2b	5.32662		Nt5c	6.96353
Dnajb11	2.77238		Cdc34	3.37064		Slc19a1	3.96852		Tm9sf3	5.32576		G3bp2	6.9634
Adnp	2.77205		Ephx1	3.37023		Tmem93	3.96589		Tbcb	5.32425		Lss	6.96286
Atp13a2	2.77091		Ube2j1	3.37018		Nol7	3.96513		Fam168b	5.32361		Hcfc1	6.96157
Ell3	2.7704		Psmd6	3.36943		Timm10	3.9638		Map4k2	5.32226		Vps29	6.95958
Rock1	2.77011		Kdm5a	3.36865		Stk16	3.96213		Ppp1r11	5.32049		Orc6	6.95934
Morf4l2	2.76807		Hat1	3.36805		Hat1	3.96201		Syf2	5.31803		Pin4	6.95876
Uqcrq	2.76803		Clk3	3.36726		Cdca7	3.96162		Rbm8a	5.31663		Smn1	6.95765
Uqcrb	2.768		1110004F10Rik	3.36472		Tdg	3.9605		Sfrs18	5.3162		Ssr2	6.95627
Lpgat1	2.76747		Cdc5l	3.36222		Wdr61	3.9591		Naa38	5.31505		Sdf4	6.95535
Rnf10	2.76695		Grcc10	3.36183		Rnf10	3.95751		Mthfd1l	5.31443		Asf1b	6.95345
Smarcc2	2.76594		Cggbp1	3.36027		9430008C03Rik	3.95738		Vav1	5.31237		Smarcb1	6.95083
Trim25	2.76529		Azi2	3.36011		Ppie	3.95715		Sltm	5.31152		Myg1	6.94972
Ogfr	2.76502		Nptn	3.35971		Nup210	3.95703		A630001G21Rik	5.31031		Mrpl40	6.9494
Chtf8	2.76451		Paip1	3.35933		Cdc42se2	3.95687		Tor1aip1	5.30959		Erp44	6.94878
Msl1	2.76433		Ctps2	3.35815		N4bp2l2	3.95669		BC031181	5.30905		Suds3	6.94862
Bcar3	2.76411		Phrf1	3.35705		Safb	3.956		Pisd-ps1	5.30691		Ilf3	6.94453
Diap1	2.76399		Gorasp2	3.35626		2810004N23Rik	3.95586		Gng10	5.30666		AC160990.4	6.94366
Ifngr2	2.76357		Cnot1	3.3554		Rab14	3.95582		2410015M20Rik	5.30458		Psenen	6.94239
Ncln	2.76345		Ppp1r15b	3.35478		Minos1	3.95574		Nrd1	5.3042		Mlf2	6.94137
Lrrfip1	2.7625		Map1lc3b	3.35424		Cpsf1	3.95447		Sympk	5.3038		Bloc1s2	6.93964
Rgs14	2.76247		Usp10	3.35406		Gtf3c2	3.95258		Golga7	5.30317		Gabarapl2	6.93875
Sfr1	2.76217		Bcor	3.354		Itgal	3.95247		Hax1	5.30201		Myeov2	6.93838
Wnk1	2.76202		Rrbp1	3.35397		Nol11	3.95166		Kif5b	5.30199		Stat1	6.93806
St13	2.75945		Psmd12	3.35293		Fkbp2	3.95073		Chrac1	5.30145		Utp6	6.93697
Ergic3	2.75922		Tomm6	3.35283		Rbm42	3.94892		Slc25a4	5.29964		Rnf7	6.93692
Nudt21	2.75824		Tcea1	3.35124		Cyth1	3.94715		Leng8	5.2996		Rpf1	6.93688
Tspo	2.75798		Ankrd33b	3.35068		Ndufa2	3.94516		Ap2b1	5.29941		Tdg	6.93639
Sf3b5	2.75681		Lsg1	3.34925		Rrp15	3.94489		Ddx41	5.29701		Ogt	6.93583
Pbxip1	2.75662		Mgea5	3.349		Chrac1	3.94268		Parvg	5.29658		Mrpl28	6.93362
Uimc1	2.75628		Glt25d1	3.34807		Arid5a	3.94151		Stk11	5.29608		Kif5b	6.93198
C1qbp	2.75597		Swi5	3.34567		Gclc	3.9406		Cyb5b	5.29514		Gng10	6.93149
Mdm4	2.75552		Tmem93	3.34438		Gorasp2	3.94007		Mettl1	5.29514		Orc2	6.931
Ubtf	2.75467		Ddx42	3.3442		Pusl1	3.93993		Ino80e	5.29316		Txndc9	6.93077
Rpl30	2.75375		Foxp4	3.34369		Klhdc3	3.93976		Rasal3	5.29161		Naa20	6.92907
Bloc1s2	2.75325		Gadd45g	3.3433		Metap2	3.93891		Slc25a39	5.29132		Stt3b	6.92793
Nelfb	2.75301		Fxr2	3.34256		Ndufa6	3.9386		Rbm42	5.29123		Rfc5	6.92705
Blvrb	2.75282		Tmem30a	3.34232		Cnot7	3.93656		Polr2h	5.28847		Mrpl2	6.92646
Eif4g3	2.75276		Larp7	3.34173		Asna1	3.93621		Pdcd6ip	5.28689		Sdc4	6.92631
Irak1	2.75179		Katna1	3.34104		Hcls1	3.93587		Nt5c	5.28483		Herpud1	6.92571
Rbm22	2.74977		Copb1	3.34034		Sae1	3.93572		Mrps18c	5.28471		Suclg2	6.92367
Rtn3	2.74885		Tbc1d15	3.33978		Orc3	3.9339		Rbx1	5.28441		Utp14a	6.92326
Cpsf3	2.7485		Usp36	3.33827		Atp13a1	3.93335		Laptm4a	5.28174		Yeats4	6.92166
Erbb2ip	2.74744		Rangap1	3.33799		Hax1	3.93335		Rab11b	5.28051		Wdr61	6.92056
Bnip3l	2.74681		Tnks2	3.33796		Tmed8	3.93004		Plbd1	5.28021		Ogfr	6.92048
Crebzf	2.74675		Arf5	3.33788		Tfam	3.92984		Atp6ap1	5.27948		Rpf2	6.91919
Gpr174	2.74522		Csda	3.33768		Iqgap1	3.92977		Zc3hav1	5.2792		Me2	6.91779
Slc15a4	2.74265		Cdc42se2	3.33763		Cyb5b	3.92976		Ergic2	5.27912		Mrps24	6.9148
Gpd1l	2.74124		Egln2	3.33647		Srpr	3.92799		2400001E08Rik	5.2736		Rnf19b	6.91472
Api5	2.74047		Psip1	3.33624		Zmat2	3.9262		Fam60a	5.27236		Syvn1	6.91328
Fcf1	2.73963		Rpain	3.33557		Nubp1	3.92617		Aimp2	5.27219		Bnip2	6.91287
Dock11	2.73933		Plekho1	3.3347		Esf1	3.92575		Mbd2	5.27127		Atp6v0b	6.91177
Zc3hav1	2.73898		Kif5b	3.33447		Aqr	3.92426		Pold2	5.271		Eif4ebp1	6.91166
A630001G21Rik	2.7384		Upf1	3.33444		Scamp4	3.92352		Ppih	5.27053		Nubp1	6.91125
Mlf2	2.73803		Stmn1	3.33402		Atf6b	3.92254		Smn1	5.27049		Noc4l	6.91087
Vbp1	2.73756		Cpeb4	3.33297		Ikbkb	3.92087		Parl	5.26942		Trmt2a	6.91069
Hadhb	2.73622		Fermt3	3.33264		Sat1	3.92072		Zwint	5.26809		Prps1	6.90986
Clint1	2.73555		Dok3	3.33248		Aldh18a1	3.92004		Sash3	5.26614		Cd48	6.9078
2810008D09Rik	2.73467		Ripk1	3.3294		Ube2q1	3.91962		Bub3	5.26546		Usf2	6.90759
41523	2.73408		Hnrnpul1	3.32939		Kat2a	3.91945		Timm9	5.265		Lyn	6.9063
Qars	2.73392		Mepce	3.32688		Mettl16	3.91917		Cd69	5.26432		Usp39	6.90534
Pafah1b1	2.7337		Arfgef1	3.32652		Thumpd1	3.91813		Prdx6	5.26423		Mad2l1	6.90515
Tmc6	2.73335		Wdr75	3.32581		Rbm6	3.91785		Mrpl13	5.26391		Phf15	6.90442
Hbp1	2.73252		Lsm5	3.32379		Baz1b	3.91629		Eif2b5	5.26389		Qdpr	6.90432
Rnf123	2.73214		Ngdn	3.32369		Baz1a	3.91439		Ube2n	5.26386		Stxbp2	6.90257
Sec61a1	2.73052		Insig1	3.32363		Vbp1	3.91384		2700094K13Rik	5.26189		Lat2	6.90191
Pold1	2.7304		Elovl1	3.32262		Otud5	3.90892		Aacs	5.26182		Ndufb2	6.89888
Psmd2	2.73028		Rps27l	3.3226		Mrpl19	3.90858		Ppp2r5a	5.26132		Zbtb8os	6.89865
Ndufb8	2.72945		Eif2s3y	3.31999		Pdcd11	3.90701		AC155333.4	5.25896		Ddx23	6.89847
Tnks2	2.72723		Pdhb	3.31971		Hsf1	3.90671		Eif3j	5.25869		Gypc	6.89441
Snrpf	2.72558		Ost4	3.3181		Sf3b5	3.90666		BC005624	5.25789		Ube2n	6.89299
Ddx46	2.72538		Psmb5	3.31564		Ncoa4	3.90419		Cd2bp2	5.25767		Rbm8a	6.89197
Nop58	2.72495		Cnn2	3.31166		Cherp	3.90357		Rraga	5.25762		Elof1	6.89189
Fam3c	2.72444		Rbm42	3.31099		Hbb-b2	3.90325		Syk	5.25688		Pold3	6.89046
Ghitm	2.72328		Kdm1a	3.31023		Gps2	3.90295		Ndufb4	5.25585		Nup153	6.88952
Ndufa7	2.72301		Ube2l3	3.30905		Wapal	3.90272		Auh	5.25521		Celf2	6.8872
Ube2s	2.72183		Vamp2	3.30788		Maf1	3.90078		Smc3	5.25392		Pdcd6ip	6.88586
Uvrag	2.72157		Psmd2	3.30775		Abi1	3.89858		Ablim1	5.25326		Timm8b	6.88561
Gpr183	2.7215		Ankhd1	3.30699		Tnpo1	3.89765		Btk	5.25314		Cdc5l	6.88363
Isy1	2.72076		Chrac1	3.30575		1110008F13Rik	3.89506		Nup153	5.2527		Slc3a2	6.88311
Mak16	2.72057		Farsa	3.3038		Abhd11	3.89488		Eif4ebp2	5.25249		Msh6	6.88296
Ilkap	2.72044		Prpf38a	3.30355		1810006K21Rik	3.8944		Plcg2	5.25236		Eif4enif1	6.88047
Sbf1	2.71726		Tmc8	3.30225		Rheb	3.89303		Yme1l1	5.25212		Ube2c	6.87996
Ilk	2.71704		Ppp2ca	3.30211		Ppp2r5a	3.89251		Larp4	5.25042		Atrx	6.87988
Taf1d	2.71632		Lmnb1	3.30188		Sympk	3.89076		Atp6v1g1	5.2478		Poldip3	6.87973
Kars	2.71597		Mtf2	3.301		Nptn	3.89074		Nampt	5.24668		Smek2	6.87972
Usf2	2.71514		Uba2	3.29985		Psmg2	3.8901		Cops4	5.24597		Smndc1	6.87954
Lmbr1l	2.71497		Gns	3.2992		BC005624	3.8895		Gps2	5.24454		Fgfr1op2	6.87946
Stoml1	2.71484		AC140374.3	3.29915		Elovl5	3.88892		H47	5.24155		Yrdc	6.87706
AW549877	2.71454		Ccni	3.29889		Ubr4	3.88801		Mrpl19	5.23948		Coro1c	6.87703
Arl2bp	2.71402		Nab2	3.2987		Phf10	3.88745		Pdcd10	5.23919		Stard4	6.87654
Cdk13	2.71331		Rnf20	3.29843		Sh3bgrl3	3.88711		Chd3	5.23893		Snrnp200	6.8763
Tuba4a	2.71226		Ubxn2a	3.29843		Pdhb	3.88608		Tnfaip3	5.23883		Bcl3	6.87571
Celf2	2.71138		Plcl2	3.2962		Ptcd3	3.8855		Nudt3	5.23879		Btk	6.87481
Med13	2.71012		Mdm4	3.29508		Leng8	3.88447		Phf15	5.23756		Incenp	6.87441
2900097C17Rik	2.70931		Hiat1	3.29451		Kif5b	3.88446		Mapre2	5.23619		Exosc7	6.87374
Spin1	2.70772		Sgpl1	3.29444		Sltm	3.8844		Msl1	5.23574		Grwd1	6.87345
Acd	2.70589		Gabpb1	3.2917		Memo1	3.88385		Gfm1	5.23416		Ythdf2	6.87239
Iqsec1	2.70526		Cox7b	3.29124		Upf1	3.88352		Malat1	5.23269		Spib	6.86725
Chmp1a	2.70502		Etv3	3.29057		Smek2	3.88323		Usp14	5.23255		Fam168b	6.86682
Paf1	2.70459		Idh3g	3.28936		Arf5	3.88278		Ythdf2	5.23041		Sfxn1	6.86624
Ythdf3	2.70265		Erp29	3.28838		Cdc5l	3.88199		Rexo4	5.22995		Heatr1	6.86612
Chmp5	2.70241		Ppp2r2a	3.28595		Wdr4	3.88071		Wdr3	5.2274		Gsk3a	6.86411
Cggbp1	2.70181		AC122260.2	3.28581		Traf4	3.88052		Wipf1	5.22727		Tnfaip3	6.8626
Itgal	2.70157		Ppp6r3	3.28574		Esd	3.88002		Zmynd19	5.22609		Cd44	6.86226
Polr2g	2.70138		AC155333.4	3.28516		Ndufa1	3.87741		Ggnbp2	5.22606		Copb1	6.86223
Calhm2	2.70137		Smek1	3.28451		Ndufs8	3.87736		Smc4	5.2259		Cox16	6.86145
Sh2b1	2.70047		Stau1	3.28411		Zzz3	3.87601		Arf3	5.22484		Sar1a	6.86126
Cxxc5	2.70016		Mrps18b	3.28398		B230208H17Rik	3.87443		Noc4l	5.22455		Spop	6.86108
Sdccag3	2.69906		Med12	3.28368		Gnai3	3.87396		Nup205	5.22398		Nob1	6.86073
Ndufa2	2.69869		Prr7	3.28355		Sigmar1	3.87354		Mrps36	5.22101		Frg1	6.86068
Amfr	2.6982		Khsrp	3.28299		Pmpca	3.87264		Casp8	5.22099		Kdm2b	6.86026
Ak2	2.69762		Noc4l	3.28218		Qars	3.87257		Rrp15	5.22017		Cnot6	6.85728
Atrx	2.69753		Uchl3	3.28133		Cd2bp2	3.87198		Ccdc9	5.21771		Nol12	6.85627
Nup210	2.6953		Rnf114	3.28112		Mrps14	3.87178		Vps35	5.21685		Aurkb	6.85609
E2f4	2.69481		Cnpy3	3.28078		Yeats4	3.87164		Nudt5	5.21568		Rnaset2b	6.85583
Brd4	2.69287		Atp6v1b2	3.27945		Ythdf1	3.87084		1810029B16Rik	5.21549		Nptn	6.85548
Stt3a	2.69022		Ski	3.27823		Alkbh1	3.87043		Snf8	5.21546		Bid	6.85504
Psmc6	2.69018		Ifi203	3.27586		Atp11b	3.8704		Atad1	5.21447		Top2b	6.85225
Dcaf8	2.68971		Ctu2	3.27165		Cab39	3.86961		Ppie	5.2142		Stt3a	6.85215
Arhgap27	2.68803		Yeats4	3.27002		Isg20l2	3.86937		Zfp106	5.21403		Plekha2	6.85205
Cpt1a	2.68798		Psmd14	3.26932		Smn1	3.86807		Wdr61	5.21267		Sltm	6.85104
Dlst	2.68759		Ranbp3	3.26782		Dr1	3.86726		Fgfr1op2	5.21022		Kpna3	6.85072
Cul1	2.68739		Nedd9	3.26655		Tomm20	3.86646		Myeov2	5.20992		Aup1	6.85034
Snhg1	2.6873		Gtf3c2	3.26651		Kpna3	3.86627		Exosc7	5.20896		Gm13160	6.84963
St8sia4	2.68727		Ahcyl1	3.26406		Ablim1	3.86617		Cpsf7	5.20784		Hip1r	6.84856
Lime1	2.68711		Map2k2	3.26341		Ptpn6	3.86558		Exosc2	5.20781		Celf1	6.8481
Slamf6	2.68612		Tufm	3.263		Zcrb1	3.86397		Rpa1	5.20748		Mrpl9	6.84675
Abcf1	2.6857		3230401D17Rik	3.26159		Sec24c	3.86249		AC140374.3	5.20673		Polr2b	6.84651
Copz1	2.6853		Pik3cd	3.26027		Fastk	3.86222		Cab39	5.20626		Vps25	6.84546
Baz1a	2.68487		Ppp6c	3.26001		Stxbp2	3.86177		Rhog	5.20525		Aimp2	6.84504
Csnk1d	2.6847		Ptp4a1	3.25961		Ndor1	3.86073		Ndufs1	5.20237		Nup107	6.84464
Dnajc2	2.68396		Glud1	3.25679		Il4ra	3.85932		Ppat	5.20211		Scp2	6.84398
Kdm3b	2.68342		Hmgb2	3.25568		Las1l	3.85911		Ensa	5.2018		Pdha1	6.84301
Eif2s2	2.68206		Hyou1	3.25371		Arfgef1	3.85837		Chchd3	5.2012		Chmp2a	6.84198
Trmt1	2.68204		Golga7	3.25312		Creld2	3.85706		Sc5d	5.20118		Cops4	6.84195
Krcc1	2.68112		Tfe3	3.25299		Dbnl	3.85663		Pold1	5.20113		Fam105b	6.84085
Casc3	2.68073		Fubp1	3.2514		Ino80e	3.85619		Gm11974	5.20104		Snf8	6.83971
Mrpl23	2.68006		Cxcr4	3.24813		Pdcd6ip	3.85521		Tatdn2	5.20056		Clptm1l	6.83731
Cox17	2.67996		Derl1	3.2471		Txndc9	3.8538		Rab21	5.20012		Ganab	6.83722
Sema4b	2.67884		Fli1	3.2459		Emd	3.85376		Ldlr	5.19984		Dhx58	6.83619
Smek1	2.67781		Tlr1	3.2429		Pisd-ps1	3.85086		Plekha2	5.19977		Wac	6.83546
Cd1d1	2.67768		Pim2	3.24134		Rac1	3.84976		Yeats4	5.19941		Ggnbp2	6.83498
Fkbp4	2.67723		Cep110	3.2411		Ssbp1	3.84687		Sec24c	5.1974		Ubap2	6.83496
Ncstn	2.6767		Tagln2	3.24091		Htatsf1	3.84677		Mrpl32	5.19729		Fubp1	6.83426
Ifi27	2.67599		Cops3	3.23987		Mterfd1	3.84578		Srp9	5.19604		Stk24	6.83307
Sri	2.67429		Crebzf	3.23982		Eif1ax	3.84572		Zmat2	5.1959		Mrpl48	6.8329
Dock8	2.67423		Lsm12	3.23771		Prps1l3	3.84528		Eif4enif1	5.19563		Ppp1r8	6.83274
Klf13	2.673		Hsph1	3.23737		Commd1	3.84418		Ddt	5.19563		Ppp1r11	6.83239
Atg16l2	2.67195		Anxa6	3.23677		Nr1h2	3.84328		Frg1	5.19464		Nisch	6.83227
Timm23	2.67168		Sec61b	3.23664		Sephs2	3.84248		AC158672.3	5.19444		Utp18	6.83068
Ubl5	2.67017		Zfp263	3.23595		Brd4	3.84063		Rnf7	5.19267		Eif3j	6.82924
Atf7ip	2.67016		Msl2	3.23499		Nudt3	3.83984		Hspbp1	5.19117		Sdcbp	6.82919
Rab35	2.66968		Trpc4ap	3.23424		Chd3	3.83959		Aatf	5.19017		Mapk6	6.82827
Cast	2.66966		Ncoa5	3.23402		Heatr3	3.83936		Orc3	5.18932		Ciapin1	6.82736
Fam129c	2.66879		Coro2a	3.23352		3110003A17Rik	3.83885		Polr2a	5.18899		Prpf4b	6.8272
Pgam1	2.6685		Ssr3	3.23257		Ppp3ca	3.83881		Celf1	5.18808		Hjurp	6.82576
Ctage5	2.66742		Yme1l1	3.23147		Smc1a	3.8378		Fli1	5.1853		Ddx19a	6.82563
Tmem14c	2.66722		Coro1c	3.23027		Ube2b	3.83756		Ppif	5.18398		Atp6v1e1	6.8234
Ddx24	2.66537		Arap1	3.23011		Ncoa5	3.83631		Pdha1	5.18334		Exosc10	6.82312
Sar1a	2.66475		Lrrc59	3.22957		Sp100	3.83377		Rab11a	5.18318		Nudt21	6.82304
Rnf4	2.66451		Rbm26	3.22831		Eif2a	3.83333		Fastk	5.18298		2410015M20Rik	6.82276
Ppp1r12c	2.66396		Gps1	3.22745		Hdac1	3.83308		Dpy30	5.18295		Ufc1	6.82099
0610031J06Rik	2.66291		Zfp238	3.22727		Utp20	3.83117		Fam96a	5.18248		Tyms	6.81948
Snrpc	2.66278		Vdac3	3.22491		Zc3h11a	3.83065		Tnfaip8	5.18182		Lonp1	6.81669
Yme1l1	2.66268		Nsmaf	3.22405		Sec24b	3.82875		Cdc5l	5.18144		Ndufv1	6.81576
Malt1	2.66197		Cd81	3.22332		Nsun5	3.82724		Polr1b	5.18107		Srp54a	6.81509
Tcof1	2.66052		Edem1	3.22271		Spcs1	3.82619		Nsmce1	5.18074		Ncapd2	6.81495
Pds5a	2.65997		Akr1a1	3.2226		Mapkapk5	3.82414		Pmpcb	5.17997		Polr2a	6.81386
Mtch1	2.65958		Rbck1	3.221		Slbp	3.82363		Psmb10	5.17796		H2-T22	6.81307
Ifi47	2.65889		Arl5b	3.21842		Smarcb1	3.82284		Utp6	5.1774		Sell	6.81297
Bola2	2.65882		Ipo5	3.21658		Cish	3.82155		Tdg	5.17725		Mrpl19	6.81217
Samm50	2.65803		Atp11b	3.21575		Kri1	3.81868		Slc3a2	5.17644		Cdk2	6.80926
Golph3	2.65758		Stk4	3.21427		Cox7a2	3.81821		Smek2	5.17639		Golga7	6.80815
Pirb	2.65532		Rbm22	3.21385		Dot1l	3.81753		Sf3a1	5.17585		Ccar1	6.80774
Cpsf6	2.65386		Casc3	3.21277		Gnl1	3.81742		Bnip2	5.17512		Rcl1	6.8042
Tfeb	2.65384		Mafk	3.21174		Btla	3.81727		Ccz1	5.17383		Nubp2	6.80343
Aida	2.65379		Sh3gl1	3.21111		Pmpcb	3.81683		Psmg2	5.17369		Nans	6.80316
Trim35	2.65155		Hcfc1	3.21106		Dennd4a	3.81651		Qdpr	5.17326		Gorasp2	6.80309
Mycbp2	2.64869		Bnip3l	3.21043		Stk17b	3.81609		Cdc26	5.17263		Irf3	6.80144
Zfp706	2.648		Egr3	3.21005		Exosc9	3.81574		Dnmt1	5.17262		Fyttd1	6.80121
Ttc5	2.64783		Surf2	3.20916		Ankhd1	3.8146		Tbrg1	5.17255		Arl8b	6.8
Mob3a	2.64761		Dnm2	3.20893		Eps15	3.81377		AC160990.4	5.17213		Cyb5r4	6.79964
Uchl3	2.64726		Igkv17-127	3.20861		Msl1	3.81354		Naa25	5.17202		Exosc9	6.79949
Arfgef1	2.64562		4930523C07Rik	3.20626		Ndufb8	3.81235		Gtf3c6	5.17159		Cdc45	6.79935
Cox7a2	2.64477		Clk2	3.2035		Gpcpd1	3.8105		Atp6v1e1	5.16628		Tax1bp1	6.7991
Atxn7l3b	2.6438		Trip12	3.2015		Ccdc12	3.80952		Igkv17-127	5.16604		Ppdpf	6.79879
Prdm2	2.64375		Rraga	3.20044		Ensa	3.8095		Snw1	5.16426		Rab8b	6.79825
Elmsan1	2.64271		Mapk1ip1l	3.2004		Mrps17	3.80841		Ube2q1	5.16377		Cd81	6.79745
Dctn5	2.64248		Mapkapk3	3.19964		Pcgf6	3.80702		Stard7	5.16239		Itm2b	6.7973
Srp9	2.64098		Shmt2	3.19779		Ppp2r2a	3.80668		Krr1	5.15976		Ndufc1	6.79366
Sf3b4	2.64048		Adar	3.1974		Prelid1	3.80606		3110001D03Rik	5.15714		Ccz1	6.79303
1810009A15Rik	2.64028		Sp3	3.19675		Nmt1	3.80605		Stat6	5.15708		Prpf38a	6.79254
Epsti1	2.64026		Psmb3	3.19623		41338	3.80603		Adar	5.15705		Cnot1	6.79059
Nsfl1c	2.64014		Smu1	3.19573		Pqbp1	3.80594		Lrmp	5.15597		E130201H02Rik	6.79001
Ccdc9	2.6393		Rgl2	3.19371		Ap2b1	3.8058		Fchsd2	5.1546		Stk11	6.78992
Fxr1	2.63753		Idh3b	3.19361		Seh1l	3.80367		Usp10	5.15452		Mrpl36	6.78986
Marcksl1	2.63677		Selplg	3.19176		Gapvd1	3.8023		Tgfb1	5.15386		Tmem97	6.78903
41335	2.63597		Eif3j	3.19123		Snx17	3.80203		Suds3	5.15375		Zc3h7a	6.78759
Fam32a	2.63523		Ncoa4	3.19033		Poldip2	3.80077		Polr2b	5.15294		Napa	6.78667
Sec61g	2.6346		Dpf2	3.18923		Rod1	3.80077		Myg1	5.15291		Grcc10	6.78665
Stx5a	2.63433		Tomm34	3.18676		Nfx1	3.79943		Cnn3	5.15044		Tatdn2	6.78507
Snap29	2.6343		Usp19	3.18616		Nol10	3.79891		Wbscr22	5.15031		Cpsf3	6.78491
Mbd3	2.6337		Stx4a	3.18541		Prpf39	3.79804		Irgm1	5.14834		Glrx5	6.78405
Dalrd3	2.6331		Csnk1g2	3.18475		Ppp1r15a	3.7974		Cherp	5.14758		Luc7l	6.78404
Arhgef6	2.63277		Pno1	3.18452		Cyb5r4	3.79715		Rnaset2b	5.14721		Pkib	6.78253
Rab5b	2.63258		Hp1bp3	3.18378		Ndufa5	3.79626		Got1	5.14618		Ccdc58	6.78016
Ddx50	2.63163		Isg20l2	3.18222		Rhof	3.79612		Ranbp3	5.14611		Gm4955	6.77804
Ssr4	2.6298		Prdx6	3.1817		Ptpn1	3.79572		Ptpn2	5.14442		Cdt1	6.77716
Snx1	2.62976		Brd8	3.18023		Fdft1	3.79548		Ndufaf4	5.14341		Pik3cd	6.77711
Ube2m	2.62937		Cs	3.17971		Prrc2c	3.79462		Cd180	5.14233		Tbl3	6.77659
Sh3gl1	2.62842		Actn4	3.17847		Rab1	3.79417		Lrpprc	5.1419		Ncln	6.77378
Actr1a	2.62741		Psmc2	3.17808		Socs1	3.79321		Rer1	5.14142		Polr2k	6.77331
Tnfaip8	2.62626		Copg	3.17747		Slc15a3	3.79094		6820431F20Rik	5.14		Rab1b	6.7723
Gimap5	2.62536		2810403A07Rik	3.17664		Xab2	3.78981		Kat2a	5.13987		Cdc42se1	6.77127
Tnrc6a	2.6253		Otub1	3.17625		Phf12	3.7898		Nucb1	5.13954		Htra2	6.76898
Suz12	2.62404		Ythdf3	3.17357		Zfp131	3.78963		Maea	5.13889		Tor1aip1	6.76837
0610009D07Rik	2.62399		Ube2q1	3.17345		Taz	3.78941		Hells	5.13829		Zmat2	6.76764
Cdc25b	2.62382		Setd5	3.17337		Thoc1	3.78793		Erp44	5.13818		Yme1l1	6.76544
Rps27l	2.62248		Cope	3.1717		AC140374.3	3.78762		Tmem93	5.13807		Rras2	6.76542
Arid4b	2.62174		Ipo4	3.1681		Adpgk	3.78605		AC122260.2	5.13706		Rraga	6.76488
Atp1b3	2.62134		Baz2a	3.1676		Dhx33	3.7849		Tap2	5.13639		Sympk	6.76157
Def6	2.62038		Pnp	3.16733		Zfp91	3.78413		Grcc10	5.13565		Pak1ip1	6.76071
Smarce1	2.62029		Arid1a	3.16725		H2-T23	3.7811		Wars	5.13284		Snw1	6.76054
Commd3	2.62012		Mapk8ip3	3.16721		Myst2	3.78033		Atrx	5.13273		Mrpl38	6.75971
Rel	2.61986		Sft2d2	3.16665		Frg1	3.77902		Gga2	5.13157		Tacc3	6.75951
Atp1a1	2.6194		Actr1a	3.16609		Brd7	3.77825		Commd3	5.12986		Junb	6.75888
Rad9a	2.61892		Neat1	3.16579		Arhgdib	3.77729		Wdr12	5.12944		Cdc26	6.75885
Upf1	2.61871		Aprt	3.16445		Cc2d1b	3.77681		Fmnl1	5.12864		Rer1	6.7583
Rap1gds1	2.61791		Xlr4b	3.16359		Cops5	3.77621		Bloc1s2	5.12689		Rab11b	6.75756
Arf3	2.61777		Git2	3.16324		Tor1aip1	3.77553		G3bp2	5.12649		Slc39a7	6.75439
Tsnax	2.61654		Trp53i11	3.16309		Nudcd2	3.77481		Hcfc1	5.12593		Smyd5	6.75411
Usp4	2.61617		Anapc5	3.1629		Rnf115	3.77354		Zfand5	5.12534		Card11	6.75239
Elf2	2.61519		Mark2	3.16128		D930015E06Rik	3.77344		Spop	5.12479		Mapk1ip1l	6.75101
Tank	2.61464		Igkv16-104	3.15911		Ppif	3.77326		Yy1	5.12474		Fcrl1	6.75018
Rnf40	2.61371		Xist	3.15763		Ndufs2	3.77314		Mrps23	5.12219		Txnip	6.75013
Gm5801	2.61326		Smchd1	3.15763		Ly86	3.77047		Prps1	5.12215		Fxc1	6.74969
Eps15	2.61288		Elf1	3.15759		BC056474	3.77046		Tarbp2	5.12142		Mtmr14	6.74967
Cnot6l	2.61245		Ccnt1	3.15751		Prpf19	3.76986		Coro1b	5.1206		Ppp2r5a	6.7496
Skiv2l	2.61233		Dap3	3.15742		Usp39	3.76724		Cpsf3	5.12031		Stub1	6.74785
Rbm6	2.6109		Akr1b3	3.15604		Uck2	3.76592		Tmem147	5.11891		Rfc1	6.74742
Lpcat1	2.61037		Phf12	3.1554		2400003C14Rik	3.76588		Erap1	5.11832		Srebf1	6.74664
Rxrb	2.60815		Mreg	3.15428		Nacc1	3.76514		Mrps17	5.11725		Rad51	6.7442
Myeov2	2.60757		Srp14	3.15386		Csk	3.76465		St6gal1	5.11672		Emd	6.74344
Klf6	2.60701		Nol7	3.1533		Elac2	3.76449		Srsf4	5.11651		Rqcd1	6.74195
Ube2l3	2.60667		Mdm2	3.1524		Kdm2b	3.76381		Nubp2	5.11387		Zfp706	6.74164
Nptn	2.60569		Mob4	3.15227		Ndufb5	3.7632		2700029M09Rik	5.11296		Psmb10	6.74146
Prcp	2.60471		Kdm5c	3.15147		Pum1	3.76281		1700029F09Rik	5.11196		Use1	6.74096
Baz1b	2.60422		Scamp2	3.15121		Taf5l	3.7624		Exosc9	5.11135		Tbrg1	6.73976
Copb1	2.60093		Dmxl1	3.15072		Tmed10	3.76113		Dpf2	5.11096		3110001D03Rik	6.73543
B3gnt8	2.60071		Ube2a	3.14993		Scamp3	3.7595		Srcap	5.10903		ORF61	6.73455
Bcas2	2.59999		Psen1	3.14976		Ndufb10	3.75878		Rtn3	5.108		Polr2h	6.73309
Srp54c	2.59946		Cr1l	3.14292		Fam60a	3.75721		Rangrf	5.10763		Arf3	6.73274
Txn2	2.59916		Nae1	3.14269		Arfgap2	3.75595		Dnajc11	5.10711		Man1a	6.73246
Snf8	2.59914		Rtn4	3.14135		Epb4.1l2	3.75584		Cops7a	5.10684		Brd4	6.72868
Irak2	2.59909		Sipa1	3.14071		Lrrc47	3.75468		Paip1	5.10344		Ptpn1	6.72815
Ccz1	2.59907		Nsfl1c	3.13969		Usp19	3.75415		Gemin7	5.10175		Nrd1	6.72699
Pcmtd2	2.59906		Slc15a2	3.13969		Mdh1	3.75387		Paf1	5.10103		Cmpk1	6.7264
Ing4	2.5971		Ifi27l1	3.13965		Hspbp1	3.75314		Mettl16	5.10067		Cherp	6.72611
BC037034	2.5966		Gga2	3.1385		Paf1	3.75074		Znrd1	5.10064		Yy1	6.7259
Mapk8ip3	2.59517		Smc1a	3.13746		Pold2	3.75021		Xpo6	5.09811		Ptpn2	6.72534
Acss1	2.59425		U2af1l4	3.13717		Blnk	3.74974		Nacc1	5.09708		Ipo4	6.72401
Rnf181	2.59376		Casp4	3.13686		Vps4b	3.74965		Calu	5.09686		Memo1	6.71999
Adar	2.59364		Ctdsp1	3.13596		Actr1b	3.74956		Ncoa3	5.09631		Irf4	6.7191
Hck	2.59327		Akt1	3.13557		Kti12	3.74935		41523	5.09605		Sf3a1	6.71899
Stip1	2.59307		Zfr	3.13454		Tax1bp1	3.74914		Usp39	5.09563		Fxyd5	6.71838
Ndufb9	2.59153		Sharpin	3.1338		Celf1	3.74818		Timm8b	5.09477		Abi1	6.71768
Alyref	2.59072		Hspa14	3.13276		Wars	3.74741		Pmpca	5.09433		Cdkn2aipnl	6.71659
Vdac1	2.5902		Ppp1r10	3.13186		Rap1a	3.74691		Thoc7	5.09246		Rbx1	6.71601
Otud4	2.59		Vezf1	3.13084		Slc7a1	3.74629		Top2b	5.09184		Prep	6.71395
Cnppd1	2.58944		Cyp4f18	3.13066		Stard7	3.74527		Nup93	5.09127		Mrps34	6.71336
Rnf111	2.58676		Ddx27	3.13011		Spcs3	3.74467		Epn1	5.0898		Zcrb1	6.71306
Trap1	2.58676		2610005L07Rik	3.12981		Tm9sf2	3.74464		Ppp4r2	5.08762		Gnai3	6.71239
Nsmce1	2.5856		Atp10d	3.12902		Smek1	3.74428		Dnajc21	5.08633		Umps	6.71125
Fam76b	2.58531		Jmjd6	3.12883		Vti1b	3.74409		Nr1h2	5.08541		Xpo6	6.71114
Immt	2.58415		BC017643	3.12834		Dpf2	3.74169		Baz1b	5.08462		Ptcd3	6.71074
Ppp3cb	2.58381		Mapkapk5	3.12815		Nup93	3.7409		Gadd45b	5.08357		Slc16a1	6.70982
Chd2	2.58338		Cflar	3.12748		Ndufs7	3.74072		Rras2	5.08229		Ppp4r2	6.70936
Ube2h	2.58301		Bcas2	3.12721		Mrpl2	3.73844		Vmp1	5.08213		Fcrl5	6.70619
Rbm42	2.5821		Txn1	3.12715		Trim44	3.73801		Snx17	5.08211		Cdca8	6.70511
Plp2	2.58158		Mbtd1	3.12508		Ccdc137	3.73792		Zfp706	5.07961		Mki67	6.70488
Prkacb	2.58155		Rpf1	3.12472		Fam96a	3.7371		Cmpk1	5.07888		Wdr46	6.70476
Dtymk	2.58151		Pkig	3.12462		Ddx46	3.73657		Mid1	5.07865		Eif2b5	6.70286
Ngdn	2.58149		Hmgcs1	3.12425		Fpgs	3.73247		Myo1g	5.07848		Wdr12	6.70243
Dus3l	2.58072		Zrsr2	3.12376		Mapk6	3.73245		Memo1	5.07701		Phf6	6.70189
Cic	2.58009		Heca	3.12374		Cnot1	3.7321		Eif5b	5.07699		Chchd10	6.70066
Anp32e	2.57983		Frg1	3.12294		Noc3l	3.7312		Ufc1	5.07693		Ergic2	6.70061
Pitpnm1	2.57845		Degs1	3.1229		Hcfc1	3.72886		Pim2	5.07519		Spcs1	6.70025
R3hdm4	2.57814		Casp8	3.12242		Bub3	3.72739		Dusp2	5.07386		41528	6.69878
Psmd3	2.57507		Sra1	3.12123		Sec11c	3.72544		Abi1	5.07268		Jtb	6.69816
Ctdsp2	2.57495		Chtf8	3.1208		Mknk2	3.72461		Lat2	5.07224		Larp4	6.69755
Snw1	2.57436		Plscr1	3.11916		Ttc14	3.72421		Tax1bp1	5.07175		Nfkbib	6.69733
Nub1	2.57376		Btaf1	3.11916		Lbr	3.72388		Zcrb1	5.07057		Cyfip2	6.6958
Ppp1r16b	2.57316		AC139206.1	3.11826		Ptprcap	3.72337		Stat1	5.07035		Commd3	6.6957
Atxn7l3	2.57296		Pnrc2	3.11782		Casc3	3.72071		Nol6	5.06915		Otud4	6.6952
Ndufb3	2.57246		Med7	3.11663		Supt4h1	3.71953		Tm9sf2	5.0675		Spcs3	6.69357
Gnpat	2.57073		41338	3.11633		Phc2	3.71929		Mrpl37	5.06701		Rnf213	6.69316
Ncaph2	2.57031		Chmp2a	3.11579		Cited2	3.71857		Tomm20	5.06606		Ndufs1	6.69223
Atp6v1g1	2.57009		Aftph	3.11548		Slc7a6os	3.71846		Naa20	5.06539		Anapc1	6.69215
Cdc5l	2.56964		Gak	3.11492		Yme1l1	3.7184		Prpf19	5.06516		Rab35	6.69208
Snrnp200	2.56963		Dld	3.11478		Rnf7	3.71832		Agfg1	5.0649		Cd69	6.69171
Arhgef2	2.56952		Wasf2	3.11461		Nus1	3.71824		Arl8b	5.06373		Mff	6.69065
Snx30	2.56929		Spop	3.11413		Qdpr	3.71743		Iscu	5.0624		Cebpz	6.69053
Ranbp2	2.56921		Npm3	3.11322		Ndufc2	3.71715		Ubap2	5.06194		Ung	6.69032
Ubald1	2.56843		Ypel3	3.11157		Ptprc	3.71591		Upf1	5.06176		Ube2q1	6.6894
Smndc1	2.56653		Psmd13	3.1097		Tarbp2	3.71493		Trnau1ap	5.06		Sbds	6.6886
Chfr	2.56641		Pten	3.10945		Rab11b	3.71408		Rad21	5.05772		Nat10	6.68833
Rab2a	2.56618		Pdia4	3.10867		Smg7	3.71333		2400003C14Rik	5.05657		Sssca1	6.68742
Ccnt2	2.566		Slc7a5	3.10842		Stat5b	3.71286		Mff	5.05466		Gramd3	6.68715
Fam103a1	2.56592		Spnb2	3.10822		Ep400	3.7092		Sec31a	5.05422		Rfc3	6.68682
Cherp	2.56486		Vps4b	3.10785		Cpsf6	3.70902		Wdr4	5.05355		Cnot7	6.68629
Ech1	2.56479		Sdf2	3.10736		BC031181	3.7078		41528	5.05297		Wdr3	6.68486
Chd8	2.56478		Rcsd1	3.10734		AC155333.4	3.70606		Wdr55	5.05273		Rnh1	6.68406
Ptpn18	2.564		Wdr5	3.10719		Ddx41	3.70578		Mapkapk2	5.05266		Cyth4	6.68285
Nabp2	2.5636		AC158672.3	3.10714		1810035L17Rik	3.70405		Sdhc	5.05264		Gdi1	6.68188
Nipbl	2.56255		Sema4d	3.10674		Lonp1	3.70398		Ppp1r12c	5.05252		0610007P08Rik	6.68067
Pcf11	2.56189		Kars	3.10241		Rer1	3.70362		Tsn	5.05127		Aldh18a1	6.67945
Rnf220	2.56107		Gsk3a	3.10202		Cdc123	3.70303		Fyttd1	5.05102		Lta4h	6.67847
3110001D03Rik	2.56024		Slc35a4	3.10063		Pop5	3.70296		Tgif1	5.05016		Orc3	6.67497
Lamtor2	2.55952		Rpl7l1	3.0994		Adipor2	3.70202		Cpsf1	5.04925		Sdhc	6.67476
Cnot1	2.55936		Rapgef1	3.09875		Polr2k	3.70167		Rbm26	5.04909		Gm7809	6.6737
Lmbrd1	2.55867		Med11	3.09824		Agfg1	3.70059		Ythdc1	5.04899		Tsn	6.67313
Nfkbie	2.55846		Lmbrd1	3.09821		Gtf2h1	3.70047		Bmi1	5.04584		Zfp259	6.67303
Nucks1	2.55845		Ilf2	3.09819		Pan3	3.69972		Atp6v1b2	5.04571		Itpa	6.6727
Cers5	2.55692		Tpd52l2	3.09776		Ercc2	3.69859		E130201H02Rik	5.04561		Msl1	6.67223
Gna13	2.55593		Rps6kb1	3.09755		Polr3e	3.69857		S100a11	5.04525		2810004N23Rik	6.67208
Card6	2.55582		Cyth2	3.09753		Zfp608	3.69806		Qrich1	5.04243		Gemin7	6.67156
Huwe1	2.55499		Fkbp4	3.09743		Gtf2f2	3.69799		Ddx42	5.04237		Ddx41	6.67048
D14Abb1e	2.55393		Pdlim7	3.09737		Larp7	3.69723		Tmem97	5.04172		Pold4	6.66677
H2-Eb2	2.55347		Gtf2f1	3.09566		4933407C03Rik	3.69687		Eif1b	5.03946		Dcps	6.66463
Eed	2.55228		Cdk2	3.09453		Prmt7	3.69454		Ubl3	5.03753		Dck	6.662
Lnpep	2.55064		Kri1	3.09329		Zfp384	3.694		Timm17b	5.0374		Smarca4	6.66089
Derl1	2.54912		Tkt	3.09178		Fip1l1	3.6934		Rbm5	5.03732		Wdr55	6.66014
Psma5	2.54899		Sec63	3.09171		D2Wsu81e	3.6926		Lig1	5.03722		Stag2	6.66003
C1galt1	2.54695		Gpr171	3.09103		Prdx6	3.69204		Atf6b	5.03702		Sin3b	6.65976
Tmem128	2.5463		Nipbl	3.08974		Copg	3.68991		Mmadhc	5.03665		Mlec	6.65948
Birc2	2.54619		Tcof1	3.08961		Dtymk	3.6898		Ahcyl1	5.03626		Mrps17	6.65848
Ppp1r15b	2.54602		Trim12a	3.08921		Ssr2	3.68791		Ssu72	5.03618		Coro2a	6.65802
Apeh	2.54553		Sirt7	3.08901		Mrpl37	3.68786		Rnf145	5.0358		Cdca4	6.65528
Nars	2.54492		Larp4	3.08818		Ampd2	3.6875		Tmed5	5.03478		Ddost	6.65494
Eif2s3x	2.54484		1500032L24Rik	3.08785		Sra1	3.68731		Nol9	5.03401		Qrich1	6.65447
Naa60	2.54455		Heg1	3.0878		Atp6v1b2	3.68558		Timm10	5.0338		Chd3	6.65337
Rhbdf2	2.54381		Crebbp	3.0868		Rela	3.68518		Klhdc4	5.03374		Pprc1	6.65256
Upf3b	2.54347		Zc3h18	3.08602		Fbxw2	3.68434		Mrpl28	5.03287		1110049F12Rik	6.65069
Slc9a3r1	2.54305		Sh3glb1	3.08562		Sart1	3.68373		Prrc2c	5.0313		Pdcd6	6.64957
Plek	2.54241		Copb2	3.08558		Ubxn2a	3.68275		Ints4	5.03082		Timm9	6.64945
Sec13	2.53996		Bptf	3.08528		Mta1	3.68271		Poldip2	5.03059		Eml4	6.64619
Actn4	2.53985		Wbscr22	3.08489		Xist	3.682		Mrpl40	5.03018		Mrpl37	6.64492
Med1	2.53815		Ubr4	3.08104		Orc2	3.68118		Tmem55b	5.02882		Tomm20	6.64479
Fbxl12	2.53807		Rab5a	3.08013		Smc3	3.6811		Otud4	5.02804		Traf3ip3	6.64351
Mrpl18	2.53709		Tmf1	3.07953		Pdcd10	3.67975		Spib	5.02633		Rnaseh2a	6.64296
Scp2	2.53644		Tox4	3.07935		1700029F09Rik	3.6791		Copg	5.02537		Irak1	6.64206
Itga4	2.53605		Arfgap2	3.07894		Flii	3.67881		Fip1l1	5.02349		Tmem93	6.64195
Bcl6	2.53572		Atp2c1	3.07627		Ppp1r15b	3.67856		Pak2	5.02227		Ngdn	6.6419
Txn1	2.53534		Cnr2	3.07442		Ap2s1	3.67832		Larp7	5.02044		Arpc1a	6.64055
Map4k4	2.53439		Add3	3.07301		Trmt2a	3.67824		Atp6v1h	5.02035		Ranbp3	6.63964
Eif6	2.5341		Mob3a	3.07283		Rbm22	3.67763		Gtf3c2	5.02008		Ssu72	6.63963
Rhoh	2.53364		Agfg1	3.07278		Xpot	3.6772		Topbp1	5.01956		Mrps9	6.63934
Vamp1	2.53084		Taf5l	3.07236		Tbcb	3.67637		Gtf2i	5.01699		Maea	6.63857
Slc25a11	2.53047		Ercc2	3.07209		Myg1	3.67602		Psmb9	5.01617		Larp7	6.63662
Rnf19b	2.53047		Cast	3.07176		Cdc42se1	3.67499		Pwp1	5.01503		Nfya	6.63657
Tlr9	2.52881		Snx17	3.07166		Thumpd3	3.67445		Clk2	5.01455		Psmg2	6.63632
Hnrnpd	2.52808		Tbc1d20	3.0698		Rbm38	3.67369		Trmt2a	5.01441		Ctsa	6.63609
Unc119	2.52795		1600027N09Rik	3.06671		Ufd1l	3.6736		Nol11	5.01384		Chek1	6.63571
Ncoa3	2.52757		Rrad	3.06641		Cox16	3.67332		Mrps28	5.01348		Ensa	6.6357
Crlf2	2.52693		St3gal6	3.06637		U2af1l4	3.66952		Btf3l4	5.01251		Dnajc21	6.6354
Etv3	2.52682		Vps28	3.06573		Vps28	3.66909		Ikbkb	5.01251		Fip1l1	6.63486
Acly	2.52583		Irf2	3.06571		Cst3	3.66893		Tmed10	5.01234		Lypla1	6.63257
Heca	2.52522		Cdk12	3.06406		Crlf3	3.66741		Glrx5	5.0122		Fdft1	6.63182
Ywhag	2.52519		CAAA01083517.1	3.06377		Tap1	3.66692		Tram1	5.01054		AC155333.4	6.63181
Zranb2	2.52518		Parp1	3.06303		Sema7a	3.66668		Dr1	5.00999		H2-Q5	6.63177
Satb1	2.52463		Myd88	3.06179		Supv3l1	3.66624		Prps1l3	5.00979		Plrg1	6.63105
Serinc1	2.52436		Akt2	3.06147		Utp15	3.66571		Rassf2	5.00959		Dnajc11	6.63067
Zfp91	2.52412		Sp1	3.05915		Rab18	3.6655		Txndc5	5.00912		Rnf114	6.63028
Sap25	2.52392		Bsdc1	3.05731		Cops3	3.66406		1810046J19Rik	5.00855		Etfb	6.6291
Trnt1	2.52285		Nfyc	3.05647		Wdr82	3.6637		Mrpl36	5.00833		Mrpl45	6.62867
Qk	2.52281		Atp6ap2	3.05609		Dnm1l	3.66315		Pip5k1c	5.00672		Btf3l4	6.62815
Arl8a	2.52221		Hectd1	3.05455		Bcl7c	3.66295		Pnrc2	5.0065		Sqstm1	6.62746
Dhx16	2.52217		Kdm2a	3.05418		Polr3d	3.66135		Mvd	5.00635		Ndufb4	6.62704
Gsn	2.52198		Sec24b	3.05316		4933424B01Rik	3.65963		Samd9l	5.00453		Rnf145	6.62703
Pole4	2.52097		Mthfs	3.05278		Got1	3.65937		Brd4	5.0045		Snhg12	6.62675
Emc10	2.52015		Clptm1l	3.05045		Calu	3.65763		H2-Ke6	5.0042		Arih1	6.6252
Hdgfrp2	2.5198		Hnrnph3	3.05013		Fyttd1	3.65509		Necap2	5.00285		Trmt6	6.62484
Surf4	2.51765		Serpinb1a	3.04986		Oat	3.65345		Cnot7	5.00124		Atad1	6.62275
Adam10	2.51753		Rab18	3.04975		Rbm7	3.65329		Sar1b	4.9999		Phc2	6.62069
Klf3	2.51558		Per1	3.04896		Utp11l	3.65222		Slc2a6	4.99928		Mrps33	6.62018
Gng2	2.51526		Minos1	3.04862		Tmem55b	3.65186		Cnot1	4.99831		Arfrp1	6.61975
Gpr171	2.51509		Sdr39u1	3.04774		Ptk2b	3.64959		Stk16	4.99728		Rapgef1	6.61935
Hmg20b	2.51388		Acly	3.04754		Suclg2	3.64927		Wdr82	4.99723		Ptk2b	6.61836
Fuca1	2.51345		Prelid1	3.04726		Polr1a	3.64922		Sucla2	4.99719		Tgif1	6.61734
Nktr	2.5131		Tceb1	3.04723		Hdac3	3.64833		Orc2	4.99556		Arhgef6	6.61618
Atp13a1	2.51231		Spag7	3.04396		Nemf	3.64796		Kpna3	4.99414		Ahcyl1	6.61483
Epb4.1	2.51213		Ubr5	3.04257		Chkb	3.64633		Wdr5	4.99359		Prps1l3	6.61412
Eml3	2.51138		Baz2b	3.04204		Ddx19a	3.64615		Myo1c	4.99306		Ddx42	6.61378
Mpc1	2.51119		Nr1d2	3.04135		Lnpep	3.64593		Ctsa	4.99104		Rgs19	6.6137
Eif4ebp2	2.51083		Batf	3.04041		Derl1	3.64501		Ddx46	4.9903		Ranbp2	6.61337
2610507B11Rik	2.51072		Bag1	3.03787		Rnmt	3.64413		Lsmd1	4.9878		Tomm7	6.61249
Ffar1	2.50996		Dbnl	3.0373		Zfp62	3.64334		2610005L07Rik	4.9869		Txndc5	6.61218
Trim44	2.50942		Abcf3	3.03694		Jun	3.64303		4933434E20Rik	4.98449		Mid1	6.61156
Zfp445	2.50806		Hmgcr	3.03658		Tsen54	3.6423		Rai12	4.98321		Naa25	6.6106
41519	2.50691		Sbf1	3.03629		Gfm1	3.64129		Get4	4.98281		Drg2	6.60983
Szrd1	2.50687		Maff	3.03625		Mrps15	3.64108		Paip2	4.9828		Nxt1	6.60954
Scamp2	2.50668		P2rx4	3.03372		Nrd1	3.64062		Rbm22	4.98181		Syf2	6.60906
Tmem189	2.50308		Ddx56	3.03264		H2afx	3.63995		Ppp1r8	4.9817		Nle1	6.60839
Vps37b	2.50303		Immt	3.0323		Pdha1	3.63934		Rnh1	4.9814		Sar1b	6.60686
Tle3	2.50279		Epc1	3.0316		Maea	3.63908		Snx8	4.98094		Tm9sf3	6.60649
Sh2d3c	2.50256		Adam10	3.03071		Mvp	3.63888		H13	4.97954		Gtf3c2	6.60611
Glcci1	2.50218		Ift140	3.02499		Vprbp	3.63829		Sdccag3	4.97903		Seh1l	6.60574
Spag9	2.50155		Mta3	3.02429		Gcfc1	3.63822		Prkcsh	4.97857		Atp6v1g1	6.60489
Sp1	2.50054		Rcl1	3.02313		Rxrb	3.6377		Fen1	4.97825		Chrac1	6.60306
Pdrg1	2.49965		Mtmr14	3.02199		Chchd3	3.63395		Cdkn2aipnl	4.97802		Parl	6.60269
Aff3	2.49939		Galnt1	3.02165		Slc39a6	3.62813		Plekhj1	4.978		Psmg3	6.60235
Atad1	2.49868		Stard7	3.01945		Laptm5	3.62745		Seh1l	4.97747		Mrpl16	6.60201
Strap	2.49837		Kansl1	3.01936		Suclg1	3.62734		Psmg1	4.97569		Rab21	6.60192
Rnf20	2.49804		Atp5k	3.01905		Fbrs	3.62644		Lss	4.97518		Hmha1	6.59946
Dpp8	2.49716		B3gnt7	3.01669		Copb1	3.62353		Plrg1	4.97516		Slc25a39	6.59829
Tmem194b	2.49679		Rlim	3.0148		Srp9	3.62326		Anapc13	4.97337		Lrpprc	6.59743
Mta3	2.49649		Itgb2	3.01435		Isy1	3.6228		Junb	4.9728		Kif11	6.59696
Ktn1	2.49613		1110008F13Rik	3.01401		Xpo6	3.62225		Fxyd5	4.97174		Pmpcb	6.59645
Aimp1	2.49592		Surf6	3.01338		Rad21	3.62088		Hmgb2	4.97127		Ptp4a3	6.59471
Tmx1	2.49474		Wdr82	3.01216		1110049F12Rik	3.62077		AC153855.2	4.97041		Ugcg	6.59421
Smim15	2.49369		Trappc6b	3.00993		Mrpl52	3.61932		Pold4	4.96978		Bmi1	6.59284
Bmp2k	2.49349		Numa1	3.00927		Foxn3	3.61699		Atxn7l3	4.96948		Grsf1	6.59252
Acox3	2.49166		Smg7	3.00916		Sp110	3.6166		Cyfip2	4.9681		Nol9	6.59202
Capn7	2.49137		Dnajb1	3.00905		Eif2b3	3.61646		Rapgef1	4.96802		Sfrs18	6.59053
Ankrd11	2.49097		Vav1	3.0079		Sf3a1	3.61571		Tsnax	4.96647		Tmem134	6.58979
Stard7	2.49092		Shc1	3.00649		Cops4	3.6126		Ftsjd2	4.96608		Ap1s1	6.58957
Dennd4a	2.48934		Gm2382	3.00612		Cirbp	3.6107		Csnk1d	4.96595		Bcat1	6.58921
Setd2	2.48801		Tgfbr2	3.00467		Smg5	3.61052		Fam98b	4.96462		Prrc2c	6.58697
Mkl1	2.48784		H2-Ke2	3.00412		Trpc4ap	3.61014		Rdx	4.96422		Snn	6.58381
Sdhd	2.48713		Ptprj	3.00377		Daxx	3.60872		Etfb	4.96367		Cdca3	6.58282
Acaa1a	2.48598		Supt6h	3.00358		Ankrd10	3.60837		Tmed7	4.96347		Eif5b	6.57936
Adprh	2.48522		Gmeb2	3.00312		Ndufb6	3.60775		Brd7	4.96304		Rrp15	6.57894
Sptan1	2.48444		Pisd	2.99998		Zc3h18	3.60448		Ndufc1	4.9628		Brd7	6.5788
Ppm1b	2.48408		Rnf115	2.99922		Zfr	3.60362		Tfg	4.96176		Rnaseh2b	6.57802
Sh3glb1	2.48358		Acd	2.99908		Dcaf11	3.6019		Hmox2	4.9605		Mettl16	6.57615
Ms4a6c	2.48357		Adipor2	2.99749		Exosc7	3.60058		Prpf38a	4.96027		Mier1	6.57438
Pdcd5	2.48267		Bop1	2.99608		H2-Ke6	3.59927		Atp2a3	4.9599		Wdr5	6.574
Sec11a	2.48218		Rexo4	2.99598		Orc4	3.59913		Exosc5	4.9587		Stk4	6.57359
Pdha1	2.48202		Phb	2.99515		Dph2	3.59642		Sra1	4.95675		Ppp1r18	6.57307
Git2	2.48121		Psmd3	2.99503		Ubr5	3.59621		Pdrg1	4.9539		Prkcsh	6.573
Ric8	2.48105		Snap29	2.99286		Ube2g1	3.59548		Elavl1	4.9538		Fchsd2	6.5723
Hdac7	2.48105		Chordc1	2.99214		Papd4	3.59286		H2afx	4.95378		Fam98b	6.57153
Suclg1	2.48071		Lilrb4	2.992		Rab8a	3.59249		Tmem134	4.9524		Purb	6.57127
Cuta	2.48021		Brpf1	2.99103		Tmem147	3.59164		Mrps33	4.95198		Rasal3	6.57042
Tomm5	2.47973		Paics	2.99068		G3bp2	3.59142		Pnp	4.95152		Npepl1	6.5701
Clk3	2.4778		Plekhg2	2.99045		Rrn3	3.59108		Tceb3	4.94885		Ets1	6.5692
Ndufa8	2.47681		Sdhb	2.98659		Mdm4	3.5906		Polr1e	4.94867		Plekhj1	6.56784
Ostc	2.47576		A530040E14Rik	2.98642		Ccz1	3.59033		Cobra1	4.94864		Bcl10	6.56729
Akirin1	2.47485		Rbbp8	2.9854		Golph3	3.58965		Hmha1	4.94863		Icam1	6.56705
[truncated: 9,116 more rows]
