# Supplementary material for: Differential Sensitivity of Target Genes to Translational Repression by miR-17~92
Source: PLoS Genet. 2017 Feb 27;13(2):e1006623. doi: 10.1371/journal.pgen.1006623 (PMC5348049; doi:10.1371/journal.pgen.1006623)
Supplement: S2 Table — (XLSX) [file pgen.1006623.s024.xlsx]

## Sheet: Table S4
S2 Table. Microarray analysis of miR-17~92 target gene mRNA levels in WT, TG, and TKO B cells
miR-17~92 targets with conserved miR-17~92 binding sites were identified by PAR-CLIP analysis of human B cells (Jin et al., EMBO J. 2013, 32:2377-91).
Among them, transcribed targets (greater than 0.5 copy per cell) were further analyzed by microarray.
Target gene ID and average fold changes of biological triplicates are shown.
Bold marks targets with greater than 1.4-fold changes in mRNA levels.
miR-17-92 targets	Log2 (TG/WT) naive		miR-17-92 targets	Log2 (TG/WT) 13.5h		miR-17-92 targets	Log2 (TG/WT) 25.5h		miR-17-92 targets	Log2 (TKO/WT) naive		miR-17-92 targets	Log2 (TKO/WT) 13.5h		miR-17-92 targets	Log2 (TKO/WT) 25.5h
EGR2	-0.72927		EGLN3	-1.15543		HNF1B	-0.896523		IFI44	2.71556		IFI44	2.13139		C2CD2	1.80653
ATP1B1	-0.701597		DPYSL2	-0.924836		EZH1	-0.765813		CRIM1	1.25557		EGLN3	1.9155		SOX4	1.65887
SEMA7A	-0.638413		TMEM64	-0.739402		SESN2	-0.733479		SOX4	1.00776		ARRDC3	1.42517		SLC39A8	1.63213
NR1D2	-0.596289		RAB22A	-0.576763		HBP1	-0.674079		ATP1B1	0.798585		PFKP	1.13849		PKD2	1.36884
TCEB3	-0.571002		EGR2	-0.524291		VLDLR	-0.659221		TNFRSF21	0.75616		CRIM1	0.826437		PHLDA3	1.36837
MANEA	-0.569628		NKIRAS1	-0.498135		TGIF1	-0.647699		UBASH3B	0.71821		SLC25A36	0.81855		PIK3CB	1.29128
ACADSB	-0.501969		MOSPD2	-0.490434		TMEM64	-0.64013		CHIC1	0.622956		POLR3G	0.81582		CRIM1	1.14544
PDCD1LG2	-0.501362		SLAIN1	-0.490332		PPFIBP2	-0.593613		PIK3CB	0.567841		MREG	0.79477		HNF1B	1.14506
UGP2	-0.497086		INSIG1	-0.477312		DDIT4	-0.585924		KLF12	0.541428		TMEM64	0.782621		CNNM3	1.13023
COPS2	-0.487893		ETFA	-0.463725		NR1D2	-0.53901		ELOVL5	0.507196		CD69	0.7728		SSFA2	0.913642
SMYD5	-0.481315		USP31	-0.448876		KLHL28	-0.516341		EGR2	0.501498		RHOB	0.652157		IKZF4	0.902936
RHOB	-0.479221		ELOVL5	-0.434721		MYLIP	-0.515846		TRIO	0.490917		KLF12	0.646775		NCK2	0.900064
EDEM1	-0.471512		EZH1	-0.42642		CROT	-0.508726		ADAT2	0.434038		PTGER4	0.588234		EI24	0.897728
CREBL2	-0.467534		KLHL28	-0.419876		PBXIP1	-0.498119		SPG20	0.421883		BCAT1	0.579816		HBS1L	0.87
TAGAP	-0.453099		SLC25A32	-0.417877		CREBL2	-0.479077		PTGER4	0.406712		EGR2	0.562957		IP6K1	0.859687
DOCK9	-0.43489		LDLR	-0.412442		ANKIB1	-0.477156		DNAJB9	0.402263		DAAM1	0.561862		PITPNM2	0.839921
DNAJB9	-0.434286		FBXW7	-0.401341		ATP10D	-0.474002		RGMB	0.390423		RHEBL1	0.555959		USP9X	0.836834
EHBP1	-0.433355		WDR26	-0.396809		PCMTD1	-0.471128		GPR137B	0.374611		ADAT2	0.501838		HERC1	0.819248
MRPL17	-0.41398		UGP2	-0.396265		TGFBR2	-0.462675		DAAM1	0.361954		TGFBR2	0.484784		GRLF1	0.806292
PTGER4	-0.410843		ZBTB38	-0.393224		FBXO48	-0.460696		BTG3	0.346611		ACAP2	0.448769		BMP2	0.789474
DPYSL2	-0.382533		PHC3	-0.392449		TNF	-0.448033		CCNA2	0.333307		FAM126B	0.439882		PANK3	0.774177
ZFYVE20	-0.378772		PFKP	-0.391658		MDFIC	-0.44288		APP	0.329223		CCNG2	0.426192		LAPTM4A	0.765513
ZCCHC3	-0.369891		MYLIP	-0.388308		SH3PXD2A	-0.431434		SAP30	0.327035		SESN2	0.424327		PTGER4	0.759288
MDFIC	-0.369521		CROT	-0.386915		TRIO	-0.425347		SEMA4B	0.326088		MEF2A	0.417979		RNF11	0.750972
SRR	-0.36399		SLC9A1	-0.384927		FBXO28	-0.411974		SEC23B	0.312815		CROT	0.409406		MYLIP	0.725485
MBNL3	-0.35264		UBE2W	-0.382266		GRHL1	-0.405922		CYP2U1	0.304643		OTUD1	0.408563		LIMK1	0.723866
SAR1B	-0.349413		ZBTB4	-0.381731		HEG1	-0.403772		PBX3	0.298818		RGL1	0.403988		PXK	0.722212
TNF	-0.347745		SLC25A36	-0.376384		CCNG2	-0.403272		RGL1	0.298479		CLOCK	0.403787		MYO19	0.721171
TMEM64	-0.340281		PHF1	-0.375548		SLC38A9	-0.394231		ADIPOR1	0.289157		EZH1	0.396484		DMXL1	0.704386
RAB18	-0.339639		ARMC1	-0.370313		ZNFX1	-0.39196		FNDC3B	0.283195		EXOC5	0.381093		IFI44	0.692984
PPP6C	-0.337706		OBFC2A	-0.369288		ELMOD2	-0.391116		CD69	0.281263		PCMTD1	0.378309		MPRIP	0.683339
SLC25A32	-0.337434		PANK3	-0.367812		HIPK3	-0.386532		ACADSB	0.281209		RANBP6	0.377626		OTUD1	0.680894
CNOT6	-0.334165		ANKIB1	-0.366872		TNIK	-0.385016		ANP32E	0.277149		SLC30A1	0.371775		RGL1	0.651688
OTUD1	-0.333503		PIK3CB	-0.362616		ZBTB4	-0.38425		MID1IP1	0.27346		REEP3	0.369252		SEMA4C	0.650803
PRKACB	-0.326181		SLC35B4	-0.360938		HERPUD1	-0.384158		FMNL3	0.273031		ATP10D	0.353394		CNOT4	0.645969
CSTF2T	-0.32488		STK38	-0.357051		UBE2W	-0.382196		SPRYD4	0.270588		CHIC1	0.352219		MAP3K9	0.633493
MYLIP	-0.317711		SH3PXD2A	-0.348592		BRWD1	-0.374223		RNF11	0.269929		DNAJB9	0.351668		VASH2	0.632726
CROT	-0.31555		ACSL4	-0.345298		DENND4B	-0.371272		CDCA7	0.267622		HBP1	0.350384		EGR2	0.63037
TMEM209	-0.314426		ACAP2	-0.345024		KLHL20	-0.357462		GRLF1	0.267499		BTG3	0.34801		NKIRAS1	0.623918
MOSPD2	-0.313574		PRKAG2	-0.340619		MACF1	-0.350791		INSIG1	0.265188		ELOVL5	0.343029		PLAG1	0.621081
ZBTB7A	-0.304977		PBXIP1	-0.338361		ATXN1	-0.34067		TMEM127	0.259603		CCM2	0.33776		ELOVL5	0.617388
ASF1A	-0.299146		ZNFX1	-0.331397		SLC35B4	-0.338023		PAQR3	0.259162		SPRYD3	0.33522		NAP1L1	0.614044
CUL2	-0.299003		TAGAP	-0.330745		GPR137B	-0.336473		SLC39A8	0.252173		MOSPD2	0.334748		FZD3	0.611086
RG9MTD1	-0.293696		TNIK	-0.330384		OBFC1	-0.329644		PCMTD1	0.249186		GUF1	0.326625		FAM83D	0.607491
TGIF1	-0.288803		FAM117A	-0.330188		SFRS18	-0.328331		RNF44	0.249063		LITAF	0.324331		EZH1	0.588481
OBFC1	-0.288608		ATP1B1	-0.329119		FOXJ2	-0.32803		MREG	0.247984		BCL2L11	0.323813		GOLGA1	0.586244
TRIM23	-0.288465		RAB21	-0.328111		PHF1	-0.325744		TGFBR2	0.245615		NKIRAS1	0.319367		TGFBR2	0.582216
TPR	-0.28821		KLF10	-0.326181		ANKFY1	-0.325737		SLC30A1	0.241647		MAP3K5	0.318909		KLF12	0.581126
GOLGA3	-0.28819		RAD54B	-0.318251		SMARCA2	-0.322949		SLC35B4	0.240521		FCHO2	0.313762		NETO2	0.577569
OSGIN2	-0.284555		TMED8	-0.317375		TBC1D20	-0.321914		SH3PXD2A	0.240183		RUFY2	0.310565		TNFRSF21	0.573384
NPAT	-0.280103		EIF2C1	-0.315104		DMXL1	-0.319897		LAMP1	0.233783		FNIP1	0.308548		FAM126B	0.569557
KIF5B	-0.278396		GOLGA1	-0.304791		PRKACB	-0.315727		REEP3	0.230678		TAGAP	0.306047		MKRN2	0.562875
ANKRD32	-0.276552		CCNG2	-0.301829		PFKP	-0.314612		PDCD1LG2	0.230487		SPG20	0.301902		CD69	0.562788
LONRF1	-0.276147		ATM	-0.299686		KLHL9	-0.313715		SLC35E1	0.228035		SLC25A32	0.291188		RAPGEF2	0.562763
RANBP6	-0.275561		TM2D1	-0.296181		SLC25A36	-0.306584		GHITM	0.22096		CRY2	0.290625		LIN9	0.559743
CD69	-0.275035		CLOCK	-0.293405		TRAM2	-0.304853		MYLIP	0.217778		ATL3	0.28914		MEX3C	0.549565
SLMO2	-0.2749		MREG	-0.292762		BCAT1	-0.298463		DR1	0.217231		KDM5B	0.287626		CTNNB1	0.540085
EZH1	-0.273643		BIRC2	-0.290143		TMEM209	-0.293459		SPRYD3	0.214367		SGMS1	0.281663		SMYD5	0.539404
IRF9	-0.27027		REST	-0.28883		RAPGEF2	-0.290274		MINK1	0.211987		NOL12	0.280427		LTV1	0.532701
RAB12	-0.269981		EFR3A	-0.288087		SRR	-0.28993		RAB5B	0.211322		KLF2	0.277698		APP	0.531716
ELMOD2	-0.269392		SRPR	-0.28486		AKAP13	-0.284516		TMEM64	0.211215		PPP6C	0.274241		MYO10	0.530721
PHF1	-0.268136		TOB1	-0.284617		CCM2	-0.283756		KPNA2	0.210273		REL	0.273918		CHD9	0.526502
TM2D1	-0.266264		MBNL3	-0.283499		ASH1L	-0.279013		CLIP1	0.209177		SYNCRIP	0.271876		SOCS1	0.523148
BTG3	-0.26623		RAB8B	-0.281315		STK38	-0.277823		LTV1	0.208449		HNF1B	0.268816		INHBA	0.519426
TNFAIP3	-0.263349		KLF3	-0.275224		CSNK1G1	-0.277375		ULK1	0.20398		TMEM209	0.264829		ATP1B1	0.517617
SLC35E3	-0.262115		GUF1	-0.274027		ATXN7L1	-0.275527		PITPNM2	0.202124		CSTF2T	0.263087		CROT	0.509487
UBE2W	-0.261685		BNIP2	-0.272473		MOBKL1B	-0.27257		NR1D2	0.201389		FAM168A	0.262889		NACC2	0.503307
PPCS	-0.260277		PHLPP2	-0.269311		CLOCK	-0.272155		ATG4A	0.200924		PLEKHO2	0.261832		TNRC6A	0.494814
PHC3	-0.258611		IRF4	-0.267574		EFR3A	-0.270402		MIDN	0.199447		LONRF1	0.26138		PDCD1LG2	0.494746
TRMT5	-0.257879		KLHL29	-0.267018		TRIM23	-0.270167		FBXO21	0.19933		TAX1BP1	0.260717		USP33	0.492907
RAB21	-0.257725		CCDC47	-0.265384		GHITM	-0.269448		GMPR	0.198423		TRMT5	0.260617		MKL2	0.488419
MID1IP1	-0.257213		NCOA3	-0.257256		MAPRE3	-0.267741		PHF13	0.196579		TGIF1	0.260004		CCDC6	0.486111
BTF3L4	-0.256559		SUV420H1	-0.257189		ZMYND11	-0.26722		SRPR	0.194905		SPRYD4	0.25799		AAK1	0.486036
HINT3	-0.256221		RGMB	-0.256988		TMEM184C	-0.266635		IDS	0.194119		MINK1	0.257196		ESRRA	0.484905
LTV1	-0.256099		REL	-0.256929		XPNPEP3	-0.26485		CSTF2T	0.193468		RAB22A	0.256503		BTG3	0.483066
MED17	-0.25196		ATL3	-0.256521		USP3	-0.264645		SLC9A1	0.192362		ATG16L1	0.254634		VLDLR	0.480425
GPBP1L1	-0.251703		SFMBT1	-0.256482		ZBTB43	-0.2629		ANKIB1	0.189656		VGLL4	0.247829		SLC35E3	0.47741
PTEN	-0.250397		HIPK3	-0.256042		STT3B	-0.260184		SAR1A	0.189433		RAB8B	0.247389		UHMK1	0.477022
CYLD	-0.247023		AHCYL1	-0.253843		RNF11	-0.259956		RRM2	0.188328		PUS10	0.246545		FBXL4	0.476953
SRPR	-0.246303		SEMA4B	-0.245814		RNF38	-0.258993		ZBTB4	0.188277		TEC	0.24582		CCM2	0.474549
SPRYD4	-0.246124		KBTBD8	-0.244434		TMEM127	-0.257909		LAPTM4A	0.183467		RNF11	0.243084		SAR1B	0.471154
MRPL51	-0.243502		SAR1A	-0.243681		IMMP1L	-0.257225		KPNA6	0.178393		USP3	0.242969		SLC30A1	0.467067
CEP57	-0.242616		ACSL1	-0.242598		SPOPL	-0.255676		LIMK1	0.175869		SAP30	0.236772		CDCA7	0.465702
FMNL3	-0.238403		PLEKHA1	-0.242304		REST	-0.254425		TBC1D20	0.174216		BTF3L4	0.234681		IRF1	0.463743
PPP2R5E	-0.236682		SPRYD3	-0.241309		JAK1	-0.253226		MKNK2	0.168272		REST	0.234652		RAB5C	0.459947
KBTBD8	-0.233456		WTAP	-0.240869		RAPGEF6	-0.249519		MOSPD2	0.167115		TRIP10	0.234142		SGMS1	0.458304
PPP1R7	-0.232255		E2F3	-0.239232		RHEBL1	-0.249085		MPRIP	0.164236		ACADSB	0.233396		TAGAP	0.457637
CRY2	-0.231845		TGIF1	-0.238492		VPS37A	-0.246576		EPRS	0.164144		APPL1	0.232011		RAB22A	0.453158
DPY30	-0.228335		FOXN3	-0.236376		ATL3	-0.246561		CAMTA1	0.164068		STX17	0.231811		SPRYD4	0.448241
HNF1B	-0.227404		FBXO28	-0.235294		EIF2C1	-0.246409		MLEC	0.162839		SLC35B4	0.231322		CYP2U1	0.448106
PUS7	-0.226664		PCMTD1	-0.233829		MCL1	-0.243925		LDLR	0.162382		NR1D2	0.230039		WIPF2	0.446157
EFR3A	-0.224671		DOCK9	-0.232805		BTG2	-0.243405		HS3ST4	0.160526		FNDC3B	0.22783		TMED8	0.443853
RAB5B	-0.223368		TMEM184C	-0.232442		SMG1	-0.243024		S1PR1	0.159721		FNBP1	0.227705		SASH1	0.443691
KLHL28	-0.223266		AGGF1	-0.230082		ELK4	-0.242942		ETFA	0.15878		SORL1	0.225564		DUSP10	0.443659
DCUN1D3	-0.22279		REEP3	-0.22863		SIN3B	-0.241697		SERTAD2	0.157342		UGP2	0.225443		TRIO	0.441513
STAM	-0.222665		SPOPL	-0.22622		CEP97	-0.240431		FAM126B	0.156616		ACSL1	0.222427		MAP2K4	0.436167
G3BP2	-0.222091		CNOT4	-0.222125		XRN1	-0.237965		ITGB8	0.155933		EIF2C1	0.21751		ANKIB1	0.430816
RAB5C	-0.221971		JAK1	-0.220988		NFAT5	-0.237647		MEF2A	0.155613		PPM1A	0.214236		QSER1	0.430787
PTAR1	-0.220937		ANP32E	-0.220962		LATS2	-0.237211		UBE2Z	0.155089		ERGIC2	0.214188		ANKRD13C	0.430496
CLOCK	-0.220232		KLHL20	-0.218684		IRF4	-0.235259		ATP10D	0.154355		FBXO21	0.213355		RAD54B	0.421146
FRS2	-0.219298		SMARCA2	-0.217656		RUFY2	-0.232999		SLC25A32	0.153738		ATP1B1	0.211579		PSMD1	0.418757
SRPK1	-0.218245		UHMK1	-0.214838		MID1IP1	-0.232654		FYN	0.151575		SH3PXD2A	0.2098		TPR	0.415543
SEMA4B	-0.218137		FYN	-0.211215		GPBP1L1	-0.231533		PRKACB	0.150181		ZFP36L1	0.202482		ATF2	0.414797
PLAG1	-0.215668		EFTUD1	-0.210961		ARID4B	-0.22813		MBNL3	0.149763		CAPRIN2	0.202214		USP37	0.41457
FBXL4	-0.214042		DCUN1D3	-0.210783		PPCS	-0.225855		SLAIN2	0.147429		LDLRAP1	0.201793		TCF4	0.413144
DR1	-0.211505		MAPK1	-0.210279		CASP4	-0.224799		CCM2	0.146986		ARMC1	0.199794		UGP2	0.411262
VPS37A	-0.210573		RAPGEF6	-0.209256		BTF3L4	-0.224118		PUS7	0.146402		G3BP2	0.197255		GIGYF1	0.407239
TUG1	-0.206003		REV3L	-0.208104		NCOA2	-0.223719		GRSF1	0.14625		USP28	0.195444		PACS1	0.402427
SOX4	-0.20584		RNF38	-0.207889		ZRANB1	-0.222962		IGFBP3	0.145142		FBXL5	0.193793		SLC35B4	0.400113
BXDC2	-0.200929		CYLD	-0.207049		CHIC1	-0.220121		CD164	0.145046		STK4	0.191587		CRY2	0.398768
TBL1XR1	-0.197346		LITAF	-0.204044		RAB22A	-0.216767		CEP57	0.144947		VPS37A	0.190611		MYO5A	0.396763
GUF1	-0.197086		SORL1	-0.202903		SKIL	-0.216401		SFMBT1	0.144753		ARID4B	0.189451		TMEM127	0.389347
VAPA	-0.193747		FUBP1	-0.202541		AP3B1	-0.213737		TGIF1	0.142094		PUS7	0.187692		UBASH3B	0.388289
PHF19	-0.192862		FARP2	-0.202453		FBXL5	-0.212106		SLC35E3	0.141441		ZFYVE20	0.183079		CLIP4	0.38811
MARCH7	-0.192409		SOCS1	-0.202342		ATM	-0.212056		LDLRAP1	0.139928		RAB18	0.182587		MDFIC	0.385672
FBXO21	-0.191424		GMFB	-0.200249		GOLGA1	-0.210259		SERINC1	0.139701		FEM1C	0.181535		ATL3	0.385119
ANP32E	-0.190786		FBXL5	-0.200111		SLC30A1	-0.209693		FZD6	0.139659		MYO19	0.180601		ADAT2	0.383908
HNRNPC	-0.187543		ANKFY1	-0.199922		TNRC6B	-0.208764		STAM2	0.138457		AGGF1	0.180424		BNIP2	0.38373
LIN9	-0.187131		SAR1B	-0.197469		ZFC3H1	-0.205195		PIGS	0.137648		MAP3K9	0.179916		MOSPD2	0.379037
ABL2	-0.186271		KLHL2	-0.194615		NR2C2	-0.204915		RUNX3	0.137566		GHITM	0.178492		JARID2	0.378072
SLC35B4	-0.185209		MAPRE3	-0.194456		EPC1	-0.20304		FOXJ3	0.136558		MAP2K4	0.176941		STK35	0.375842
TSG101	-0.185196		ARPP19	-0.19397		IP6K1	-0.202519		HIAT1	0.135873		BIRC2	0.175206		DSTYK	0.373516
STK38	-0.183938		ZMYND11	-0.193005		BBX	-0.2019		SAR1B	0.135044		U2AF2	0.174987		KLHL29	0.370705
HIF1A	-0.183845		ANKRD13C	-0.192945		MAP3K3	-0.201154		EI24	0.134108		CNOT6	0.173621		ZBTB7A	0.370439
ANKRD13C	-0.182775		CCM2	-0.190515		UBC	-0.199365		ZNRF2	0.1328		UHMK1	0.172462		AP3B1	0.368446
CCM2	-0.182657		FBXO21	-0.188947		IRF9	-0.198821		ATXN1L	0.132657		ANKRD13C	0.172094		SNX13	0.367479
TRIP10	-0.182588		RAB18	-0.188463		UBR1	-0.198684		MANEA	0.132225		RAB11FIP2	0.170512		EHBP1	0.361577
ZBTB43	-0.182539		FAM168A	-0.18712		UGP2	-0.195423		LONRF1	0.132088		FBXL3	0.168346		ALG13	0.361331
FBXL5	-0.181038		CREBL2	-0.185343		POU2F1	-0.19337		PSMD1	0.131905		JARID2	0.166985		POLR3G	0.360382
SLAIN2	-0.180364		MKL2	-0.184537		CEP120	-0.193017		GRHL1	0.131282		ANKIB1	0.166181		MCPH1	0.358535
NARG1	-0.179231		RG9MTD1	-0.182946		ZFYVE26	-0.189397		SLAIN1	0.131277		TNFRSF21	0.165746		FJX1	0.357591
DIS3L	-0.178154		ENC1	-0.182259		PHIP	-0.187054		LITAF	0.130678		RAP2A	0.164675		MIDN	0.355771
REST	-0.177644		GRSF1	-0.18222		TGFBRAP1	-0.187027		EGLN3	0.12918		DNAJA2	0.161753		GPBP1L1	0.354794
STAM2	-0.174411		KLRAQ1	-0.181824		C2CD3	-0.186093		USP28	0.127258		GMPR	0.158877		HMGCL	0.350561
GPR137B	-0.173302		MAX	-0.181188		LRCH1	-0.185543		FOXN3	0.126079		H3F3B	0.158815		MED19	0.350036
SH3PXD2A	-0.172315		SIN3B	-0.180678		ZFP36L1	-0.183466		ZBTB7A	0.125366		MANEA	0.155978		DPY30	0.349202
POLH	-0.172062		G3BP2	-0.180567		SLAIN1	-0.182976		HMGCL	0.124995		TNF	0.155387		ETFA	0.348504
SASH1	-0.171385		LONRF1	-0.180501		SPRYD3	-0.182663		PPTC7	0.124068		PLEKHA1	0.154903		STK4	0.347989
SEC23B	-0.171323		TRMT5	-0.180401		JARID2	-0.182434		UGP2	0.121882		LAPTM4A	0.15451		TGFBRAP1	0.34729
RSBN1	-0.170437		FHL3	-0.179918		CAPRIN2	-0.181185		RAP2A	0.121694		MYLIP	0.15424		WASL	0.347228
KLHL15	-0.169933		BZW1	-0.178868		MAP3K12	-0.181157		MAP2K3	0.119781		FMNL3	0.15393		ACBD5	0.345057
RNH1	-0.168675		SEC23B	-0.178264		ATXN1L	-0.180699		CAMSAP1	0.119437		FAM117A	0.153419		MBD2	0.343044
BZW1	-0.167865		IREB2	-0.177618		ZBTB38	-0.176525		PPP6C	0.118919		ADAM9	0.153149		RNF103	0.342741
FBXO28	-0.167387		FAM114A2	-0.176587		STX17	-0.175561		HIPK3	0.118909		RAPGEF6	0.151802		CUL2	0.342018
PANK2	-0.167205		XPNPEP3	-0.175973		GALT	-0.175434		KDM6B	0.118216		ZNRF2	0.151531		CNOT6	0.338676
CD164	-0.165962		SBNO1	-0.175535		GTF2A1	-0.172653		ATXN1	0.117828		DDX5	0.151345		NLN	0.337378
ESRRA	-0.165597		FOXJ2	-0.173779		DPYSL2	-0.168481		RNF103	0.115712		RAB5B	0.150957		TTC9	0.33667
SIN3B	-0.163452		DENND4B	-0.173397		HS3ST4	-0.166187		SGPP1	0.115512		ZDHHC18	0.150899		SFMBT1	0.334361
ERGIC2	-0.163321		ZFC3H1	-0.173348		FBXL3	-0.164103		ZFYVE9	0.114945		FARP2	0.150728		IQGAP2	0.33381
SAP30	-0.162591		DAZAP2	-0.173059		STYX	-0.164103		ZFP36L1	0.114026		HIVEP3	0.149467		E2F8	0.332221
LATS2	-0.162039		NUP88	-0.172901		CSRNP3	-0.16375		TBL1XR1	0.111619		STAM	0.149199		ITPR1	0.33074
ZNFX1	-0.161933		PANK2	-0.171581		HINT3	-0.163303		RG9MTD1	0.110004		VAPA	0.148653		ENC1	0.327786
MAP3K3	-0.158383		RSBN1	-0.168954		CHD9	-0.163077		DNAJA2	0.109947		MYO10	0.148318		LAMP1	0.326524
PPFIBP2	-0.15756		FXR1	-0.168262		MOBKL2C	-0.162691		DST	0.109157		UHRF1BP1	0.148219		AHCYL1	0.3256
CASP4	-0.156787		MEF2A	-0.167276		TAX1BP1	-0.16217		REST	0.109114		STK38	0.146996		SLC9A1	0.322349
INHBA	-0.15632		ATE1	-0.166389		KDM6B	-0.16156		ARMC1	0.108151		ACBD5	0.145663		EIF4G3	0.315838
CCDC47	-0.155612		TMEM209	-0.165167		RUNX2	-0.161299		CRY2	0.108003		TRIO	0.145565		TBL1XR1	0.314521
RUNX2	-0.154537		CREB1	-0.164228		REL	-0.160703		VASH2	0.107255		SERP1	0.144567		FBXO8	0.3143
POLR3G	-0.154498		SERP1	-0.16383		SLC39A9	-0.158393		MEGF8	0.107141		FAM114A2	0.144293		FAM49B	0.311989
HERPUD1	-0.154277		MOBKL1B	-0.163369		CCNL1	-0.158201		EDEM3	0.106659		SOX4	0.144143		SIK1	0.305036
WDR44	-0.152656		KPNA2	-0.163334		WNK1	-0.157329		NDUFS2	0.106424		XPNPEP3	0.142888		DPYSL2	0.304976
SFMBT1	-0.152609		PHTF2	-0.162306		CLK4	-0.156165		RAB18	0.106387		NLN	0.142037		SRPR	0.300983
PTPN4	-0.152285		CFL2	-0.161661		REV3L	-0.156032		RAB8B	0.105919		PHLPP2	0.141687		ARRDC3	0.299404
EXOC5	-0.150812		MINK1	-0.161155		GIGYF1	-0.155669		POU3F1	0.105649		ZMYND11	0.141036		CXXC5	0.298789
BTG2	-0.150593		SLAIN2	-0.159563		ANKRD13C	-0.155499		CDCA4	0.104785		MDFIC	0.13919		GDAP2	0.295534
GRHL1	-0.149977		PXK	-0.157957		BOD1L	-0.154991		FOXJ2	0.103329		ZRANB1	0.139001		UBE3C	0.295059
SKIL	-0.149775		HIVEP3	-0.157788		KDM5B	-0.154626		JAK1	0.103318		LAMP1	0.138914		MINK1	0.293923
PCGF3	-0.149709		BTF3L4	-0.15741		SORL1	-0.153133		ELMOD2	0.102792		PXK	0.138839		MREG	0.29059
PLEKHO2	-0.148394		RANBP6	-0.154546		ZDHHC18	-0.152466		TM2D1	0.102772		HIAT1	0.136054		TAX1BP1	0.289812
AP2M1	-0.148237		VEZF1	-0.154255		GUF1	-0.151954		BZW1	0.102749		AHCYL1	0.136036		ACADSB	0.286037
TAX1BP1	-0.147971		IRF9	-0.153741		VEZF1	-0.151893		KLHL11	0.102259		RTF1	0.134841		CCNL1	0.283035
CXXC5	-0.147251		PPP2R5E	-0.151014		ACBD5	-0.151295		RORA	0.101444		STK11IP	0.133838		TRIM33	0.281388
SPOPL	-0.146301		ATP2C1	-0.150595		EPRS	-0.151031		INHBA	0.101176		ZBTB38	0.133756		FNIP1	0.27979
ATXN1	-0.145862		SLC39A9	-0.149362		RSBN1	-0.148924		TRIM23	0.100265		SLC12A7	0.133195		PANK2	0.279746
ARID4B	-0.144086		RAB5B	-0.14825		BIRC2	-0.147771		TNKS2	0.100057		DDIT4	0.130338		PHF13	0.278221
USP3	-0.142586		ZFYVE21	-0.147943		DDX17	-0.145914		ZDHHC5	0.098653		EPHA4	0.128626		HNRNPUL1	0.277371
ETFA	-0.140419		AP3B1	-0.147341		DOCK2	-0.14486		DCUN1D3	0.0975563		CUL2	0.126974		ACSL1	0.275561
ZBTB4	-0.139964		LIMK1	-0.146892		ORMDL3	-0.143908		FRS2	0.0969747		PTPN4	0.126705		PPFIBP2	0.2747
UBASH3B	-0.139767		PITPNA	-0.146704		PIK3CA	-0.142873		MDFIC	0.0965089		SLAIN2	0.125538		GUF1	0.274221
TMEM25	-0.139656		NPAT	-0.146663		CCDC47	-0.142102		ORMDL3	0.0963447		MKRN2	0.124365		ANP32E	0.27356
LONRF3	-0.138889		TSG101	-0.143766		RICTOR	-0.142037		AP1G1	0.09616		MLL2	0.123096		UBE2E3	0.27303
TNKS2	-0.137792		MLL2	-0.143712		PHTF2	-0.142024		OTUD1	0.0961373		GRLF1	0.122752		CD226	0.270261
ARRDC3	-0.13685		DLG1	-0.143181		CPEB4	-0.141123		ATP5B	0.0959574		SH3TC1	0.122554		VPS37A	0.270019
PRUNE	-0.135593		PPTC7	-0.142311		TMEM168	-0.140493		SMYD5	0.0956508		SKIL	0.122236		EXOC5	0.268087
TOB1	-0.135547		HNRNPC	-0.140213		INSIG1	-0.139454		FRYL	0.095366		CDC123	0.120508		NCKAP1	0.266266
UBE2A	-0.132999		PACS1	-0.139134		ARL5B	-0.137819		PPM1A	0.0945316		KLF10	0.118272		PTAR1	0.265876
UBC	-0.13166		HBP1	-0.139061		MED19	-0.135401		DIS3L	0.0944227		SRPR	0.117372		BAZ2A	0.264388
PLEKHA1	-0.131299		PHF13	-0.13883		KBTBD8	-0.135022		CLTC	0.094098		ZFYVE21	0.116305		ITPRIPL2	0.262851
PXK	-0.131223		CLK4	-0.137926		COG3	-0.133892		KCTD4	0.0939296		SHANK2	0.116241		KLHL20	0.258863
IL16	-0.129967		GTF2A1	-0.137737		ZNRF2	-0.132493		DAZAP2	0.0937701		BRE	0.114984		NPAT	0.258733
RHOC	-0.129814		CDCA4	-0.136901		DOCK9	-0.131795		LATS2	0.0936548		HNRNPUL1	0.113628		AP2M1	0.256897
CCNT2	-0.129612		CHD9	-0.135786		PHLPP2	-0.131402		TNIK	0.093508		SMYD5	0.113555		HNRNPC	0.256562
CD274	-0.129221		ADNP	-0.135555		CYP2U1	-0.130806		SLC12A7	0.0933339		SEC23B	0.113014		RAB8B	0.255036
DUSP7	-0.129119		PPFIBP2	-0.135226		ATG4A	-0.13077		NETO2	0.092951		SSFA2	0.112402		SEMA7A	0.254855
TAOK3	-0.129117		MED19	-0.134941		TNKS2	-0.130207		SAV1	0.0924166		COG3	0.112149		MAP2K3	0.254405
RABGAP1	-0.128657		HNRNPF	-0.134332		MKL2	-0.130202		ARRDC3	0.0916814		DPYSL2	0.111478		ZFP36L1	0.25418
USP8	-0.128008		YY1	-0.133304		SERINC3	-0.129515		ANKRD13C	0.0912891		INSIG1	0.110563		RNH1	0.251231
NLN	-0.123855		PPP6C	-0.13298		PIKFYVE	-0.128288		CSF2RB	0.0911296		FXR1	0.11048		SIVA1	0.248002
TBC1D20	-0.123741		DDX5	-0.13275		IL16	-0.127291		ZDHHC18	0.0903047		NETO2	0.11045		PAQR3	0.247686
UBE2Z	-0.123714		CCND2	-0.13254		FOXJ3	-0.126877		FAM168A	0.089702		WWP2	0.11017		PPP2R5E	0.246633
EIF4G2	-0.123612		RAPGEF2	-0.132478		PHC3	-0.126354		ABCB7	0.0894719		DLG1	0.108635		RNF38	0.244505
UHMK1	-0.122943		SMC4	-0.132194		SEMA7A	-0.12626		TRIP10	0.0894011		PIGS	0.108536		SETD2	0.241836
CRIM1	-0.121821		BTG3	-0.131698		CNOT6	-0.126137		STK38	0.0889988		STAM2	0.108213		IMMP1L	0.241787
IGFBP3	-0.119443		GHITM	-0.131575		ESRRA	-0.126095		VGLL4	0.087371		TNKS2	0.108191		PRKAG2	0.237397
NKIRAS1	-0.118289		PIK3CA	-0.131426		GAN	-0.126014		UHRF1BP1	0.0872182		RAB12	0.107934		PAPD4	0.237323
IMPAD1	-0.117034		CSNK1G1	-0.131082		DOCK10	-0.125773		CNOT6	0.0868488		PANK3	0.107432		ATG16L1	0.237258
SMC4	-0.116892		SRR	-0.130837		UHRF1BP1	-0.124823		DPY30	0.0867466		PRKACB	0.107401		HDAC3	0.236944
PBXIP1	-0.116733		RBM12B	-0.130345		HERC1	-0.124075		MBNL1	0.0863167		BNIP2	0.107263		SLC38A9	0.235613
DDX5	-0.115855		CYTH1	-0.129851		HNRNPUL1	-0.123795		RAB5C	0.0845623		ATXN1L	0.10669		KBTBD8	0.233461
RUNX3	-0.115437		CCNT2	-0.128772		FILIP1L	-0.123315		ENC1	0.0844896		TOB1	0.106456		ZFYVE26	0.233142
PCMTD1	-0.115311		FASTKD5	-0.128489		SLC9A1	-0.122955		TM9SF3	0.0843676		GRSF1	0.105909		MAP3K12	0.231748
AGGF1	-0.114696		EDEM1	-0.12817		MDM2	-0.12083		NACC2	0.0840855		ELMOD2	0.10589		ANKRD52	0.230891
ZFAND5	-0.11415		PATL1	-0.127255		PANK3	-0.120393		ENPP5	0.0836737		PSMD1	0.104807		FXR1	0.229872
MOBKL1B	-0.113924		TRIM33	-0.126804		WTAP	-0.119994		AP3B1	0.083037		RNF103	0.103603		TMCC1	0.228776
KLF2	-0.113438		DDIT4	-0.126331		CAMTA1	-0.118738		HNRNPF	0.082883		RNF19A	0.102066		AGFG1	0.228623
CDCA7	-0.113277		RGL1	-0.125891		MBNL1	-0.118734		SMC4	0.0828191		PITPNM2	0.0999341		GATAD2B	0.227138
KPNA2	-0.112908		AP1S3	-0.125543		SBNO1	-0.118404		BCL2L11	0.0824139		UBE2W	0.0989957		RANBP6	0.226033
KLF10	-0.112768		XIAP	-0.125529		TEC	-0.117986		TAX1BP1	0.081171		SFMBT1	0.0986809		ACAP2	0.224283
RAB8B	-0.112136		PRKACB	-0.125527		PLEKHO2	-0.117963		MBD2	0.0797726		RGMB	0.0970559		DR1	0.223952
DAZAP2	-0.111782		TRAM2	-0.125525		DLG5	-0.11762		POLH	0.0797712		RAB21	0.0967865		CCND2	0.216278
LIMK1	-0.111203		TMEM127	-0.125518		TUG1	-0.117066		IRF4	0.0790643		TBC1D20	0.0963643		SLC25A32	0.215953
U2AF2	-0.111116		DPY30	-0.123593		RNF41	-0.116942		CLIP4	0.0773472		BZW1	0.0961999		NPEPPS	0.215417
VGLL4	-0.110804		CAPRIN2	-0.123419		CCNT2	-0.115954		PHLPP2	0.0751071		MYO5A	0.0946072		TMEM64	0.215228
POU2F1	-0.10871		FEM1C	-0.122826		SNX13	-0.115905		FRK	0.073976		JAK1	0.0945768		RHPN2	0.214217
GIT2	-0.108654		MBNL1	-0.122628		RBM12B	-0.1158		ZFYVE26	0.0737232		SMC4	0.0942162		TPCN1	0.212781
NUPL1	-0.108274		STAT3	-0.121971		CYTH1	-0.115345		E2F3	0.0735644		ATE1	0.091951		WDR26	0.212455
ZMAT3	-0.106917		CEP57	-0.117835		FBXL4	-0.115061		BCAT1	0.0734346		IMMP1L	0.0916665		FAM168A	0.212334
MIDN	-0.106823		SLC12A7	-0.117244		ALG13	-0.113537		PPP1R7	0.0726504		TMCC1	0.0902989		RRM2	0.211906
VASH2	-0.106569		MCL1	-0.117161		PTPN4	-0.112901		WWP2	0.0722372		PIK3CB	0.0893281		ATP6V1B2	0.211771
APBB2	-0.106531		MAP2K4	-0.116327		FNIP1	-0.112043		CROT	0.0722347		WDR26	0.0892612		BRWD1	0.210596
H3F3B	-0.106342		PAFAH1B1	-0.115267		LCOR	-0.111914		HDAC3	0.0720657		WASL	0.08892		STXBP5	0.209741
ZBTB38	-0.106337		STK4	-0.112786		BTAF1	-0.111086		BTG2	0.0711227		PBXIP1	0.0885804		TNFAIP3	0.209498
ARMC1	-0.106047		GLTP	-0.112718		SGMS1	-0.110514		MED17	0.0710872		APP	0.0872854		PITPNA	0.208474
LGALS8	-0.105262		ELMOD2	-0.111264		ACADSB	-0.109485		SKIL	0.0708608		PEX5L	0.0871823		FUBP1	0.202397
TNRC6A	-0.105081		HIAT1	-0.110777		ULK1	-0.108796		STK4	0.0704577		BTG1	0.086963		SMAD5	0.202382
ANKIB1	-0.104124		APPL1	-0.110413		MREG	-0.107921		FAM83D	0.070381		NIN	0.0867702		ZNFX1	0.201727
CYP2U1	-0.10397		AGFG1	-0.109948		PRKAG2	-0.107075		KLHL28	0.0700639		MAPRE3	0.0867339		ARPP19	0.201699
ARHGAP1	-0.102591		PPP1R7	-0.109535		BRE	-0.105928		C2CD2	0.069309		SAV1	0.086542		LITAF	0.200768
PAPD4	-0.102504		RNF11	-0.106573		FAM179B	-0.105099		PATL1	0.0686641		PITPNA	0.0863879		GALT	0.197765
CDC73	-0.102431		PHIP	-0.106141		SFMBT1	-0.103717		BNIP2	0.0685452		PTAR1	0.0860766		HMOX2	0.197098
SGTB	-0.100041		PRDM2	-0.105752		EVI5L	-0.103638		CSNK1D	0.0685372		ATPAF1	0.0859527		GLTP	0.191999
FBXO8	-0.098484		SRPK1	-0.105631		KLF10	-0.103456		JARID2	0.068263		CYP2U1	0.085619		CCNA2	0.190483
PIP5K1C	-0.098226		EPHA4	-0.105506		RNH1	-0.102688		FARP2	0.0681006		CFL2	0.0850333		YY1	0.188129
CREB1	-0.097961		CDC123	-0.105049		SLAIN2	-0.102056		SESN2	0.0671321		SASH1	0.0847685		FEM1C	0.187514
ZFYVE21	-0.097667		CNOT6	-0.104928		STK4	-0.101607		COG3	0.0670495		PHTF2	0.0837841		SMC4	0.186621
IRF4	-0.0970827		ZDHHC18	-0.10467		FRYL	-0.100993		VPS37A	0.0661899		IFNAR2	0.0833658		RHEBL1	0.185875
FHL3	-0.096976		CD164	-0.103584		PLEKHA1	-0.100748		COPS2	0.065668		DCUN1D1	0.0819914		ATXN1L	0.181869
ABCB7	-0.094911		PTPN4	-0.103301		RAB11FIP2	-0.100731		TPCN1	0.0654417		DAZAP2	0.0818125		STX17	0.181668
PFKP	-0.0946243		AP1G1	-0.102432		UBR4	-0.0999827		KBTBD8	0.0652053		ULK1	0.0800157		FCHO2	0.181293
GDAP2	-0.0926823		CPEB3	-0.101642		TRIM33	-0.0998436		PANK3	0.0642838		MED17	0.0796931		PPP6C	0.180964
EPRS	-0.092338		PIGS	-0.100275		PTEN	-0.0992212		CCDC47	0.0642621		TNFAIP3	0.0796451		FBXL5	0.179361
FRK	-0.0901053		MOBKL2C	-0.0992098		FBXO8	-0.0959258		DUSP2	0.0642223		ARHGAP1	0.0794095		SLAIN1	0.178473
DDIT4	-0.0870127		RAB11FIP1	-0.0983459		PIK3CB	-0.0949604		CREBL2	0.0640021		RNF139	0.0779118		CSNK1G1	0.177901
CLIP1	-0.0867103		BRE	-0.0978848		SLC25A32	-0.0940872		ZFYVE21	0.0627574		TMED8	0.0778498		SKIL	0.176873
PPTC7	-0.0862823		ADAM9	-0.0976497		NKIRAS1	-0.0940264		RAB11FIP1	0.0623158		PIP5K1C	0.0759761		MEGF8	0.175091
COG3	-0.0861643		ATF2	-0.097225		WDR26	-0.0933844		SMAD4	0.0605436		SAMD12	0.0751881		IGF2BP1	0.173507
TRIO	-0.085167		TEC	-0.0970093		LGALS8	-0.092718		EIF2C1	0.0603419		OSGIN2	0.0746969		SLC35E1	0.171247
IDS	-0.0841973		LATS2	-0.0968805		NIN	-0.0925138		ZMAT3	0.060291		NPAT	0.0722095		FOXN2	0.169835
MED19	-0.0839837		USP3	-0.0964892		CYLD	-0.0922445		TMEM209	0.0601145		PTEN	0.0715673		MBNL1	0.168889
SERTAD2	-0.0839373		MSL2	-0.0962923		ARMC1	-0.0917032		G3BP2	0.0598712		POU3F1	0.0710486		ULK1	0.168009
STRN3	-0.0839073		ARHGAP1	-0.0962183		FAM126B	-0.0916814		CDC123	0.0592059		KLHL2	0.0702853		NCOA3	0.167503
SGPP1	-0.0836083		HNF1B	-0.093804		PTAR1	-0.0916672		PAX2	0.0587268		TIMP1	0.070182		DNAJB9	0.16676
KLHL11	-0.0834733		SAP30	-0.0935863		AAK1	-0.091063		PPP1R15B	0.058505		NACC2	0.0695575		NPTN	0.166638
FJX1	-0.0825233		FCHO2	-0.0935239		ACAP2	-0.0905784		APBB2	0.0581005		PHF1	0.068795		CCNT2	0.163092
ZNRF2	-0.0822923		LCOR	-0.0934515		MEF2A	-0.0896995		IFNAR2	0.0576288		MMGT1	0.0676341		IRF4	0.162272
PITPNA	-0.081955		SFRS18	-0.0926074		STAT3	-0.0889074		DPYSL2	0.0575056		CCNL1	0.0671855		G3BP2	0.162023
JAK1	-0.0818917		HEG1	-0.0923673		SOX4	-0.088508		SAMD12	0.0573419		DST	0.066384		CAMSAP1	0.160516
NR3C1	-0.0812683		OTUD1	-0.092303		CNOT4	-0.0884464		AP1S3	0.0567634		KIF5B	0.0658357		ATP5B	0.156897
GHITM	-0.080511		MYO19	-0.0918561		CRY2	-0.0883717		SLMO2	0.0565098		ITPRIPL2	0.064264		ZMYM2	0.153839
ZC3H12C	-0.079598		IVNS1ABP	-0.0916899		DCUN1D3	-0.087361		RCOR1	0.0563331		ADIPOR1	0.063758		PBXIP1	0.152741
GOLGA1	-0.0791037		IKZF2	-0.0912139		RAB21	-0.0857241		STXBP5	0.0554279		TRIM33	0.0636969		DAZAP2	0.151855
STARD13	-0.078262		ATXN7L1	-0.0909688		UBE2Z	-0.0848962		YY1	0.0553971		RCOR1	0.0629679		FMNL3	0.15153
RAPGEF2	-0.077408		VASH2	-0.0901307		USP31	-0.0842627		NCKAP1	0.0553838		SNX13	0.061745		LONRF1	0.150613
TMEM189	-0.0761463		USP8	-0.0900069		GOLGB1	-0.0840973		PKD2	0.0543813		SGTB	0.0612755		RAB5B	0.147944
CASZ1	-0.075565		VAPA	-0.0894139		ATG16L1	-0.0840436		CNNM3	0.053985		C2CD2	0.0605804		ZFAND5	0.147658
RAB11FIP2	-0.0748293		NLN	-0.0891896		SUV420H1	-0.0834416		BACH1	0.0539607		USP8	0.0605271		PCGF3	0.144913
FNBP1	-0.074156		ZRANB1	-0.0888136		FCHO2	-0.0833279		MOBKL1B	0.053898		UBE2Z	0.0601088		KLF3	0.142145
COPG	-0.073454		TNKS2	-0.0885997		NR3C1	-0.0829703		HIVEP3	0.0532091		CEP57	0.0599147		PIP5K1C	0.141661
MAP2K4	-0.07269		POLR3G	-0.0883562		LAPTM4A	-0.0824901		POGZ	0.051507		HMGCL	0.0594494		SAMD12	0.141455
HMOX2	-0.0718803		TNPO1	-0.0882096		IFNAR2	-0.079778		RTF1	0.0514809		DOCK9	0.0594398		FBXO48	0.140797
KLHL2	-0.071098		SLC30A1	-0.0879177		CNOT1	-0.079709		PHC3	0.051114		GOLGB1	0.0591485		KLHL28	0.138919
TTC9	-0.0703713		PTEN	-0.0873372		REEP3	-0.0796823		PSAP	0.0510213		RNF141	0.0582146		PTPN4	0.138672
MKNK2	-0.0693997		TGFBRAP1	-0.0864692		USP8	-0.0796162		BMP2	0.0506867		RSBN1	0.0580859		AGGF1	0.138424
BRE	-0.0681897		GPBP1L1	-0.0862088		ARHGAP1	-0.0793594		DOCK9	0.0502142		LIN9	0.0577044		DTX2	0.136889
DLG5	-0.0675763		ZNRF2	-0.0851233		NAP1L1	-0.0790795		PACS1	0.0492382		USP13	0.0576967		GRAMD3	0.136643
ATG16L1	-0.0673433		DDX17	-0.0843248		SRPR	-0.077868		ATP6V1B2	0.0492205		SAR1A	0.0574537		MRPL51	0.134809
CDC123	-0.0670453		FAM126B	-0.0837429		FNDC3A	-0.0773769		ESRRA	0.0489333		MAPK1	0.0561656		NPLOC4	0.134465
RAB22A	-0.0662283		GMPR	-0.0829977		BTG3	-0.0766052		SORL1	0.0488718		EHBP1	0.0548313		POLH	0.133747
RORA	-0.0642537		MANEA	-0.081963		TPR	-0.0754712		ZBTB38	0.0485746		USP37	0.0541072		CEP76	0.132721
RAPGEF6	-0.0637803		CRTC2	-0.0814456		CRTC2	-0.0745639		NFE2L2	0.0483256		UBASH3B	0.0540204		E2F3	0.131191
ATE1	-0.06335		MMGT1	-0.0813236		MANEA	-0.0732599		ARHGAP1	0.0470078		CDC73	0.0530235		ZMAT3	0.127097
WWP2	-0.0609227		FRS2	-0.0810507		SERP1	-0.0731763		SERTAD3	0.0468864		CLIP1	0.0524228		PCMTD1	0.12662
BNIP2	-0.0606527		SLC38A9	-0.0810278		GRAMD3	-0.0728867		CD274	0.0453362		SMARCA2	0.0523274		ZBTB38	0.126452
SERINC1	-0.060265		TNFAIP3	-0.0800671		SYNJ1	-0.0723969		ADAM9	0.0452866		FAM49B	0.0516859		ZFC3H1	0.126413
SAMD12	-0.0601203		SASH1	-0.0794511		ABCC4	-0.0719416		MSL2	0.0450185		PKD2	0.0512023		ITSN2	0.125697
FOXJ3	-0.0599737		LHFPL2	-0.0788297		BACH1	-0.0710831		SHANK2	0.044797		ARPP19	0.0511728		BLCAP	0.124461
KPNA6	-0.0588307		FBXO48	-0.0776309		KCTD4	-0.070514		HNRNPUL1	0.0446628		SRPK1	0.0506577		REEP3	0.124144
WIPF2	-0.0581833		MED17	-0.0774165		IREB2	-0.0701764		RUNX2	0.0445908		SUV420H1	0.050519		CD274	0.123353
SPRYD3	-0.0581547		PEX5L	-0.0772021		MRPL17	-0.0700808		TEC	0.0445488		CCDC46	0.0504309		PIKFYVE	0.122656
KLHL20	-0.0579337		TBC1D20	-0.0760704		ZFYVE20	-0.0695653		HINT3	0.0437355		IKZF2	0.0483081		SLMO2	0.118108
SLC39A9	-0.057364		GDAP2	-0.0748924		REV1	-0.068443		PHF19	0.043631		CCND2	0.0482097		MAP3K14	0.115975
LDLRAP1	-0.0564693		LZIC	-0.0740023		DLG1	-0.0677631		BTF3L4	0.0430828		NPEPPS	0.0481997		SRRM2	0.115564
SH3TC1	-0.055573		INHBA	-0.0733313		AHCYL1	-0.0673625		NPLOC4	0.042989		FUBP1	0.047109		PPTC7	0.114121
SAV1	-0.0550647		KLHL15	-0.072662		SETD2	-0.0659635		PIP5K1C	0.0427278		FRS2	0.0470638		SERTAD2	0.113476
SLAIN1	-0.054449		CDCA7	-0.0718958		MAP3K9	-0.0648083		KLHL9	0.0425158		LZIC	0.0462385		FOXN3	0.110752
FUBP1	-0.054155		SGPP1	-0.0715663		RFTN1	-0.0647023		SSFA2	0.0419412		ZNFX1	0.0453599		PHTF2	0.109678
CLIP4	-0.053498		ATP6V1B2	-0.0714182		WAC	-0.0646319		PKIA	0.0419404		RORA	0.0443786		UBQLN1	0.109611
IRF1	-0.053452		ARID4B	-0.0704179		MOSPD2	-0.0639593		GTF2A1	0.0417415		FRK	0.0441142		DUSP2	0.104521
DOCK2	-0.0532033		TMCC1	-0.0697551		HMGCL	-0.0638106		NLN	0.0415603		FZD6	0.0440851		ZBTB4	0.101801
SUV420H1	-0.052255		RUFY2	-0.0680345		SMAD4	-0.0636928		NPAT	0.0412375		MDM2	0.0430551		IFNAR2	0.10117
STYX	-0.052123		C2CD3	-0.0674232		ITPR1	-0.0630071		RHPN2	0.0391952		BICD2	0.0427983		FOXJ2	0.100039
UBQLN1	-0.0511723		LDLRAP1	-0.0672316		FBXW7	-0.0622681		MRPL51	0.0389683		VLDLR	0.0413605		LZIC	0.0993326
UBE3C	-0.0498717		CRIM1	-0.0667483		RC3H1	-0.062153		WAC	0.0388725		CD164	0.0408875		USP13	0.0989035
ACBD5	-0.0493433		RNF19A	-0.0657488		FNBP1	-0.0605186		EHBP1	0.0384465		KPNA6	0.0399636		LIN54	0.0982136
MAPRE3	-0.0488997		MACF1	-0.0630374		RNF103	-0.0603017		SMARCA2	0.038183		EFR3A	0.0397159		BCL2L11	0.0975669
MCPH1	-0.0483047		NR1D2	-0.0623205		HMOX2	-0.059794		ZFYVE20	0.0378067		ATM	0.0394886		TNF	0.0934675
CHIC1	-0.046836		PSMD1	-0.0614607		VASH2	-0.0596589		FBXO28	0.0377086		TMEM184C	0.0386638		VGLL4	0.0931798
METAP1	-0.046538		RCOR1	-0.0612691		BTBD12	-0.0576427		SLC39A9	0.0377066		USP33	0.0385535		CEP97	0.0926542
KLHL9	-0.0461833		MPRIP	-0.058272		GATAD2B	-0.0574549		ERGIC2	0.0376627		LHFPL2	0.0384623		CYLD	0.0918279
TMEM188	-0.045231		NUFIP2	-0.0572014		ADAT2	-0.0566064		MAP3K14	0.037596		LRCH1	0.0384237		NR1D2	0.091702
VEZF1	-0.0440447		TMEM168	-0.0570257		ELOVL5	-0.0565266		STK35	0.0375588		ATF2	0.0381965		APBB2	0.0914595
GRSF1	-0.0434297		RNASEN	-0.0568732		GDAP2	-0.0543393		MYO5A	0.0373263		VANGL1	0.0381696		TCEB3	0.0874053
ATPAF1	-0.040511		PRUNE	-0.0549246		TNPO1	-0.0543245		RAB21	0.0369153		METAP1	0.0380859		FAM117A	0.0871507
WTAP	-0.0403353		NAP1L1	-0.0535667		AP1G1	-0.0542819		UBQLN1	0.0367451		DUSP2	0.0357566		PBX3	0.0863131
MAX	-0.0400457		NIN	-0.0524594		EIF4G3	-0.0539047		FAM120A	0.0350309		ATP5B	0.0338502		PPP1R7	0.0851685
SGMS1	-0.039907		SAMD12	-0.0523172		UHMK1	-0.0536711		LARP4B	0.0347928		NCOA2	0.0330829		SMARCC2	0.0834575
GRAMD3	-0.03899		FNBP1	-0.0522764		SHANK2	-0.0530148		EIF4G2	0.0345377		PBX3	0.0324876		WAC	0.0832503
PITPNM2	-0.0389853		EPRS	-0.0520485		HECW2	-0.0523459		POLR3G	0.0330061		TTC9	0.0322454		DOCK2	0.0827845
HIAT1	-0.0388937		RUNX3	-0.0511508		NPAT	-0.0506112		RNF38	0.0329202		ETFA	0.031046		RAB14	0.0817609
RTF1	-0.0382593		DOCK10	-0.050572		SPG20	-0.0504597		ACSL4	0.0328033		FBXO28	0.0309326		EIF4G2	0.0803887
SHOC2	-0.0382297		ACADSB	-0.0502906		TRMT5	-0.050174		SNX13	0.0325908		PRKCI	0.0309305		TMEM209	0.0793124
SPG20	-0.0381697		PKD2	-0.0496345		KLF3	-0.0501408		KDM5B	0.0324579		ATP2C1	0.030745		TOB1	0.0781741
BCL2L11	-0.0379007		MCPH1	-0.049444		ATF2	-0.0496574		FEM1C	0.0317906		SERINC1	0.0306753		EFTUD1	0.0779149
IMMP1L	-0.0377677		BCL11A	-0.0489798		ATE1	-0.0495489		FJX1	0.0313643		BBX	0.0306202		ZFYVE9	0.0774554
PANK3	-0.037742		TPCN1	-0.048174		HIVEP1	-0.048037		PITPNA	0.0310479		FBXW7	0.029958		CIC	0.075176
FZD3	-0.0376353		TRIO	-0.0470838		RNF111	-0.0476469		MAPRE3	0.0307876		LONRF3	0.0298466		PHF19	0.0732537
SLC35E1	-0.0368887		PRKCI	-0.046596		KLHL2	-0.0472005		LGALS8	0.0304954		SLC38A9	0.0296131		C2CD3	0.0722712
HDAC3	-0.035349		TPR	-0.0461924		MEGF8	-0.0469671		PTEN	0.0299393		IGFBP3	0.0288023		XPNPEP3	0.0715791
ATP6V1B2	-0.0345227		TRIP10	-0.0445538		FAM117A	-0.0466122		SUV420H1	0.02874		HNRNPF	0.0280318		FNDC3A	0.0703145
GALT	-0.0344787		CCNL1	-0.0438486		PRDM2	-0.0466054		ACSL1	0.0287208		HIVEP1	0.0278911		PSAP	0.0680256
CNNM3	-0.0339603		ATP5B	-0.0437135		ZMYM2	-0.0458885		ASF1A	0.0282469		CAMTA1	0.02766		INSIG1	0.0655886
RNF103	-0.0331037		PSAP	-0.0436039		FRK	-0.0457492		TOB1	0.0281509		IVNS1ABP	0.0268787		PHKB	0.0639058
IREB2	-0.0329057		CXXC5	-0.0432595		CXXC5	-0.0455212		BTG1	0.0278934		MBNL1	0.0267009		CAMTA1	0.0599077
HEG1	-0.03279		PDS5A	-0.0431302		SERINC1	-0.0452744		TIMP1	0.027814		ZFYVE9	0.0266825		RNF44	0.0577929
HIVEP3	-0.0320373		ZFP36L1	-0.0430849		GIT2	-0.0445531		SYNCRIP	0.0276403		CREB1	0.0261901		RAB21	0.0572551
DUSP2	-0.0310847		USP28	-0.0426036		MBD6	-0.0443091		HECW2	0.0272007		LGALS8	0.0260739		EGLN3	0.0571318
NDUFS2	-0.0303557		HINT3	-0.0417742		LHFPL2	-0.0433254		PRUNE	0.0258499		CCNT2	0.0256819		LARP4B	0.056664
DOCK10	-0.029444		RAB14	-0.0416665		HTT	-0.0427411		STT3B	0.0257181		AP1G1	0.0256256		CLEC16A	0.0565638
PRKAG2	-0.028486		RHPN2	-0.0407893		PIGS	-0.0426741		XPNPEP3	0.0248035		FHL3	0.0254246		BRE	0.0560693
MKRN2	-0.027369		ZDHHC5	-0.0406187		ATG2B	-0.0422217		LZIC	0.0243777		EPRS	0.0242782		ARHGAP1	0.0548401
ATXN1L	-0.026391		METAP1	-0.040483		LRRC68	-0.0418917		TRIM33	0.0236876		ITGB8	0.0241148		NFAT5	0.0532555
ATF2	-0.0262827		POU3F1	-0.0404271		USP37	-0.0413898		U2AF2	0.0234687		FAM160B2	0.0236097		KLF2	0.0529635
NUP88	-0.0261737		SKIL	-0.0403803		ATP6V1B2	-0.0408808		AGGF1	0.0215491		ESRRA	0.0225376		TNKS2	0.0527764
MAP3K12	-0.0257367		TRPM3	-0.0392002		RAB8B	-0.040848		RAPGEF2	0.0214734		RAB14	0.0222234		WWP2	0.0522427
PAX2	-0.025398		CLIP1	-0.0389231		ACSL4	-0.0395101		ZNFX1	0.0208447		CDCA7	0.0215883		KLF10	0.0520612
DNAJA2	-0.0240723		SPG20	-0.0383742		FEM1C	-0.0389553		CIC	0.0208348		CXXC5	0.0215441		ZC3H12C	0.0491477
PPARA	-0.023888		ELK4	-0.0379012		RANBP6	-0.0388553		RNF19A	0.0200722		ELK4	0.0215001		APPL1	0.0488901
BCAT1	-0.0236633		RAB5C	-0.0378003		PXK	-0.0387411		KLHL20	0.0199384		NR2C2	0.0209687		ADAM9	0.0474941
STX17	-0.023481		SRRM2	-0.0377653		GLTP	-0.0386093		MKRN2	0.0196427		MPRIP	0.0207377		ARID4B	0.0474134
RUFY2	-0.022706		DNAJA2	-0.0372108		TNRC6A	-0.0364396		SOCS6	0.019472		PLAG1	0.0203853		RSBN1	0.0464358
EIF2C1	-0.0225593		PPCS	-0.0367933		LDLRAP1	-0.0362403		PAFAH1B1	0.0190758		IDS	0.0202292		RB1	0.0460268
SFRS6	-0.0224343		LARP4B	-0.0367119		BTG1	-0.0357334		MAP2K4	0.0188877		PPARA	0.0192343		MEF2A	0.0454291
ELOVL5	-0.0217267		HIF1A	-0.0365371		TBL1XR1	-0.0347815		RBM16	0.0181087		TMEM25	0.0188618		HIVEP1	0.0432975
ALG13	-0.0214677		EXOC5	-0.0362041		IGF2BP1	-0.0345342		EFR3A	0.0180754		RHPN2	0.0181646		CDCA4	0.0416244
BBX	-0.0209377		BRWD1	-0.0357235		DUSP2	-0.0339421		BRE	0.0179321		MEGF8	0.0181492		LHFPL2	0.0407883
NUSAP1	-0.0206857		GAB1	-0.0354779		FOXN2	-0.033929		NFIB	0.0178054		RAB5C	0.0176847		ASF1A	0.0402448
FARP2	-0.0200427		RRM2	-0.0347876		FASTKD5	-0.0333279		MYO19	0.0174043		PACS1	0.0176627		RAB18	0.0396787
MBNL1	-0.0198207		IFNAR2	-0.0345462		MYO10	-0.0329783		CNOT1	0.0173949		CCDC47	0.0176139		FASTKD5	0.0395863
SOCS6	-0.0191273		LRCH1	-0.0344577		KRIT1	-0.0327308		KLHL29	0.0171541		COPS2	0.0167573		SLC25A36	0.0392206
TRPM3	-0.018807		IGFBP3	-0.0343192		LITAF	-0.0317531		CLEC16A	0.0170289		RNH1	0.0163522		TRAF3	0.0382586
CHD9	-0.01845		EHBP1	-0.0341561		MAP3K5	-0.031031		SERP1	0.0166026		PHKB	0.0162158		HBP1	0.0368381
AAK1	-0.0182363		CDC73	-0.0341322		CFL2	-0.0309438		FOXN2	0.0164604		ZBTB4	0.0158139		ADIPOR1	0.0363962
TRAF3	-0.018136		TMEM25	-0.0339163		RNF19A	-0.0299517		SOCS3	0.0160502		GRHL1	0.0153756		FAM114A2	0.0357199
RHPN2	-0.017052		DNAJB9	-0.0334919		MBNL3	-0.0290902		MEX3C	0.0156639		BOD1L	0.0150559		BIRC6	0.0357054
BACH1	-0.0159813		BICD2	-0.0333302		MAP2K4	-0.0288607		NR2C2	0.0155221		GIGYF1	0.0149443		FRS2	0.0355679
MAP3K14	-0.0141293		BTG1	-0.0333032		PPP1R15B	-0.028521		PANK2	0.0147572		ABCB7	0.0148419		GMPR	0.0343888
SAR1A	-0.0136627		STX17	-0.0327745		FAM168A	-0.028396		HERPUD1	0.0144501		KLHL20	0.0146767		EFR3A	0.0320756
CLEC16A	-0.0133563		VGLL4	-0.0325718		WWP2	-0.0275088		NCOA2	0.0140681		EI24	0.0139897		NCOA2	0.0317507
EVI5L	-0.0124073		CPEB4	-0.0325281		EXOC5	-0.0274903		TRPM3	0.0138519		ZMYM2	0.0139108		RAP2A	0.0297493
CEP97	-0.0123		STAM	-0.0323609		WASL	-0.0266832		PPCS	0.0138027		AKAP13	0.0136568		NDUFS2	0.0292383
FOXN3	-0.0118883		NKTR	-0.0323537		RAB5B	-0.0266215		TRAM2	0.0133128		KLF3	0.0130232		UBE2A	0.028373
STT3B	-0.0113237		POLH	-0.0316605		RABGAP1	-0.0252474		CRTC2	0.0132021		MBTD1	0.0120595		MBNL3	0.0275859
USP37	-0.0107193		ERGIC2	-0.0313254		PITPNM2	-0.0251534		SOCS1	0.0124933		KLHL29	0.011899		SLAIN2	0.0268523
SSFA2	-0.010007		TM9SF3	-0.0309963		DAZAP2	-0.0249547		EPHA4	0.0122313		CRY1	0.0109983		KPNA2	0.0266666
XRRA1	-0.009697		NPTN	-0.0303372		INO80D	-0.024372		EZH1	0.0122189		ANP32E	0.0106154		ANKFY1	0.0266204
FXR1	-0.009359		SAV1	-0.030325		CEP350	-0.0228634		NR3C1	0.0122067		DPY30	0.00949254		DCUN1D3	0.0255056
LZIC	-0.009163		PKIA	-0.0296861		DNAJB9	-0.0217009		IL16	0.0121728		RNF44	0.00925171		NUFIP2	0.024186
ARPP19	-0.00903767		NETO2	-0.0293485		ENPP5	-0.0203433		MED19	0.0118732		SEMA4B	0.00900197		USP31	0.0241147
ATM	-0.00773033		GOLGA3	-0.0288044		USP33	-0.0202698		AP2M1	0.0115404		PDS5A	0.00855493		ZMYND11	0.0218495
ATP2C1	-0.00700067		ZFYVE9	-0.0278342		ZBTB7A	-0.0198434		CCDC46	0.0114136		HS3ST4	0.00820006		IGFBP3	0.0200499
RGMB	-0.00642833		PITPNM2	-0.0276519		POU3F1	-0.0188289		TTC9	0.0111822		CRTC2	0.00819752		SRPK1	0.0191414
RCOR1	-0.00570933		KCMF1	-0.0272147		ATP1B1	-0.0188013		TMBIM6	0.0105673		HERPUD1	0.00755944		U2AF2	0.0180277
KCMF1	-0.005586		LAMP1	-0.0264182		SPRYD4	-0.0187072		KLHL15	0.00994262		AHNAK	0.00691095		SORL1	0.0178935
TMEM127	-0.00488767		RABGAP1	-0.0252859		POGZ	-0.018578		CEP76	0.00968002		UBC	0.00562843		RBBP8	0.0176554
TIMP1	-0.00419133		DLG5	-0.0251564		SMARCC2	-0.0177583		TPR	0.00905721		CREBL2	0.00556263		TBC1D20	0.017217
MEX3C	-0.00287533		UBE2Z	-0.0248791		CREB1	-0.017705		SRPK1	0.00874027		CEP97	0.00543192		BTF3L4	0.0166489
CCNG2	-0.00207033		FRK	-0.0244751		GMFB	-0.0174349		AGFG1	0.00858332		TSG101	0.00510552		RAB12	0.0143545
NIN	-0.00168433		XRN1	-0.0240931		RUNX3	-0.0173548		TSG101	0.00854947		TPR	0.00365009		SIN3B	0.013269
PKIA	-0.001399		OSGIN2	-0.024008		ADIPOR1	-0.0168673		FAM179B	0.00724098		IMPAD1	0.00266375		SOS1	0.0131875
ITGB8	-0.00127867		HECW2	-0.0239929		EPHA4	-0.0162302		CYLD	0.0064777		TM2D1	0.00264374		PPP1R15B	0.0118055
STK35	-0.00111067		RNF141	-0.0203411		PANK2	-0.0154713		CCNJ	0.00578595		LIMK1	0.0025037		USP3	0.0097403
RNF11	-0.00105567		DR1	-0.0202218		ATP2C1	-0.0141396		USP13	0.00573291		BACH1	0.0024397		GPR137B	0.00885341
PPP1R15B	-0.000709333		EIF4G2	-0.0196233		ADNP	-0.0138772		CPEB3	0.0054784		DLG5	0.00211052		TRAM2	0.0078959
PIGS	-0.000414		RNF111	-0.0196031		STXBP5	-0.0134792		NIN	0.00516627		CSNK1G1	0.00192238		STAM	0.00755575
ADAT2	-1.96667e-05		ATG2B	-0.0189464		NCOA3	-0.0132845		MYO10	0.00501628		MED19	0.00135505		MAX	0.00700035
ARL5B	0.000330667		HERC1	-0.0186795		BLCAP	-0.01328		AHCYL1	0.00486299		SIK1	0.000321107		SRR	0.00667734
DTX2	0.000739333		ATG4A	-0.0186704		ITGB8	-0.0129937		DDI2	0.00465978		UBE2A	0.000219027		GAN	0.00535122
WDR42A	0.00235067		DOCK2	-0.0185071		CCDC46	-0.0121104		TMEM168	0.00457996		AP2M1	3.60147e-05		MKNK2	0.00511677
KRIT1	0.00244		TRAF3	-0.0184734		TOB1	-0.0114455		TMEM25	0.00446423		SHOC2	-0.000713666		TEC	0.0045631
RAB14	0.00253467		AP2M1	-0.0180763		RAB14	-0.0101221		RNASEN	0.00384305		TRPM3	-0.000924		ATM	0.0037224
NOL12	0.002893		ATXN1	-0.0176215		RAD54B	-0.0099362		EVI5L	0.00382392		COPG	-0.00162801		RREB1	0.00289021
RAB11FIP1	0.00308933		SLC30A7	-0.0175418		SAR1A	-0.00932894		GRAMD3	0.00330776		SRRM2	-0.00168393		JAK1	0.00206422
SLC30A1	0.00362233		TNF	-0.0171263		BIRC6	-0.00870888		LHFPL2	0.00284217		PCGF3	-0.00177201		LCOR	0.00199194
ENC1	0.004261		TTC9	-0.0169042		CNNM3	-0.00850202		ATPAF1	0.00255438		CAMSAP1	-0.00342148		MACF1	0.00118312
LRCH1	0.00533833		USP37	-0.0168558		LARP4B	-0.00759013		DOCK2	0.00222424		INHBA	-0.00375558		ARMC1	0.000114074
STK4	0.006282		FOXN2	-0.0157172		NCOR1	-0.00755739		DLG5	0.0019853		PPP1R7	-0.0042732		REST	-0.000602529
MBD2	0.00678067		ANKRD52	-0.0154837		CIC	-0.00514283		KDM2A	0.00169011		FBXL4	-0.00556655		ATG4A	-0.00299817
ATP5B	0.00724667		ASH1L	-0.0151069		RNF44	-0.00502598		ITPR1	0.00159645		HECW2	-0.00601225		BZW1	-0.00551077
XRN1	0.007944		ALG13	-0.0149289		CEP57	-0.00457355		PRKCI	0.00136434		GOLGA1	-0.00618848		RUNX2	-0.00732314
SOS1	0.00818533		COPS2	-0.0145259		SLC35E3	-0.00379987		FNIP1	0.00048476		IQGAP2	-0.00681428		USP8	-0.00929313
NR2C2	0.008204		PUS10	-0.0131168		FMNL3	-0.00376935		BCL11A	0.000436098		RUNX2	-0.00733094		EPHA4	-0.0105831
TGFBR2	0.008495		PIKFYVE	-0.0124505		BNIP2	-0.00351349		UHMK1	0.000171296		TCF4	-0.00763292		FZD6	-0.0116506
CD109	0.0122657		BMP2	-0.0122619		SMC4	-0.00348166		IKZF2	0.000136822		AP3B1	-0.00849124		HINT3	-0.0134672
NKTR	0.0125147		WHSC1	-0.0121981		SERTAD3	-0.00329121		LONRF3	5.33984e-05		MBNL3	-0.00923878		PATL1	-0.0142983
RNASEN	0.013065		BTG2	-0.0118897		DSTYK	-0.00246848		GATAD2B	5.95465e-06		MAP3K3	-0.00965638		BACH1	-0.0160143
PEX5L	0.0130943		RICTOR	-0.0117794		TCF4	-0.00140311		UBE2A	-2.0393e-05		NFIB	-0.0112686		WHSC1	-0.0163615
AHCYL1	0.0135763		ZBTB43	-0.0117356		EDEM1	-0.000787774		CNOT4	-0.00138131		TRIM23	-0.0113602		RAPGEF6	-0.0166864
ACSL4	0.0142737		TAX1BP1	-0.0111181		PHKB	-0.000543533		CLOCK	-0.00144186		CHD9	-0.011439		PRKCI	-0.0172301
RNF41	0.0148697		ZBTB7A	-0.0102404		FXR1	0.000597104		PPP2R5E	-0.00165871		SIN3B	-0.0115585		RNF139	-0.0192883
MAPK1	0.0151027		TRIM23	-0.00992536		PDS5A	0.00091098		CCDC6	-0.00175745		SAR1B	-0.0124095		IVNS1ABP	-0.0200998
GIGYF1	0.015307		CYP2U1	-0.00990443		PUS10	0.00113251		KLHL2	-0.0032063		SEMA4C	-0.0141341		BTG1	-0.0234144
TMEM168	0.0156343		FBXO8	-0.0096433		PPTC7	0.00148538		PXK	-0.00322739		XIAP	-0.0148737		UBE2W	-0.0239828
WAC	0.015799		HNRNPUL1	-0.00842082		TTC9	0.00186274		SLC30A7	-0.00360655		CSNK1D	-0.015038		DDX5	-0.0249339
FEM1C	0.0159233		SMARCC2	-0.00713376		SYNCRIP	0.00239229		CCNG2	-0.00368984		TNIK	-0.0151934		ANKRD32	-0.0280799
FOXN2	0.0163643		SEMA4C	-0.0069932		EGLN3	0.00520361		KCMF1	-0.00410565		FOXN3	-0.0162729		TAOK3	-0.0282802
ZMYM2	0.0165403		IDS	-0.00659204		PPP6C	0.00757387		FHL3	-0.00432639		EPC1	-0.0165229		ENPP5	-0.029009
YY1	0.017917		CCDC46	-0.00522643		RCOR1	0.00789408		BICD2	-0.0050887		ATP6V1B2	-0.0179424		ZBTB43	-0.0308982
IGF2BP1	0.019182		POU2F1	-0.0049696		ITSN2	0.0085319		ABCC4	-0.00571708		PPFIBP2	-0.0182868		SAV1	-0.031871
SLMAP	0.0201653		ENPP5	-0.0046301		EP300	0.0089612		SGMS1	-0.00611013		IREB2	-0.0185228		PLEKHO2	-0.0319377
CAMTA1	0.0211393		DMXL1	-0.0044319		UBE3C	0.00899325		KLF10	-0.0064535		KDM2A	-0.0186175		OSGIN2	-0.032031
MINK1	0.0223803		TGFBR2	-0.00415249		FAM120A	0.0103625		CUX1	-0.00660315		UBE3C	-0.0188162		PTEN	-0.0332083
CLK4	0.022596		VPS37A	-0.00339157		EIF4G2	0.0105338		UBR1	-0.00670096		HNRNPC	-0.0202648		MDM2	-0.033606
MEF2A	0.0226887		KPNA6	-0.00336793		CRIM1	0.0116381		USP9Y	-0.00675906		ABL2	-0.0204838		SLC39A9	-0.0353954
TEC	0.023016		ITSN2	-0.00314185		PAPD4	0.012125		FZD3	-0.00714902		CLIP4	-0.0206696		FAM120A	-0.0354244
BTG1	0.0240643		MIDN	-0.00253316		BPTF	0.0123344		GIT2	-0.00719207		LARP4B	-0.0210215		NUPL1	-0.0364289
SOCS1	0.0249327		STYX	-0.00244111		MSL2	0.0128262		SGTB	-0.00824049		PHIP	-0.0213073		OBFC1	-0.0375818
CNOT4	0.024938		VANGL1	-0.00217831		SOCS3	0.0142797		USP9X	-0.00878456		PKIA	-0.0221424		SOCS6	-0.0376409
SMAD4	0.025031		CASZ1	-0.00214981		ABL2	0.0145165		FAM49B	-0.00908808		LATS2	-0.0222076		TMBIM6	-0.0384783
CAMSAP1	0.0251737		SHANK2	-0.00203426		FYN	0.0156619		SLC25A36	-0.00933674		NDUFS2	-0.0223111		LATS2	-0.0389505
KCTD4	0.026457		FNIP1	-0.00200326		SLC30A7	0.0163446		HDLBP	-0.00947188		IP6K1	-0.0225864		ABL2	-0.0391416
AP3B1	0.0269583		ABCB7	-0.00112086		FZD6	0.0164116		LIN9	-0.0106372		GAB1	-0.0231905		KLHL2	-0.0394879
SHANK2	0.027282		HS3ST4	-0.000953848		MAPK1	0.0173515		FASTKD5	-0.0112146		EVI5L	-0.0238557		ERGIC2	-0.0399474
SLC30A7	0.0279143		FMNL3	-0.00011634		ANKRD52	0.0174774		AAK1	-0.0116361		PAPD4	-0.0239457		NCOR1	-0.040187
FOXJ2	0.0280987		SLC35E1	0.000196762		CASZ1	0.0176302		PRKAG2	-0.0119052		KDM6B	-0.0245747		UBE2Z	-0.0412082
USP13	0.028299		BTBD12	0.000274233		VGLL4	0.0178763		DTX2	-0.0119363		ZBTB34	-0.0248272		MSL2	-0.0425028
EI24	0.0283187		FZD6	0.000954479		PPM1A	0.0179369		GPBP1L1	-0.0121395		LDLR	-0.0258261		VANGL1	-0.042533
PHKB	0.028806		RHEBL1	0.0042134		USP9X	0.0179421		EXOC5	-0.0126115		LIF	-0.0269468		CSRNP3	-0.0429331
ELK4	0.0289753		SYNCRIP	0.00440582		SAMD12	0.0183353		KLF2	-0.0126517		HEG1	-0.0276109		FHL3	-0.0440607
TCF4	0.0293497		ZFYVE26	0.00462811		TMCC1	0.0183961		ARL5B	-0.0126949		GRAMD3	-0.0277398		VEZF1	-0.0448261
RBM12B	0.029505		OBFC1	0.0052938		MAP3K14	0.0195956		METAP1	-0.0131046		UBR1	-0.0279358		SYNJ1	-0.0449382
JARID2	0.0301617		NFAT5	0.0059304		ANKRD32	0.0196288		USP8	-0.0133974		PANK2	-0.0281362		IMPAD1	-0.0453323
ZDHHC5	0.0303987		CEP120	0.00689369		CD109	0.0199546		GIGYF1	-0.0149832		SLC35E3	-0.0281862		CSNK1D	-0.0457481
HBS1L	0.0304097		PAPD4	0.0072591		IDS	0.0199703		PIK3CA	-0.0150426		PAX2	-0.0283884		CYTH1	-0.0458444
RNF111	0.0308227		CSNK1D	0.00766324		IVNS1ABP	0.0205033		MCL1	-0.0151756		CD109	-0.0289842		MANEA	-0.0463549
RFTN1	0.030916		BUB1B	0.00766758		PKD2	0.0210498		SMURF1	-0.0162815		CPEB3	-0.0291593		ELK4	-0.0465523
BTAF1	0.0314067		FAM49B	0.00822672		RHOC	0.0210702		PEX5L	-0.0165006		RABGAP1	-0.0300324		FBXO28	-0.0476102
SBNO1	0.031538		MAP3K3	0.00846449		ZFYVE21	0.021148		FILIP1L	-0.0168598		FNDC3A	-0.0303533		STAM2	-0.0487335
NPLOC4	0.03353		EVI5L	0.00990227		KDM2A	0.021472		ELK4	-0.0173401		WDR44	-0.0308126		FOXJ3	-0.0491599
XIAP	0.034666		KDM6B	0.012775		DNAJA2	0.022289		PBXIP1	-0.0175782		GALT	-0.0310438		HNRNPF	-0.0510486
HIPK3	0.0347867		TNFRSF21	0.013875		CD164	0.0225635		XRRA1	-0.017933		FOXJ2	-0.0311371		TIMP1	-0.0511738
ZFP36L1	0.0353463		TNRC6A	0.014103		FBXO21	0.0225756		RAB12	-0.0188429		IL16	-0.0313193		RC3H1	-0.0515656
SFRS18	0.0353493		MYO10	0.0157517		ADAM9	0.0227763		HNRNPC	-0.0188594		SPOPL	-0.0314969		IDS	-0.0527742
XPNPEP3	0.035834		PAX2	0.0157839		BRWD3	0.023352		RNF139	-0.0188788		CDCA4	-0.0321307		EDEM1	-0.0528548
PRKCI	0.0362843		UBE3C	0.0168315		PACS1	0.0245481		STARD13	-0.0191701		FILIP1L	-0.0330928		DDI2	-0.0534595
STAT3	0.036415		TMEM188	0.0169347		MKRN2	0.025582		GLTP	-0.0200357		SLAIN1	-0.0331578		ATP10D	-0.0562694
CCNL1	0.0384473		MKNK2	0.0169637		TMBIM6	0.0256745		BTAF1	-0.0200982		ACSL4	-0.0333418		CCNJ	-0.0577365
AP1G1	0.038599		FBXL4	0.0176358		ATP5B	0.0262081		NUP88	-0.0207126		NUPL1	-0.0334384		AP1S3	-0.0585809
SORL1	0.0403897		RBM16	0.0178624		TRPM3	0.0266836		IMPAD1	-0.0210026		GPBP1L1	-0.0338615		HTT	-0.0588811
BMP2	0.0414743		ADIPOR1	0.0181308		CLIP4	0.0289606		FXR1	-0.0220761		NUP88	-0.0342771		LDLR	-0.0610765
EDEM3	0.0417327		SIK1	0.0194662		PCM1	0.0292235		ATL3	-0.0222157		XRN1	-0.0346919		MAP7D1	-0.0626759
MCL1	0.0431323		CLIP4	0.0195102		NCKAP1	0.02932		KLRAQ1	-0.0225623		HINT3	-0.0347357		IRF2	-0.0646674
CAPRIN2	0.0433217		STK35	0.0203282		RBBP8	0.0298266		VANGL1	-0.0227228		SBNO1	-0.0356102		MID1IP1	-0.0654911
RREB1	0.0435027		NPEPPS	0.0203701		PAX2	0.0302993		SBNO1	-0.0228169		ANKRD32	-0.036219		SH3TC1	-0.0669734
ANKFY1	0.0450467		ANKRD32	0.0208979		MBTD1	0.0304509		VAPA	-0.0228406		PATZ1	-0.0365815		LDLRAP1	-0.0675124
ITSN2	0.045167		NACC2	0.0211817		MKNK2	0.0305144		CTNNB1	-0.0229648		TNPO1	-0.0367729		BICD2	-0.0677102
WDR26	0.0452283		SERTAD2	0.021821		XIAP	0.0306118		EP300	-0.0232732		ENPP5	-0.0376122		SAR1A	-0.0687258
OBFC2A	0.045291		STAM2	0.0229399		NPEPPS	0.0307018		IKZF4	-0.023334		DCUN1D3	-0.0396868		BTAF1	-0.0690202
CRKRS	0.0455997		BTAF1	0.0230734		U2AF2	0.0312857		SHOC2	-0.0236906		SGPP1	-0.0416575		FARP2	-0.0714244
SAPS1	0.0456223		CTNNB1	0.0231025		ZDHHC5	0.0321428		MCPH1	-0.0237413		STT3B	-0.0421343		TNPO1	-0.0715199
BRWD3	0.0460253		GIGYF1	0.0231545		MBD2	0.0327401		TGFBRAP1	-0.0252527		STAT3	-0.0423119		PPM1A	-0.0743766
ADAM9	0.0472003		SOX4	0.0236672		BZW1	0.0336197		PHTF2	-0.0253301		KRIT1	-0.043201		TRPM3	-0.0774987
PAFAH1B1	0.0474253		NFIB	0.0237461		RAP2A	0.0341945		NUSAP1	-0.0261349		POU2F1	-0.0435348		CUX1	-0.0808898
HMGCL	0.048536		CAMSAP1	0.0244043		RHPN2	0.0351708		ARID4B	-0.0269402		ASF1A	-0.0437107		RHOB	-0.0810568
LIN54	0.0492997		SEMA7A	0.0249775		IKZF2	0.0367075		TCEB3	-0.0271488		TMEM168	-0.0439865		CD164	-0.0811908
STXBP5	0.0493367		ZFYVE20	0.025173		RB1	0.0368478		REL	-0.0279954		WAC	-0.0440777		BTG2	-0.0829712
REV3L	0.049452		CNNM3	0.0253853		SHOC2	0.0385376		FAM117A	-0.0280531		SERTAD2	-0.044695		LRCH1	-0.0838642
PKD2	0.049675		IRF2	0.0254985		PIP5K1C	0.0389574		ZRANB1	-0.0281615		MAP3K12	-0.0462474		NR2C2	-0.0845204
IVNS1ABP	0.0527513		STXBP5	0.0263024		DDX5	0.0393548		DDX5	-0.0285137		ANKFY1	-0.0463902		ZDHHC18	-0.0857348
NFE2L2	0.0566633		EPC1	0.0267238		MED17	0.0396552		FAM160B2	-0.0285945		UBQLN1	-0.0469446		ZRANB1	-0.0866365
FYN	0.0577953		ASF1A	0.0267962		TNFAIP3	0.0398525		NCOA3	-0.0286323		STK35	-0.0476045		SGPP1	-0.0869266
CDCA4	0.0579987		ATG16L1	0.0271522		XRRA1	0.0400434		MAP3K5	-0.0286593		IKZF4	-0.047839		DENND4B	-0.0870696
S1PR1	0.058498		CNOT1	0.0276283		IQGAP2	0.0400981		PPARA	-0.0300098		KCMF1	-0.049315		MAPK1	-0.0878252
CSNK1D	0.05852		CIC	0.0276645		RNF139	0.0410297		LRRC68	-0.0301705		CASZ1	-0.0494166		TET3	-0.0886018
SAPS3	0.058536		CUL2	0.0278879		KCMF1	0.0428189		CRY1	-0.0305288		RNF111	-0.0494423		RNF111	-0.0895438
RBM16	0.0592807		RB1	0.027919		MIDN	0.0432747		TMEM188	-0.0314797		PIKFYVE	-0.0510875		HEG1	-0.0904573
POU3F1	0.0602047		POGZ	0.0283473		G3BP2	0.0433371		TNPO1	-0.0317296		IRF4	-0.0516565		CRTC2	-0.0905055
USP9Y	0.0625443		PTAR1	0.0301263		LDLR	0.0448494		SLMAP	-0.0317775		XRRA1	-0.0521256		REL	-0.0910102
CSNK1G1	0.062604		RHOC	0.0301365		S1PR1	0.0454076		FBXO8	-0.0326911		MID1IP1	-0.0525908		GRSF1	-0.0929045
NUFIP2	0.063518		UBQLN1	0.0301506		COPG	0.0455011		UBR4	-0.0331115		FBXO30	-0.0530133		ATPAF1	-0.0940219
GOLGB1	0.0640687		AAK1	0.0305763		HIAT1	0.0472511		HIVEP1	-0.0332181		ALG13	-0.0544906		ATXN1	-0.0944767
BLCAP	0.065727		HDLBP	0.0312052		TMEM188	0.0473517		KIF5B	-0.0341302		DIS3L	-0.0546625		STIM1	-0.0944843
ADNP	0.0660473		DCUN1D1	0.0313515		PLAG1	0.0474787		ATF2	-0.034444		GOLGA3	-0.055184		PHLPP2	-0.0946145
ADIPOR1	0.0661677		FAM83D	0.0314273		LONRF1	0.0493009		ZFAND5	-0.0346327		CD226	-0.0552364		ZDHHC5	-0.095135
DUSP10	0.066398		CHIC1	0.0317606		SRRM2	0.0498423		RSBN1	-0.0351601		ZBTB7A	-0.0554962		CASZ1	-0.0970507
QSER1	0.067925		PPARA	0.0321326		EHBP1	0.050971		DLG1	-0.0355162		CNOT4	-0.0555057		ZBTB34	-0.0984564
BICD2	0.0682427		CD226	0.0322604		USP13	0.0510551		TCF4	-0.0362053		GAN	-0.0556592		STK38	-0.0985847
VLDLR	0.068402		RORA	0.0326152		FJX1	0.051564		TMED8	-0.0362132		MCPH1	-0.0558347		STAT3	-0.0994826
MOBKL2C	0.0698357		BCAT1	0.0327612		CUX1	0.0516021		USP33	-0.0363339		PPTC7	-0.0561611		CNOT1	-0.100276
PHTF2	0.0698577		U2AF2	0.0333599		STAM	0.0517741		MRPL17	-0.0365094		NCKAP1	-0.056568		POU2F1	-0.100731
USP33	0.0701773		ATRX	0.0340771		PPP2R5E	0.0535902		EPC1	-0.0369287		CYTH1	-0.0573979		ATRX	-0.103371
CTNNB1	0.0711997		ULK1	0.0342905		WDR44	0.0536993		MLL2	-0.0386744		SOCS6	-0.0577186		SAP30	-0.10344
MYO19	0.0727767		MRPL51	0.0348497		STAM2	0.0539279		SIN3B	-0.0386937		PIK3CA	-0.0581212		USP28	-0.104076
APPL1	0.074333		NPLOC4	0.0355839		HECTD1	0.0548895		XRN1	-0.0389815		PCM1	-0.0604111		FYN	-0.106132
NCOA2	0.074433		STIM1	0.0360274		KLRAQ1	0.0556978		H3F3B	-0.0392701		SMAD4	-0.0604144		MMGT1	-0.107473
FBXL3	0.0754863		KDM5B	0.0370344		HNRNPF	0.056092		RNF41	-0.0395244		CLTC	-0.0608629		ATP2C1	-0.109169
CUX1	0.0763893		HDAC3	0.0388173		ZMAT3	0.0561575		BIRC2	-0.0397601		NPLOC4	-0.0621342		DCUN1D1	-0.112241
TRIM33	0.076701		FBXL3	0.0412153		ATRX	0.0562344		BLCAP	-0.0399773		KCTD4	-0.0647363		SMAD4	-0.112463
SLC9A1	0.076893		RC3H1	0.0414746		BMP2	0.0563174		CSRNP3	-0.0405732		GTF2A1	-0.0653985		UBR1	-0.113198
PHLDA3	0.0777457		ITGB8	0.0415289		AGGF1	0.0565272		BAZ2A	-0.0409115		CNOT1	-0.0658153		UBR4	-0.114696
DMXL1	0.078411		CAMTA1	0.0418289		PATL1	0.0577597		WASL	-0.04124		ATG4A	-0.0667799		BCAT1	-0.115221
GMPR	0.078845		KDM2A	0.0422315		PITPNA	0.058356		HECTD1	-0.0420488		HDLBP	-0.0668514		SH3PXD2A	-0.122954
IKZF2	0.0789377		PPM1A	0.042276		FUBP1	0.0584868		C2CD3	-0.0421755		TM9SF3	-0.0669754		SPG20	-0.12317
CD226	0.079101		SOS1	0.0427403		NKTR	0.0585483		SMAD5	-0.0423913		TMEM127	-0.0675871		BCL11A	-0.123774
TMCC1	0.079396		LTV1	0.0434379		RNF141	0.0610761		BBX	-0.0427251		FZD3	-0.0683846		RNF19A	-0.123883
RBBP8	0.0802163		SMAD4	0.0443971		ZFYVE9	0.0612313		MBD6	-0.0432634		ATG2B	-0.0685714		PPARA	-0.125836
SOCS3	0.0802923		KRIT1	0.0444883		SAR1B	0.0614529		ANKFY1	-0.0433433		FBXO8	-0.0689186		CDC73	-0.125901
CCDC46	0.0808637		RNH1	0.0449972		DDI2	0.0616932		VLDLR	-0.0439895		STIM1	-0.0696027		SFRS18	-0.127406
DENND4B	0.0816267		KLHL11	0.0451964		APPL1	0.0620002		MAX	-0.0440563		HECTD1	-0.0701073		ZFP91	-0.129234
DCUN1D1	0.0817417		EI24	0.0454961		INHBA	0.0620144		RAB14	-0.0444996		REV3L	-0.0711776		WDR44	-0.13172
LIF	0.0825567		ESRRA	0.0459425		UBASH3B	0.062115		MMGT1	-0.0460429		BRWD3	-0.072651		ACSL4	-0.13179
TM9SF3	0.082954		DICER1	0.0461106		TM2D1	0.062522		CSNK1G1	-0.0464597		REV1	-0.0727286		STYX	-0.133049
PHIP	0.084937		NCOA2	0.0469879		FAM160B2	0.0631746		ANKRD52	-0.0467572		SOCS3	-0.0735412		DNAJA2	-0.134111
SNX13	0.0863253		TBL1XR1	0.048851		PRUNE	0.0635039		SASH1	-0.0481946		EIF4G3	-0.0743317		FAM179B	-0.13459
TNPO1	0.0879433		DDI2	0.04989		NUP88	0.0640413		RC3H1	-0.0484795		MACF1	-0.0747823		UHRF1BP1	-0.135532
EPHA4	0.088119		FAM179B	0.0505248		RAB5C	0.0651735		STRN3	-0.0490407		AAK1	-0.0759953		DOCK9	-0.137792
DLG1	0.0881823		CLEC16A	0.0507973		KPNA6	0.0654227		GAB1	-0.0496394		RAB11FIP1	-0.0765319		CPEB4	-0.140281
MAP2K3	0.0883713		FOXJ3	0.0510597		HDAC3	0.0654484		STAT3	-0.0498684		PRDM2	-0.076748		NUSAP1	-0.147115
EPC1	0.088549		PTGER4	0.0519893		PATZ1	0.0657607		OBFC1	-0.0505442		VASH2	-0.0768081		SOCS3	-0.147876
SIVA1	0.089554		PUS7	0.0525448		MEX3C	0.0665835		RNH1	-0.0505557		FOXJ3	-0.0770433		SHOC2	-0.148086
PCTK1	0.090388		USP13	0.0526656		SMAD5	0.0666575		RHOC	-0.0507771		PPCS	-0.0772395		NUP88	-0.151168
IFNAR2	0.0910967		PIP5K1C	0.0527841		STK11IP	0.0667807		ACAP2	-0.0511044		PPP2R5E	-0.0773548		BBX	-0.151394
RB1	0.091906		WAC	0.0530082		FAM49B	0.0668462		REV3L	-0.0518353		ZDHHC5	-0.077518		PHC3	-0.153488
WDR51B	0.092641		SNX13	0.0534804		NFE2L2	0.0676583		DCUN1D1	-0.0519867		AGFG1	-0.0777803		SPTBN1	-0.153889
NPTN	0.092749		BBX	0.0535207		DDX3Y	0.0681655		NAP1L1	-0.052198		RB1	-0.0778509		NOL12	-0.158415
FZD6	0.0931117		TUG1	0.0536305		RNASEN	0.06907		VEZF1	-0.0524042		ORMDL3	-0.0780219		HDLBP	-0.158534
GLTP	0.0941093		SLMO2	0.0545363		IGFBP3	0.0702435		CYTH1	-0.0524297		BRWD1	-0.0784734		TRIM23	-0.158898
CEP350	0.094249		PPP1R15B	0.0553839		UBE2E3	0.0708153		MOBKL1A	-0.0530372		TUG1	-0.0799653		INO80D	-0.159534
CEP76	0.095574		NCKAP1	0.056647		H3F3B	0.0710725		WIPF2	-0.0530849		CSRNP3	-0.0801181		ABCC4	-0.160435
UBR1	0.095809		ACBD5	0.0567539		RREB1	0.0712411		HTT	-0.0536494		DENND4B	-0.0806317		SPOPL	-0.162978
NCOA3	0.0966453		MLEC	0.0568297		EDEM3	0.0718345		CXXC5	-0.0537525		DOCK10	-0.0819794		MAP3K5	-0.163461
RNF38	0.0984633		RTF1	0.0568325		IRF2	0.0724073		RABGAP1	-0.053762		BCL11A	-0.0823452		KDM2A	-0.164263
UBE2E3	0.099382		SMYD5	0.0570059		PKIA	0.0730734		MOBKL2C	-0.0548409		RFTN1	-0.0829263		AP1G1	-0.165982
IKZF4	0.0996773		PLAG1	0.0582175		SAV1	0.07317		GDAP2	-0.0552695		DSTYK	-0.0830237		TM2D1	-0.166407
PACS1	0.10005		PHKB	0.062059		NOL12	0.0749842		IQGAP2	-0.0555444		PRKAG2	-0.0832484		COPS2	-0.1674
KLF12	0.100392		FNDC3B	0.0632331		LTV1	0.0763956		CPEB4	-0.055618		NCK2	-0.0832632		ELMOD2	-0.167463
TMED8	0.103116		TIMP1	0.0634364		SIVA1	0.0771234		NCK2	-0.0564881		PATL1	-0.083957		MCL1	-0.167792
REV1	0.105145		NFE2L2	0.0636123		BAZ2A	0.0784376		DICER1	-0.056564		KLHL9	-0.0850548		COG3	-0.169266
LAMP1	0.105331		FJX1	0.063939		FAM114A2	0.0809093		WDR26	-0.0567071		GLTP	-0.0868672		BPTF	-0.171128
GTF2A1	0.106863		CSRNP3	0.0641003		UBN2	0.0835465		EIF4G3	-0.0571598		RNF38	-0.0869466		CFL2	-0.172809
ATG4A	0.107272		MBD2	0.0645928		PBX3	0.0836774		RAB22A	-0.0576183		YY1	-0.0871198		STK11IP	-0.173565
LHFPL2	0.109846		MAP3K14	0.0649037		NCK2	0.0838294		PHF1	-0.0578827		FYN	-0.087341		ITGB8	-0.173914
MEGF8	0.110611		PBX3	0.06646		ARRDC3	0.0844483		BPTF	-0.058		WTAP	-0.0873879		KPNA6	-0.174482
HTT	0.110749		EDEM3	0.0666095		LZIC	0.0852326		RICTOR	-0.0582808		TMEM188	-0.0874075		RORA	-0.175237
RAP2A	0.110917		SGMS1	0.0676846		CPEB3	0.0860171		PDS5A	-0.0586198		FOXN2	-0.0874364		HIVEP3	-0.176566
REEP3	0.110944		SYNJ1	0.0677264		HIF1A	0.0865625		NUPL1	-0.0597444		HMOX2	-0.0878841		RAB11FIP1	-0.177026
ATXN7L1	0.111953		IQGAP2	0.0677802		MCPH1	0.0870828		ZBTB34	-0.0597968		FJX1	-0.0879176		UBC	-0.177065
USP28	0.112285		SERINC1	0.0677839		ABCB7	0.087391		NPTN	-0.0602436		CUX1	-0.0887108		IKZF2	-0.177228
EFTUD1	0.112757		CD109	0.0679041		BCL11A	0.0875769		RANBP6	-0.0612666		IGF2BP1	-0.0893917		TMEM189	-0.182317
HECW2	0.113015		HECTD1	0.0679365		NDUFS2	0.0881506		TMCC1	-0.0621324		HBS1L	-0.0904719		HIPK3	-0.183788
MYO5A	0.115563		USP9Y	0.0681968		SGPP1	0.0894154		CDC73	-0.0640098		RAPGEF2	-0.090772		VAPA	-0.188173
INSIG1	0.115712		DIS3L	0.068794		POLR3G	0.0896503		NCOR1	-0.0655238		CYLD	-0.0911808		PIK3CA	-0.190569
PATL1	0.11698		CRY1	0.0691327		HIVEP3	0.0915176		SRRM2	-0.0662281		ZBTB43	-0.091333		SERP1	-0.192013
FCHO2	0.117607		GIT2	0.0693089		AGFG1	0.091578		IRF2	-0.0664901		STARD13	-0.0914524		SEMA4B	-0.192667
CRTC2	0.119769		MDM2	0.0703423		HBS1L	0.0922236		MAPK1	-0.0667981		PPP1R15B	-0.0914755		DICER1	-0.19495
FBXW7	0.119912		GALT	0.0706713		TMEM25	0.0931094		OSGIN2	-0.0682579		RICTOR	-0.0914933		CLTC	-0.195241
POGZ	0.121235		BLCAP	0.0721874		DPY30	0.0937333		FNBP1	-0.068642		ENC1	-0.0915738		KLHL15	-0.195946
GMFB	0.12186		BIRC6	0.0723813		USP28	0.0945952		FBXL3	-0.0692381		KPNA2	-0.0921821		CAPRIN2	-0.197584
IQWD1	0.122348		H3F3B	0.0728681		UBQLN1	0.0958868		MAP3K3	-0.0692582		DTX2	-0.0930365		BOD1L	-0.198293
GRLF1	0.125112		RNF44	0.0731913		NUFIP2	0.0963053		RREB1	-0.0695949		BMP2	-0.0932711		ADNP	-0.198332
CNOT1	0.125215		STT3B	0.0735142		MYO19	0.0966711		LIN54	-0.0696116		GATAD2B	-0.0933153		CHIC1	-0.198622
PUS10	0.126098		ATP10D	0.0738597		CDCA4	0.0970909		STIM1	-0.0702324		CEP120	-0.0942796		EVI5L	-0.200405
SRRM2	0.126324		JARID2	0.0754124		SMURF1	0.0973277		CASZ1	-0.0712857		MKNK2	-0.0957256		KCTD4	-0.201868
ATRX	0.127144		MEGF8	0.07545		CSNK1D	0.0980448		CHD9	-0.0718084		HDAC3	-0.0971319		PPCS	-0.202123
ACSL1	0.127631		SOCS6	0.0757739		CLEC16A	0.0983926		HMOX2	-0.0721515		FAM120A	-0.0990075		MBD6	-0.20239
ATG2B	0.129333		SGTB	0.0772542		MINK1	0.0985797		WNK1	-0.0727624		RHOC	-0.101428		MAPRE3	-0.205889
TGFBRAP1	0.129396		IKZF4	0.077971		CSTF2T	0.100786		GALT	-0.0731541		SIVA1	-0.102237		MAP3K3	-0.207531
NCOR1	0.131609		CEP350	0.0786898		OSGIN2	0.101387		OBFC2A	-0.0735901		ANKRD52	-0.103025		EPRS	-0.208051
WASL	0.131694		LAPTM4A	0.0792327		NUPL1	0.10145		KLF3	-0.0735951		MRPL17	-0.103251		GAB1	-0.208408
RHEBL1	0.131791		LIN54	0.0792449		SLC12A7	0.102095		HEG1	-0.0739745		TNRC6A	-0.103268		MLEC	-0.209406
MOBKL1A	0.131826		FZD3	0.0793004		SRPK1	0.102252		USP3	-0.0740659		ZFYVE26	-0.105742		CREBL2	-0.210529
ZRANB1	0.131948		STARD13	0.0805554		CD274	0.102901		RHOB	-0.0754652		MCL1	-0.106629		TRIP10	-0.210924
PDS5A	0.132389		E2F8	0.0807732		RBM16	0.102915		NOL12	-0.076103		ZFAND5	-0.108618		PRKACB	-0.213639
REL	0.132994		EIF2C2	0.081492		KLHL11	0.103145		PFKP	-0.0762627		TGFBRAP1	-0.108831		CEP120	-0.213874
TNIK	0.133064		TMEM189	0.0833668		CCND2	0.103152		PAPD4	-0.0764462		ABCC4	-0.109009		RAB11FIP2	-0.215519
MDM2	0.134479		MDFIC	0.0835859		SASH1	0.10443		HNF1B	-0.0768262		MAP2K3	-0.110002		TMEM184C	-0.215981
HBP1	0.135872		CEP97	0.0839562		MAX	0.104941		SYNJ1	-0.0787015		OBFC1	-0.111101		RABGAP1	-0.216294
DDX17	0.136278		SPRYD4	0.0844108		GMPR	0.104945		GUF1	-0.0793654		KLHL15	-0.111831		FBXO21	-0.223727
BIRC2	0.136652		SLC39A8	0.0847602		PAFAH1B1	0.107473		ITSN2	-0.0800386		SLC39A8	-0.113592		HS3ST4	-0.225804
PIK3CA	0.136995		LONRF3	0.0848239		TPCN1	0.10874		RFTN1	-0.0800552		SLC30A7	-0.114006		PDS5A	-0.226631
SETD2	0.137445		SMG1	0.0854591		FZD3	0.109077		CD109	-0.0807845		SLC39A9	-0.114177		SYNCRIP	-0.227015
ORMDL3	0.137669		BOD1L	0.0854775		GOLGA3	0.109342		MDM2	-0.0828176		CD274	-0.11418		ATXN7L1	-0.231478
ASH1L	0.137892		PCGF3	0.0860617		CDC123	0.10948		SIK1	-0.083172		DOCK2	-0.114476		GRHL1	-0.231722
LCOR	0.14027		FILIP1L	0.0863166		AP1S3	0.109765		TMEM189	-0.0846066		SMARCC2	-0.115426		CREB1	-0.232964
AKAP13	0.140658		SOCS3	0.0912981		METAP1	0.110215		E2F8	-0.0854453		MBD2	-0.11822		DDX17	-0.233738
HDLBP	0.143623		CLTC	0.0914179		CLTC	0.110226		SEMA4C	-0.0856754		SFRS18	-0.118558		RTF1	-0.234387
PSMD1	0.144687		DST	0.0923669		RGMB	0.110881		ZMYND11	-0.085966		DDI2	-0.118759		ABCB7	-0.237336
GAN	0.145095		TCEB3	0.0935866		MPRIP	0.111334		PUS10	-0.0869915		NPTN	-0.120006		IREB2	-0.237725
SERTAD3	0.147583		UBE2A	0.0942444		CD69	0.112051		ATRX	-0.0870058		FAM179B	-0.120062		FNBP1	-0.238566
C2CD3	0.147853		XRRA1	0.0943274		FRS2	0.113777		ATG2B	-0.0880252		DDX17	-0.120323		ATE1	-0.240103
ZMYND11	0.150004		UHRF1BP1	0.0989351		DST	0.11477		HBP1	-0.0882284		HTT	-0.120415		GHITM	-0.240458
NCK2	0.15039		MBD6	0.100011		SLC35E1	0.11557		BOD1L	-0.0882556		SMURF1	-0.120771		TMEM25	-0.243375
MAP3K7IP2	0.150975		ZMYM2	0.100425		CDCA7	0.118295		TNF	-0.089111		NAP1L1	-0.12083		UBN2	-0.244033
FNDC3A	0.151875		MYO5A	0.100716		ATP2B1	0.119599		ALG13	-0.0898736		SLC9A1	-0.1223		DIS3L	-0.24488
LAPTM4A	0.15326		TCF4	0.100759		ERGIC2	0.122872		DDX17	-0.0913069		RC3H1	-0.123847		BRWD3	-0.245158
RNF19A	0.156728		LIF	0.102209		DCUN1D1	0.123016		UBE2W	-0.0921945		GMFB	-0.124371		SERTAD3	-0.249385
EGLN3	0.160285		NCOR1	0.102993		KLHL29	0.124583		CREB1	-0.092648		USP31	-0.124851		FRYL	-0.24941
HIVEP1	0.162467		USP33	0.102998		MLL2	0.124641		PLAG1	-0.0929531		SETD2	-0.125386		GTF2A1	-0.252875
HECTD1	0.163394		LIN9	0.103536		CLIP1	0.124709		SMARCC2	-0.093255		CLEC16A	-0.125668		STARD13	-0.254191
FNIP1	0.163607		ABL2	0.105917		TRAF3	0.124849		ATE1	-0.0934501		OBFC2A	-0.126237		RNF141	-0.260176
MBD6	0.16408		FAM120A	0.106431		FARP2	0.125041		BTBD12	-0.0945713		TCEB3	-0.126312		SHANK2	-0.265017
STK11IP	0.165846		USP9X	0.107291		MRPL51	0.125242		INO80D	-0.0946862		NKTR	-0.126325		PKIA	-0.267652
ZDHHC18	0.166911		MEX3C	0.107871		GRSF1	0.125316		RBM12B	-0.0947023		STYX	-0.12706		METAP1	-0.271641
PSAP	0.167208		EIF4G3	0.108174		HDLBP	0.125506		SOS1	-0.0954157		EIF4G2	-0.129537		H3F3B	-0.273638
NFIB	0.16787		ZFAND5	0.108581		OTUD1	0.126058		SH3TC1	-0.0957139		BTAF1	-0.129824		RCOR1	-0.273641
SMURF1	0.171734		HIVEP1	0.108588		ETFA	0.127867		USP31	-0.095836		STXBP5	-0.137097		WTAP	-0.274419
CCNJ	0.171758		BPTF	0.108618		UBE2A	0.127977		STX17	-0.0966051		HIF1A	-0.137343		SESN2	-0.280612
NETO2	0.172539		NR3C1	0.109652		VAPA	0.130579		RHEBL1	-0.0975852		ASH1L	-0.137795		ZCCHC3	-0.280835
MREG	0.172738		REV1	0.109911		APBB2	0.133306		QSER1	-0.0987775		TRAM2	-0.138481		TMEM168	-0.280859
TRAM2	0.173202		HMOX2	0.110154		SOCS6	0.133776		MAP3K9	-0.0991519		IRF1	-0.140077		RHOC	-0.281755
GLT8D3	0.175567		RUNX2	0.110655		NPLOC4	0.134072		UBC	-0.0992188		DR1	-0.1427		BUB1B	-0.281909
USP9X	0.175743		DTX2	0.112728		KLHL15	0.134661		FBXL4	-0.0993976		ITSN2	-0.144688		LGALS8	-0.282891
ZBTB34	0.182337		CUX1	0.113484		NFIB	0.135056		ATG16L1	-0.100231		BLCAP	-0.144813		XRRA1	-0.289055
SESN2	0.182688		WIPF2	0.113749		IKZF4	0.135503		TMEM184C	-0.104795		SLMO2	-0.145675		SLMAP	-0.290037
ULK1	0.184238		COPG	0.115734		CAMSAP1	0.135658		IP6K1	-0.105038		LCOR	-0.146015		STRN3	-0.290128
ZFYVE26	0.185714		RAB12	0.116393		LIMK1	0.135701		LIF	-0.105149		PSAP	-0.148097		GIT2	-0.291892
RNF44	0.186711		UBASH3B	0.11674		RG9MTD1	0.136343		TNRC6B	-0.10516		NCOA3	-0.150017		XRN1	-0.293961
WDR40A	0.187853		NUPL1	0.118533		PPARA	0.136414		PCM1	-0.105437		ATRX	-0.150477		PRUNE	-0.29579
ABCC4	0.188764		BAZ2A	0.118544		CDC73	0.137049		DENND4B	-0.105679		RUNX3	-0.150762		PAX2	-0.296832
BRWD1	0.192189		UBE2E3	0.12002		STIM1	0.137794		RUFY2	-0.105751		QSER1	-0.150827		DNAH17	-0.302858
CCDC6	0.192704		FAM38A	0.120831		TAGAP	0.138362		PTAR1	-0.106073		RREB1	-0.151631		MRPL17	-0.305741
BTBD12	0.193043		RBBP8	0.124184		TIMP1	0.138849		REV1	-0.106254		SRR	-0.152034		EPC1	-0.30639
VANGL1	0.19348		WDR44	0.125155		MYO5A	0.140138		TUG1	-0.106289		VEZF1	-0.153217		HERPUD1	-0.307749
DDI2	0.196503		WASL	0.12707		FHL3	0.141946		ARPP19	-0.107081		TNRC6B	-0.156416		KCMF1	-0.310687
STIM1	0.199267		SMAD5	0.127482		MMGT1	0.142		ABL2	-0.107345		USP9X	-0.157209		TUG1	-0.310842
KLF3	0.199406		FRYL	0.128404		USP9Y	0.14205		NKIRAS1	-0.10742		KLHL28	-0.159515		WNK1	-0.314494
NAP1L1	0.199804		HBS1L	0.128605		LIN54	0.142227		BIRC6	-0.109003		MKL2	-0.159864		ZFYVE21	-0.315477
PPM1A	0.200789		WNK1	0.1292		CD226	0.142679		COPG	-0.110663		FAM38A	-0.165421		FRK	-0.317562
CLTC	0.204295		GOLGB1	0.129743		TMEM189	0.143845		HERC1	-0.110733		KLRAQ1	-0.167116		DAAM1	-0.328903
RC3H1	0.204537		TNRC6B	0.130026		ACSL1	0.145114		EIF2C2	-0.112238		PAFAH1B1	-0.174972		DDX3Y	-0.331685
PCM1	0.204875		STK11IP	0.130237		DTX2	0.150983		CUL2	-0.112843		MAP3K14	-0.176227		SLC30A7	-0.332692
PAQR3	0.205298		TMBIM6	0.132731		SLMAP	0.152674		CD226	-0.112893		PRUNE	-0.17756		KDM6B	-0.33371
MKL2	0.206429		ATP2B1	0.13379		TMED8	0.152911		IRF1	-0.113621		MSL2	-0.179048		S1PR1	-0.334103
SMARCA2	0.207947		LRRC68	0.134644		RAB11FIP1	0.156125		PTPN4	-0.11386		CCNJ	-0.180036		TRMT5	-0.337016
ATP10D	0.210408		IMMP1L	0.137309		HNRNPC	0.156748		FAM38A	-0.114384		TBL1XR1	-0.180747		KLHL11	-0.344012
PHF13	0.212502		STRN3	0.137486		RTF1	0.156843		ZBTB43	-0.116374		STRN3	-0.181043		TGIF1	-0.357508
SYNCRIP	0.213008		ABCC4	0.138884		CCNJ	0.156938		RNF111	-0.117184		POGZ	-0.182493		DST	-0.361331
CRY1	0.215351		RFTN1	0.139593		PPP1R7	0.15705		GOLGB1	-0.117578		KLHL11	-0.18492		EDEM3	-0.363844
ATP2B1	0.215532		ZC3H12C	0.139632		KLF12	0.158109		ATP2C1	-0.119183		IRF9	-0.185489		CLIP1	-0.366856
NCKAP1	0.217277		GATAD2B	0.141801		LONRF3	0.158394		STAM	-0.119409		MAX	-0.186172		ASH1L	-0.36714
TNRC6B	0.218175		SLMAP	0.143354		EI24	0.159049		FNDC3A	-0.120361		WNK1	-0.186781		RFTN1	-0.368851
SERINC3	0.218186		MBTD1	0.143643		LIN9	0.160547		APPL1	-0.122554		SLC35E1	-0.187457		EP300	-0.372515
SMARCC2	0.219194		SHOC2	0.1437		RAB12	0.161036		HIF1A	-0.123902		MLEC	-0.188602		CLOCK	-0.375426
WHSC1	0.219588		C2CD2	0.144651		PRKCI	0.162057		HBS1L	-0.124808		EDEM1	-0.188858		ZNRF2	-0.378012
KLHL29	0.22069		MID1IP1	0.145778		NACC2	0.162445		SETD2	-0.12509		GDAP2	-0.189295		FAM160B2	-0.378296
IRF2	0.22407		HTT	0.145853		TCEB3	0.163724		EDEM1	-0.125387		RNF41	-0.190247		HECTD1	-0.378729
BCL11A	0.225362		ADAT2	0.146317		SEMA4C	0.164144		ADNP	-0.126182		APBB2	-0.193027		ORMDL3	-0.379763
UHRF1BP1	0.227212		ORMDL3	0.147453		PSMD1	0.164577		POU2F1	-0.127562		PHF13	-0.194978		SGTB	-0.38082
FNDC3B	0.227765		ZBTB34	0.14801		DIS3L	0.165788		SRR	-0.129506		TRAF3	-0.19554		RUFY2	-0.384749
CPEB3	0.229007		DUSP7	0.148691		COPS2	0.165848		PATZ1	-0.13021		NFAT5	-0.196371		ZFYVE20	-0.386086
TET3	0.235589		RNF41	0.149575		BUB1B	0.166566		PLEKHA1	-0.131038		POLH	-0.196561		SLC12A7	-0.387789
BUB1B	0.23613		ATXN1L	0.149764		NPTN	0.16752		FBXO30	-0.131045		DICER1	-0.196748		FBXW7	-0.390086
LDLR	0.23645		SERINC3	0.152988		ZFAND5	0.167773		TNFAIP3	-0.131263		TMBIM6	-0.197458		BIRC2	-0.391576
AP1S3	0.241625		MKRN2	0.154492		KPNA2	0.168374		UBE3C	-0.132087		EDEM3	-0.19887		TNIK	-0.391868
MACF1	0.24192		KCTD4	0.155001		CTNNB1	0.168954		CFL2	-0.13301		SMAD5	-0.19919		CLK4	-0.397147
RNF139	0.243166		SETD2	0.155204		SEC23B	0.169478		RAB11FIP2	-0.133064		EFTUD1	-0.199629		LONRF3	-0.400345
CFL2	0.244515		UBR4	0.155438		TM9SF3	0.170327		STK11IP	-0.135495		MEX3C	-0.200784		POGZ	-0.403758
SLC25A36	0.245424		RNF103	0.155644		PUS7	0.170959		PHKB	-0.141176		SYNJ1	-0.201141		SBNO1	-0.403792
PRDM2	0.246364		FAM160B2	0.156006		PEX5L	0.17189		PHIP	-0.143514		CNNM3	-0.202198		RICTOR	-0.406672
CSF2RB	0.247064		CRY2	0.157625		SAP30	0.171916		RAPGEF6	-0.144225		CLK4	-0.202397		FBXO30	-0.408484
PBX3	0.251417		PCM1	0.158202		SIK1	0.172163		PHLDA3	-0.144852		UBR4	-0.206361		PATZ1	-0.412384
NFAT5	0.255168		RAP2A	0.159085		SGTB	0.173959		CAPRIN2	-0.145182		NCOR1	-0.206819		USP9Y	-0.413203
EIF4G3	0.268102		VLDLR	0.159741		VANGL1	0.175646		FCHO2	-0.147405		TPCN1	-0.207408		SPRYD3	-0.41556
HERC1	0.269707		DDX3Y	0.160187		TSG101	0.175781		NPEPPS	-0.148829		PDCD1LG2	-0.216109		PREX1	-0.419664
ITPR1	0.274796		HERPUD1	0.160658		TNFRSF21	0.176323		DSTYK	-0.149122		NR3C1	-0.216984		NR3C1	-0.42467
MAP3K5	0.276173		PDCD1LG2	0.16302		YY1	0.176458		IRF9	-0.150794		CTNNB1	-0.217016		KIF5B	-0.43391
DICER1	0.278542		CCNJ	0.163479		MLEC	0.177253		ATM	-0.151132		CIC	-0.217805		PUS10	-0.442176
GATAD2B	0.283078		PATZ1	0.163547		DICER1	0.178077		IGF2BP1	-0.151551		BAZ2A	-0.218454		FBXL3	-0.444735
FBXO30	0.284858		GAN	0.163733		FOXN3	0.180086		UBE2E3	-0.152047		UBN2	-0.221386		XIAP	-0.447359
ENPP5	0.285522		CSTF2T	0.165118		ZBTB34	0.18012		GOLGA3	-0.152636		DMXL1	-0.22457		CEP57	-0.451239
SMAD5	0.287227		SMURF1	0.165732		LAMP1	0.181188		FBXL5	-0.152716		S1PR1	-0.226061		KRIT1	-0.455178
TNFRSF21	0.293668		EP300	0.165855		ZC3H12C	0.183773		IREB2	-0.15293		MRPL51	-0.22727		GMFB	-0.457013
WNK1	0.295251		PREX1	0.168483		PHF13	0.18485		FUBP1	-0.155111		HIPK3	-0.234852		CCNG2	-0.458403
BIRC6	0.29556		INO80D	0.169367		ARPP19	0.185991		ZMYM2	-0.156684		GIT2	-0.237083		SERINC1	-0.458584
EIF2C2	0.297317		IMPAD1	0.171218		RAB18	0.187044		USP37	-0.157021		EIF2C2	-0.241946		CEP350	-0.458724
RNF141	0.302738		SLC35E3	0.174815		PSAP	0.188416		NKTR	-0.157215		WIPF2	-0.245431		TSG101	-0.462845
BPTF	0.304378		KIF5B	0.174952		MAP2K3	0.19065		PIKFYVE	-0.158469		FAM83D	-0.250391		PCM1	-0.46446
LITAF	0.306315		IP6K1	0.17603		ITPRIPL2	0.192298		ASH1L	-0.163167		ATP2B1	-0.25174		SMG1	-0.468657
MBTD1	0.318096		ZMAT3	0.176491		SEMA4B	0.194913		TRMT5	-0.163199		ZCCHC3	-0.257188		PRDM2	-0.469581
IFI44	0.33419		IGF2BP1	0.180213		BICD2	0.194985		FAM114A2	-0.163844		RG9MTD1	-0.257598		RUNX3	-0.474644
SLC12A7	0.338989		SSFA2	0.183706		SLMO2	0.195459		DMXL1	-0.164237		EP300	-0.257861		SUV420H1	-0.474764
USP31	0.342936		NDUFS2	0.184834		AP2M1	0.198168		TET3	-0.16542		UBE2E3	-0.258115		KLHL9	-0.488522
E2F3	0.344635		CCNA2	0.186947		TAOK3	0.199393		RNF141	-0.167914		SLMAP	-0.266268		NFE2L2	-0.489316
SLC38A9	0.34923		TAOK3	0.189626		RRM2	0.200965		SIVA1	-0.168073		C2CD3	-0.273122		IRF9	-0.49129
ANKRD52	0.357183		ITPRIPL2	0.189693		NLN	0.204318		CEP350	-0.16924		BPTF	-0.273545		RGMB	-0.50465
SEMA4C	0.362263		PHF19	0.190462		POLH	0.204978		FBXW7	-0.169826		SMG1	-0.273965		MBTD1	-0.505062
CPEB4	0.362265		DUSP10	0.191018		WIPF2	0.207183		EFTUD1	-0.170353		LIN54	-0.285445		CDC123	-0.514166
ZFYVE9	0.367378		RHOB	0.191798		SOS1	0.207429		ITPRIPL2	-0.172341		INO80D	-0.287494		CPEB3	-0.53345
EP300	0.371362		PAQR3	0.195221		SERTAD2	0.207788		STYX	-0.175063		AP1S3	-0.288484		NIN	-0.533589
FRYL	0.371691		ATPAF1	0.19557		KIF5B	0.208437		PRDM2	-0.181741		MIDN	-0.288866		PAFAH1B1	-0.543086
CIC	0.372474		MAP3K5	0.196288		GRLF1	0.212227		TRAF3	-0.181919		TMEM189	-0.28891		POU3F1	-0.545542
GAB1	0.399023		UBR1	0.196333		EGR2	0.214718		DDIT4	-0.184462		SOS1	-0.29347		LIF	-0.550446
BAZ2A	0.401182		FBXO30	0.19763		NUSAP1	0.215066		LCOR	-0.18544		PHC3	-0.300688		MED17	-0.555385
MLL2	0.418926		UBN2	0.198123		ENC1	0.216756		CCNL1	-0.185837		ARL5B	-0.303037		DUSP7	-0.570844
NPEPPS	0.420159		MRPL17	0.200639		EFTUD1	0.216828		GAN	-0.18694		HERC1	-0.310511		FNDC3B	-0.570997
TPCN1	0.426725		MAP3K9	0.201183		STK35	0.222422		RAD54B	-0.189939		ITPR1	-0.312602		TNRC6B	-0.577984
CCNA2	0.436649		CEP76	0.206035		NETO2	0.224866		TNRC6A	-0.191334		DUSP10	-0.323687		SEC23B	-0.582406
SYNJ1	0.45263		CSF2RB	0.207991		DUSP7	0.228321		CCNT2	-0.191623		E2F3	-0.332061		CCDC47	-0.584292
RGL1	0.486851		AKAP13	0.209139		FNDC3B	0.230606		NUFIP2	-0.192702		FRYL	-0.332414		HECW2	-0.5878
DST	0.499862		GRLF1	0.209275		AHNAK	0.23066		ATP2B1	-0.193169		GPR137B	-0.335594		AHNAK	-0.587869
CCND2	0.53669		BRWD3	0.211061		C2CD2	0.230736		AKAP13	-0.195003		PAQR3	-0.342047		ARL5B	-0.598788
PATZ1	0.549506		GRHL1	0.212881		ASF1A	0.230921		MKL2	-0.196786		TAOK3	-0.343024		RNF41	-0.599906
MAP3K9	0.559791		NR2C2	0.21362		MOBKL1A	0.233269		SPOPL	-0.199134		CEP76	-0.343241		DOCK10	-0.613415
IQGAP2	0.572702		SIVA1	0.218495		WHSC1	0.23458		PCGF3	-0.199423		MBD6	-0.343797		REV3L	-0.619985
APP	0.616357		ITPR1	0.222352		SMYD5	0.235218		LRCH1	-0.200203		NFE2L2	-0.351673		IL16	-0.660451
DAAM1	0.617726		GRAMD3	0.224722		LIF	0.235235		FBXO48	-0.201664		CEP350	-0.358285		TM9SF3	-0.662501
AHNAK	0.6179		ARL5B	0.225497		EIF2C2	0.239333		PREX1	-0.204883		ADNP	-0.364221		STT3B	-0.664003
ADFP	0.701361		APBB2	0.227812		STARD13	0.241364		RBBP8	-0.209541		RAD54B	-0.367868		FILIP1L	-0.670217
RRM2	0.744871		KLHL9	0.228703		FAM38A	0.24204		CEP120	-0.212041		PHLDA3	-0.374844		NKTR	-0.677388
MYO10	0.795731		AHNAK	0.231782		STRN3	0.242435		RB1	-0.213247		ZMAT3	-0.395556		DDIT4	-0.681233
E2F8	0.817083		UBC	0.234071		CCNA2	0.244527		SLC38A9	-0.213611		CCDC6	-0.401002		ATP2B1	-0.684129
SLC39A8	0.835498		MOBKL1A	0.236571		GAB1	0.246187		WHSC1	-0.216668		WHSC1	-0.405562		DLG1	-0.693548
PIK3CB	0.91033		PHLDA3	0.237431		RORA	0.246187		IMMP1L	-0.222784		RBBP8	-0.406124		MAP1B	-0.697864
DDX3Y	4.0828		HMGCL	0.238666		CRY1	0.24713		SMG1	-0.22733		SERINC3	-0.406871		KDM5B	-0.801995
			FNDC3A	0.23906		QSER1	0.252093		MBTD1	-0.228954		BTG2	-0.409832		RBM12	-0.807096
			LGALS8	0.240258		SSFA2	0.252406		CEP97	-0.229816		FBXO48	-0.417188		CSTF2T	-0.807476
			WWP2	0.241772		ATPAF1	0.269001		NFAT5	-0.23077		ZFC3H1	-0.425725		CRY1	-0.819953
			KLF12	0.241956		CUL2	0.272439		GMFB	-0.233499		IRF2	-0.428204		REV1	-0.843991
			MAP2K3	0.245973		RGL1	0.27481		ZFC3H1	-0.237149		SOCS1	-0.430148		GOLGA3	-0.844066
			RNF139	0.246463		SH3TC1	0.27541		ANKRD32	-0.237713		BIRC6	-0.431253		HIAT1	-0.856866
			NCK2	0.246747		DR1	0.277842		TAOK3	-0.242997		NUFIP2	-0.432106		CSF2RB	-0.857964
			RAB11FIP2	0.248717		PCGF3	0.279442		DUSP10	-0.245613		TET3	-0.451464		PLEKHA1	-0.886738
			CD69	0.252612		TRIP10	0.282213		BRWD1	-0.24616		SERTAD3	-0.454651		PHIP	-0.889889
			SERTAD3	0.255538		CCDC6	0.285387		DOCK10	-0.249977		KBTBD8	-0.456636		CASP4	-0.959107
			NOL12	0.255585		IMPAD1	0.296988		XIAP	-0.251928		PHF19	-0.466897		PIGS	-0.977572
			RREB1	0.259339		DAAM1	0.310123		CLK4	-0.25195		LTV1	-0.480247		GOLGB1	-0.998269
			NUSAP1	0.277493		ANP32E	0.31338		ZCCHC3	-0.252504		ATXN1	-0.485475		PHF1	-1.06773
			CASP4	0.286052		PHLDA3	0.313735		WTAP	-0.256893		CPEB4	-0.496133		ATG2B	-1.08477
			PLEKHO2	0.292886		BCL2L11	0.313966		KRIT1	-0.258664		PREX1	-0.54009		PFKP	-1.11665
			KLF2	0.293679		E2F3	0.316313		CCND2	-0.260314		DUSP7	-0.606096		CD109	-1.16813
			QSER1	0.309792		TET3	0.317248		WDR44	-0.269987		ZC3H12C	-0.660663		AKAP13	-1.22953
			DSTYK	0.312096		CEP76	0.317291		TAGAP	-0.272139		BUB1B	-0.731029		SERINC3	-1.23938
			CCDC6	0.316718		PDCD1LG2	0.334813		MACF1	-0.281082		ATXN7L1	-0.752635		PUS7	-1.41167
			COG3	0.318374		PTGER4	0.372162		GOLGA1	-0.28313		SEMA7A	-0.822126		NFIB	-1.41386
			TET3	0.325851		E2F8	0.382655		BRWD3	-0.289562		CCNA2	-1.3331		SMARCA2	-1.44306
			BACH1	0.347514		PAQR3	0.384701		IVNS1ABP	-0.290047		CASP4	-1.33821		SMURF1	-1.51209
			GPR137B	0.35135		IRF1	0.387484		ACBD5	-0.294604		CSF2RB	-1.42338		PEX5L	-1.81534
			IRF1	0.368302		RHOB	0.396394		PLEKHO2	-0.301678		E2F8	-1.5035		DLG5	-2.41553
			SH3TC1	0.37467		PHF19	0.401409		PPFIBP2	-0.304941		NUSAP1	-1.60596		HIF1A	-2.42403
			CD274	0.384543		PREX1	0.41429		UBN2	-0.324747		RRM2	-1.62646
			IL16	0.423215		DUSP10	0.439099		BUB1B	-0.338006
			DAAM1	0.460162		FAM83D	0.48163		SEMA7A	-0.370478
			MAP3K12	0.473105		FBXO30	0.500535		DDX3Y	-0.401037
			DUSP2	0.478491		OBFC2A	0.529606		MAP3K12	-0.413207
			BCL2L11	0.491908		KLF2	0.532625		SFRS18	-0.440421
			S1PR1	0.633706		ZCCHC3	0.612281		DUSP7	-0.440587
			ZCCHC3	0.680744		IFI44	0.659017		ATXN7L1	-0.451621
			APP	0.784286		CSF2RB	0.669396		ZC3H12C	-0.488555
			SESN2	0.806367		SLC39A8	0.891445		SERINC3	-0.667789
			IFI44	0.871825		SOCS1	0.949104		AHNAK	-1.35177
			ARRDC3	1.17898		APP	1.01748		CASP4	-1.41353
