# Supplementary material for: Differential Sensitivity of Target Genes to Translational Repression by miR-17~92
Source: PLoS Genet. 2017 Feb 27;13(2):e1006623. doi: 10.1371/journal.pgen.1006623 (PMC5348049; doi:10.1371/journal.pgen.1006623)
Supplement: S3 Table — (XLSX) [file pgen.1006623.s025.xlsx]

## Sheet: miR-17 Family Targets
S3 Table. A list of top predicted miR-17~92 targets from TargetScan 7.0. Each tab contains the targets for miR-17 family, miR-18 family, miR-19 family and miR-92 family
Human ortholog of target gene	Representative transcript	Gene name	Conserved sites total	Conserved 8mer sites	Conserved 7mer-m8 sites	Conserved 7mer-A1 sites	Poorly conserved sites total	Poorly conserved 8mer sites	Poorly conserved 7mer-m8 sites	Poorly conserved 7mer-A1 sites	6mer sites	Representative miRNA	Cumulative weighted context++ score	Total context++ score
AC004899.1	ENST00000596947.1	Uncharacterized protein	0	0	0	0	3	2	1	0	2	mmu-miR-20b-5p	-1.51	-1.51
ZBTB7A	ENST00000322357.4	zinc finger and BTB domain containing 7A	3	0	3	0	0	0	0	0	2	mmu-miR-20a-5p	-0.76	-0.86
GATS	ENST00000436886.2	GATS, stromal antigen 3 opposite strand	0	0	0	0	1	1	0	0	0	mmu-miR-17-5p	-0.75	-0.81
CHMP4C	ENST00000297265.4	charged multivesicular body protein 4C	0	0	0	0	2	1	1	0	0	mmu-miR-106a-5p	-0.73	-0.74
ZNFX1	ENST00000371752.1	zinc finger, NFX1-type containing 1	2	2	0	0	1	0	0	1	1	mmu-miR-20b-5p	-0.72	-0.72
CLIP4	ENST00000320081.5	CAP-GLY domain containing linker protein family, member 4	2	0	2	0	2	1	0	1	0	mmu-miR-93-5p	-0.71	-0.79
U82695.9	ENST00000428676.1	Protein LOC100509091	0	0	0	0	1	1	0	0	0	mmu-miR-17-5p	-0.7	-0.7
PLEKHA3	ENST00000234453.5	pleckstrin homology domain containing, family A (phosphoinositide binding specific) member 3	2	2	0	0	1	0	1	0	1	mmu-miR-17-5p	-0.68	-1.03
BTG3	ENST00000339775.6	BTG family, member 3	1	1	0	0	0	0	0	0	0	mmu-miR-20b-5p	-0.67	-0.67
IRF9	ENST00000396864.3	interferon regulatory factor 9	1	1	0	0	0	0	0	0	0	mmu-miR-20b-5p	-0.67	-0.67
FAM45A	ENST00000361432.2	family with sequence similarity 45, member A	2	1	1	0	0	0	0	0	0	mmu-miR-20b-5p	-0.67	-0.68
KPNA5	ENST00000368564.1	karyopherin alpha 5 (importin alpha 6)	1	0	1	0	1	0	1	0	0	mmu-miR-6383	-0.65	-0.65
PRRG1	ENST00000378628.4	proline rich Gla (G-carboxyglutamic acid) 1	2	1	1	0	0	0	0	0	1	mmu-miR-17-5p	-0.64	-0.64
EZH1	ENST00000428826.2	enhancer of zeste homolog 1 (Drosophila)	2	2	0	0	1	0	0	1	0	mmu-miR-93-5p	-0.63	-0.63
RHOC	ENST00000339083.7	ras homolog family member C	1	1	0	0	0	0	0	0	0	mmu-miR-17-5p	-0.62	-0.62
UTP14C	ENST00000521776.2	UTP14, U3 small nucleolar ribonucleoprotein, homolog C (yeast)	0	0	0	0	1	0	1	0	0	mmu-miR-20a-5p	-0.61	-0.61
SMIM5	ENST00000375215.3	small integral membrane protein 5	0	0	0	0	2	1	0	1	1	mmu-miR-17-5p	-0.61	-0.61
RASD1	ENST00000225688.3	RAS, dexamethasone-induced 1	1	1	0	0	0	0	0	0	0	mmu-miR-17-5p	-0.59	-0.59
DDHD1	ENST00000323669.5	DDHD domain containing 1	1	1	0	0	1	0	1	0	1	mmu-miR-17-5p	-0.59	-0.61
PFN2	ENST00000239940.7	profilin 2	2	0	2	0	0	0	0	0	0	mmu-miR-20a-5p	-0.58	-0.59
PFKP	ENST00000381125.4	phosphofructokinase, platelet	1	1	0	0	0	0	0	0	0	mmu-miR-20b-5p	-0.58	-0.58
IL25	ENST00000329715.2	interleukin 25	2	0	2	0	0	0	0	0	0	mmu-miR-20a-5p	-0.58	-0.58
PTHLH	ENST00000395872.1	parathyroid hormone-like hormone	1	1	0	0	0	0	0	0	0	mmu-miR-17-5p	-0.58	-0.58
PDCD1LG2	ENST00000397745.2	programmed cell death 1 ligand 2	1	1	0	0	1	0	1	0	0	mmu-miR-17-5p	-0.57	-0.57
MAP3K2	ENST00000409947.1	mitogen-activated protein kinase kinase kinase 2	3	1	2	0	2	0	1	1	2	mmu-miR-20a-5p	-0.57	-0.58
XRCC4	ENST00000511817.1	X-ray repair complementing defective repair in Chinese hamster cells 4	0	0	0	0	1	1	0	0	2	mmu-miR-17-5p	-0.56	-0.56
EPHA4	ENST00000281821.2	EPH receptor A4	2	1	1	0	0	0	0	0	0	mmu-miR-93-5p	-0.55	-0.58
C7orf43	ENST00000394035.2	chromosome 7 open reading frame 43	1	1	0	0	0	0	0	0	0	mmu-miR-17-5p	-0.55	-0.55
ZNF367	ENST00000375256.4	zinc finger protein 367	2	0	2	0	0	0	0	0	0	mmu-miR-6383	-0.55	-0.55
VLDLR	ENST00000382100.3	very low density lipoprotein receptor	2	0	2	0	0	0	0	0	0	mmu-miR-20a-5p	-0.54	-0.54
DERL2	ENST00000572834.1	derlin 2	1	1	0	0	0	0	0	0	0	mmu-miR-17-5p	-0.54	-0.54
GPR6	ENST00000275169.3	G protein-coupled receptor 6	1	1	0	0	0	0	0	0	0	mmu-miR-17-5p	-0.53	-0.53
SLITRK3	ENST00000475390.1	SLIT and NTRK-like family, member 3	2	0	2	0	0	0	0	0	0	mmu-miR-6383	-0.52	-0.52
C1orf63	ENST00000243189.7	chromosome 1 open reading frame 63	1	1	0	0	0	0	0	0	0	mmu-miR-17-5p	-0.52	-0.52
CNOT7	ENST00000361272.4	CCR4-NOT transcription complex, subunit 7	1	1	0	0	0	0	0	0	1	mmu-miR-17-5p	-0.52	-0.52
MS4A3	ENST00000278865.3	membrane-spanning 4-domains, subfamily A, member 3 (hematopoietic cell-specific)	0	0	0	0	1	1	0	0	0	mmu-miR-20b-5p	-0.52	-0.52
FICD	ENST00000552695.1	FIC domain containing	1	1	0	0	1	0	1	0	1	mmu-miR-6383	-0.51	-0.51
KIF23	ENST00000559279.1	kinesin family member 23	1	1	0	0	0	0	0	0	1	mmu-miR-20b-5p	-0.51	-0.58
NUP35	ENST00000295119.4	nucleoporin 35kDa	1	1	0	0	0	0	0	0	0	mmu-miR-17-5p	-0.51	-0.61
E2F5	ENST00000418930.2	E2F transcription factor 5, p130-binding	1	1	0	0	0	0	0	0	1	mmu-miR-106a-5p	-0.51	-0.51
ELK3	ENST00000228741.3	ELK3, ETS-domain protein (SRF accessory protein 2)	1	0	1	0	2	1	1	0	0	mmu-miR-6383	-0.51	-0.52
PRR15	ENST00000319694.2	proline rich 15	1	1	0	0	0	0	0	0	0	mmu-miR-93-5p	-0.51	-0.56
RASL11B	ENST00000248706.3	RAS-like, family 11, member B	1	1	0	0	0	0	0	0	0	mmu-miR-17-5p	-0.5	-0.5
ARID4B	ENST00000349213.3	AT rich interactive domain 4B (RBP1-like)	2	0	2	0	1	0	0	1	0	mmu-miR-20a-5p	-0.5	-0.5
RAB22A	ENST00000244040.3	RAB22A, member RAS oncogene family	2	0	2	0	1	0	1	0	0	mmu-miR-20a-5p	-0.5	-0.56
FJX1	ENST00000317811.4	four jointed box 1 (Drosophila)	1	1	0	0	0	0	0	0	0	mmu-miR-17-5p	-0.5	-0.5
FBXL5	ENST00000341285.3	F-box and leucine-rich repeat protein 5	1	1	0	0	0	0	0	0	0	mmu-miR-17-5p	-0.5	-0.5
CDC37L1	ENST00000381854.3	cell division cycle 37-like 1	1	1	0	0	0	0	0	0	1	mmu-miR-17-5p	-0.49	-0.49
ARHGAP12	ENST00000311380.4	Rho GTPase activating protein 12	2	0	2	0	0	0	0	0	0	mmu-miR-106b-5p	-0.48	-0.48
SEMA4B	ENST00000411539.2	sema domain, immunoglobulin domain (Ig), transmembrane domain (TM) and short cytoplasmic domain, (semaphorin) 4B	1	1	0	0	0	0	0	0	0	mmu-miR-20b-5p	-0.48	-0.48
ZNF800	ENST00000393313.1	zinc finger protein 800	1	1	0	0	1	0	1	0	1	mmu-miR-20a-5p	-0.48	-0.48
C5orf22	ENST00000325366.9	chromosome 5 open reading frame 22	0	0	0	0	3	0	3	0	0	mmu-miR-106b-5p	-0.48	-0.5
CD69	ENST00000228434.3	CD69 molecule	1	1	0	0	0	0	0	0	0	mmu-miR-17-5p	-0.47	-0.47
GPATCH11	ENST00000409774.1	G patch domain containing 11	0	0	0	0	1	1	0	0	1	mmu-miR-17-5p	-0.47	-0.47
NR4A3	ENST00000330847.1	nuclear receptor subfamily 4, group A, member 3	2	0	2	0	1	0	0	1	0	mmu-miR-106b-5p	-0.47	-0.49
NABP1	ENST00000410026.2	nucleic acid binding protein 1	1	0	1	0	2	0	1	1	1	mmu-miR-20a-5p	-0.47	-0.5
CAMK2N1	ENST00000375078.3	calcium/calmodulin-dependent protein kinase II inhibitor 1	1	0	1	0	1	0	0	1	0	mmu-miR-93-5p	-0.47	-0.47
PBX3	ENST00000342287.5	pre-B-cell leukemia homeobox 3	1	1	0	0	0	0	0	0	0	mmu-miR-93-5p	-0.46	-0.46
NKIRAS1	ENST00000388759.3	NFKB inhibitor interacting Ras-like 1	1	0	1	0	0	0	0	0	0	mmu-miR-6383	-0.46	-0.46
PPP3R1	ENST00000234310.3	protein phosphatase 3, regulatory subunit B, alpha	1	1	0	0	0	0	0	0	2	mmu-miR-17-5p	-0.46	-0.46
TRIM3	ENST00000525074.1	tripartite motif containing 3	1	1	0	0	0	0	0	0	0	mmu-miR-93-5p	-0.46	-0.46
OSM	ENST00000215781.2	oncostatin M	1	1	0	0	1	0	0	1	0	mmu-miR-17-5p	-0.46	-0.46
ZNF2	ENST00000398107.2	zinc finger protein 2	1	1	0	0	0	0	0	0	0	mmu-miR-17-5p	-0.45	-0.45
MFAP3L	ENST00000393704.3	microfibrillar-associated protein 3-like	2	1	1	0	0	0	0	0	2	mmu-miR-106a-5p	-0.45	-0.45
CRYBG3	ENST00000389622.2	beta-gamma crystallin domain containing 3	1	1	0	0	0	0	0	0	0	mmu-miR-17-5p	-0.45	-0.45
ZDHHC1	ENST00000348579.2	zinc finger, DHHC-type containing 1	1	1	0	0	0	0	0	0	0	mmu-miR-93-5p	-0.45	-0.45
CAMK2N2	ENST00000296238.3	calcium/calmodulin-dependent protein kinase II inhibitor 2	1	1	0	0	0	0	0	0	0	mmu-miR-17-5p	-0.45	-0.45
PXK	ENST00000463280.1	PX domain containing serine/threonine kinase	1	1	0	0	0	0	0	0	0	mmu-miR-20b-5p	-0.45	-0.52
NANOS1	ENST00000425699.1	nanos homolog 1 (Drosophila)	1	1	0	0	1	0	1	0	0	mmu-miR-6383	-0.45	-0.45
SLC41A1	ENST00000367137.3	solute carrier family 41 (magnesium transporter), member 1	1	0	1	0	1	0	1	0	1	mmu-miR-20a-5p	-0.45	-0.45
ATG16L1	ENST00000392017.4	autophagy related 16-like 1 (S. cerevisiae)	1	1	0	0	0	0	0	0	0	mmu-miR-17-5p	-0.45	-0.45
NPLOC4	ENST00000572760.1	nuclear protein localization 4 homolog (S. cerevisiae)	1	1	0	0	0	0	0	0	0	mmu-miR-17-5p	-0.44	-0.52
ZFAND4	ENST00000344646.5	zinc finger, AN1-type domain 4	1	1	0	0	1	0	0	1	1	mmu-miR-17-5p	-0.44	-0.6
TRPV6	ENST00000359396.3	transient receptor potential cation channel, subfamily V, member 6	1	1	0	0	0	0	0	0	0	mmu-miR-17-5p	-0.44	-0.44
C5orf28	ENST00000500337.2	chromosome 5 open reading frame 28	0	0	0	0	1	1	0	0	0	mmu-miR-17-5p	-0.44	-0.44
SLC25A40	ENST00000341119.5	solute carrier family 25, member 40	1	1	0	0	2	0	0	2	0	mmu-miR-20b-5p	-0.43	-0.48
FCHO2	ENST00000430046.2	FCH domain only 2	2	0	2	0	0	0	0	0	1	mmu-miR-20a-5p	-0.43	-0.43
LPGAT1	ENST00000366997.4	lysophosphatidylglycerol acyltransferase 1	1	0	1	0	1	1	0	0	3	mmu-miR-20b-5p	-0.43	-0.43
MYH14	ENST00000601313.1	myosin, heavy chain 14, non-muscle	1	0	1	0	1	0	1	0	0	mmu-miR-106b-5p	-0.43	-0.43
BTBD10	ENST00000278174.5	BTB (POZ) domain containing 10	1	1	0	0	0	0	0	0	1	mmu-miR-17-5p	-0.43	-0.43
UGDH	ENST00000316423.6	UDP-glucose 6-dehydrogenase	1	1	0	0	0	0	0	0	0	mmu-miR-17-5p	-0.43	-0.52
C11orf30	ENST00000529032.1	chromosome 11 open reading frame 30	2	1	1	0	1	0	0	1	1	mmu-miR-93-5p	-0.42	-0.43
TGFBR2	ENST00000359013.4	transforming growth factor, beta receptor II (70/80kDa)	1	1	0	0	0	0	0	0	1	mmu-miR-93-5p	-0.42	-0.42
URI1	ENST00000392271.1	URI1, prefoldin-like chaperone	1	1	0	0	0	0	0	0	5	mmu-miR-106a-5p	-0.42	-0.45
WDR60	ENST00000407559.3	WD repeat domain 60	0	0	0	0	1	1	0	0	1	mmu-miR-17-5p	-0.41	-0.41
LAPTM4A	ENST00000175091.4	lysosomal protein transmembrane 4 alpha	1	0	1	0	0	0	0	0	0	mmu-miR-20a-5p	-0.41	-0.42
ZNF597	ENST00000301744.4	zinc finger protein 597	1	1	0	0	2	0	1	1	1	mmu-miR-20b-5p	-0.41	-0.47
LILRB3	ENST00000391750.1	leukocyte immunoglobulin-like receptor, subfamily B (with TM and ITIM domains), member 3	0	0	0	0	1	1	0	0	0	mmu-miR-6383	-0.41	-0.41
MYT1L	ENST00000399161.2	myelin transcription factor 1-like	3	1	2	0	1	0	0	1	4	mmu-miR-106b-5p	-0.4	-0.4
ZBTB18	ENST00000358704.4	zinc finger and BTB domain containing 18	1	1	0	0	0	0	0	0	0	mmu-miR-17-5p	-0.4	-0.4
ENPP5	ENST00000371383.2	ectonucleotide pyrophosphatase/phosphodiesterase 5 (putative)	1	1	0	0	2	0	1	1	1	mmu-miR-6383	-0.4	-0.51
ANKRD52	ENST00000267116.7	ankyrin repeat domain 52	3	2	1	0	0	0	0	0	0	mmu-miR-17-5p	-0.4	-0.4
APCDD1	ENST00000355285.5	adenomatosis polyposis coli down-regulated 1	1	1	0	0	0	0	0	0	1	mmu-miR-6383	-0.4	-0.4
EGLN3	ENST00000250457.3	egl-9 family hypoxia-inducible factor 3	1	1	0	0	0	0	0	0	0	mmu-miR-17-5p	-0.4	-0.4
FAM189A1	ENST00000261275.4	family with sequence similarity 189, member A1	1	1	0	0	0	0	0	0	1	mmu-miR-20b-5p	-0.4	-0.4
ADAM9	ENST00000487273.2	ADAM metallopeptidase domain 9	1	1	0	0	0	0	0	0	0	mmu-miR-20b-5p	-0.4	-0.42
ARHGAP1	ENST00000311956.4	Rho GTPase activating protein 1	1	0	1	0	1	0	1	0	1	mmu-miR-20a-5p	-0.4	-0.4
EREG	ENST00000244869.2	epiregulin	1	0	1	0	1	0	1	0	0	mmu-miR-20a-5p	-0.4	-0.4
PPP1R21	ENST00000281394.4	protein phosphatase 1, regulatory subunit 21	1	0	1	0	0	0	0	0	0	mmu-miR-106b-5p	-0.4	-0.4
ITGB8	ENST00000222573.4	integrin, beta 8	3	1	0	2	1	0	1	0	1	mmu-miR-17-5p	-0.4	-0.41
FAM219B	ENST00000357635.5	family with sequence similarity 219, member B	1	1	0	0	3	1	1	1	0	mmu-miR-17-5p	-0.39	-0.64
ACAA1	ENST00000333167.8	acetyl-CoA acyltransferase 1	0	0	0	0	1	1	0	0	0	mmu-miR-17-5p	-0.39	-0.39
ZNRF1	ENST00000335325.4	zinc and ring finger 1, E3 ubiquitin protein ligase	1	0	1	0	1	1	0	0	0	mmu-miR-106b-5p	-0.39	-0.46
RGMB	ENST00000308234.7	RGM domain family, member B	1	1	0	0	0	0	0	0	1	mmu-miR-17-5p	-0.39	-0.49
ST6GALNAC6	ENST00000373146.1	ST6 (alpha-N-acetyl-neuraminyl-2,3-beta-galactosyl-1,3)-N-acetylgalactosaminide alpha-2,6-sialyltransferase 6	1	1	0	0	0	0	0	0	0	mmu-miR-17-5p	-0.39	-0.39
TRAPPC2	ENST00000453655.2	trafficking protein particle complex 2	0	0	0	0	1	1	0	0	0	mmu-miR-17-5p	-0.39	-0.4
LAMA3	ENST00000313654.9	laminin, alpha 3	1	1	0	0	1	0	0	1	0	mmu-miR-106a-5p	-0.39	-0.47
CCNG2	ENST00000316355.5	cyclin G2	1	1	0	0	0	0	0	0	1	mmu-miR-93-5p	-0.39	-0.39
SLC2A4	ENST00000317370.8	solute carrier family 2 (facilitated glucose transporter), member 4	1	1	0	0	0	0	0	0	1	mmu-miR-20b-5p	-0.39	-0.39
AL441883.1	ENST00000600057.1	Uncharacterized protein	0	0	0	0	1	0	1	0	1	mmu-miR-6383	-0.39	-0.39
BAMBI	ENST00000375533.3	BMP and activin membrane-bound inhibitor	1	0	1	0	0	0	0	0	3	mmu-miR-6383	-0.39	-0.39
TAOK2	ENST00000308893.4	TAO kinase 2	1	1	0	0	0	0	0	0	0	mmu-miR-17-5p	-0.38	-0.38
RBBP7	ENST00000380087.2	retinoblastoma binding protein 7	1	0	1	0	0	0	0	0	1	mmu-miR-6383	-0.38	-0.39
RCAN3	ENST00000374395.4	RCAN family member 3	1	1	0	0	0	0	0	0	0	mmu-miR-17-5p	-0.38	-0.38
ACER2	ENST00000340967.2	alkaline ceramidase 2	1	1	0	0	1	0	1	0	0	mmu-miR-17-5p	-0.38	-0.44
RGMA	ENST00000543599.1	RGM domain family, member A	1	1	0	0	0	0	0	0	0	mmu-miR-93-5p	-0.38	-0.38
FAM13C	ENST00000373867.3	family with sequence similarity 13, member C	1	1	0	0	0	0	0	0	0	mmu-miR-93-5p	-0.38	-0.38
FYCO1	ENST00000296137.2	FYVE and coiled-coil domain containing 1	2	1	1	0	0	0	0	0	2	mmu-miR-17-5p	-0.38	-0.4
KIF5A	ENST00000455537.2	kinesin family member 5A	2	1	1	0	0	0	0	0	0	mmu-miR-106b-5p	-0.37	-0.37
TNFRSF21	ENST00000296861.2	tumor necrosis factor receptor superfamily, member 21	1	1	0	0	1	1	0	0	1	mmu-miR-20b-5p	-0.37	-0.41
FAM134C	ENST00000309428.5	family with sequence similarity 134, member C	1	1	0	0	2	0	1	1	1	mmu-miR-17-5p	-0.37	-0.37
NAA30	ENST00000556492.1	N(alpha)-acetyltransferase 30, NatC catalytic subunit	2	0	2	0	0	0	0	0	2	mmu-miR-106b-5p	-0.37	-0.42
LDLRAP1	ENST00000374338.4	low density lipoprotein receptor adaptor protein 1	1	1	0	0	0	0	0	0	0	mmu-miR-17-5p	-0.37	-0.37
LYPD6	ENST00000334166.4	LY6/PLAUR domain containing 6	1	1	0	0	2	0	1	1	2	mmu-miR-106a-5p	-0.37	-0.37
CLOCK	ENST00000309964.4	clock circadian regulator	2	1	1	0	2	0	2	0	2	mmu-miR-20a-5p	-0.37	-0.38
TSG101	ENST00000251968.3	tumor susceptibility 101	1	0	1	0	0	0	0	0	0	mmu-miR-20a-5p	-0.37	-0.37
STAT3	ENST00000585517.1	signal transducer and activator of transcription 3 (acute-phase response factor)	2	0	2	0	0	0	0	0	1	mmu-miR-106b-5p	-0.37	-0.4
USP3	ENST00000380324.3	ubiquitin specific peptidase 3	1	0	1	0	0	0	0	0	1	mmu-miR-20a-5p	-0.37	-0.37

## Sheet: miR-18 Family Targets
Human ortholog of target gene	Representative transcript	Gene name	Conserved sites total	Conserved 8mer sites	Conserved 7mer-m8 sites	Conserved 7mer-A1 sites	Poorly conserved sites total	Poorly conserved 8mer sites	Poorly conserved 7mer-m8 sites	Poorly conserved 7mer-A1 sites	6mer sites	Representative miRNA	Cumulative weighted context++ score	Total context++ score
TMEM170B	ENST00000379426.1	transmembrane protein 170B	2	1	1	0	1	0	1	0	4	mmu-miR-18a-5p	-1.15	-1.17
GML	ENST00000220940.1	glycosylphosphatidylinositol anchored molecule like	0	0	0	0	2	0	2	0	0	mmu-miR-18b-5p	-0.91	-0.91
ANKRD23	ENST00000318357.4	ankyrin repeat domain 23	0	0	0	0	3	0	3	0	0	mmu-miR-18b-5p	-0.84	-0.84
ERI1	ENST00000250263.7	exoribonuclease 1	1	1	0	0	0	0	0	0	0	mmu-miR-18a-5p	-0.74	-0.74
SMAP2	ENST00000539317.1	small ArfGAP2	1	1	0	0	1	0	1	0	1	mmu-miR-18b-5p	-0.69	-0.73
CYP27A1	ENST00000258415.4	cytochrome P450, family 27, subfamily A, polypeptide 1	0	0	0	0	1	1	0	0	0	mmu-miR-18b-5p	-0.68	-0.68
SH3BP4	ENST00000392011.2	SH3-domain binding protein 4	1	1	0	0	2	0	1	1	0	mmu-miR-18b-5p	-0.67	-0.67
ZNF367	ENST00000375256.4	zinc finger protein 367	1	1	0	0	1	0	0	1	1	mmu-miR-18a-5p	-0.67	-0.67
GPR37	ENST00000303921.2	G protein-coupled receptor 37 (endothelin receptor type B-like)	1	1	0	0	0	0	0	0	0	mmu-miR-18a-5p	-0.67	-0.67
AC006946.15	ENST00000441544.1	Uncharacterized protein	0	0	0	0	1	1	0	0	0	mmu-miR-18a-5p	-0.66	-0.66
RORA	ENST00000335670.6	RAR-related orphan receptor A	3	1	2	0	0	0	0	0	2	mmu-miR-18a-5p	-0.66	-0.81
ESR1	ENST00000440973.1	estrogen receptor 1	2	1	1	0	0	0	0	0	0	mmu-miR-18a-5p	-0.66	-0.66
AHCY	ENST00000217426.2	adenosylhomocysteinase	0	0	0	0	1	1	0	0	1	mmu-miR-18a-5p	-0.62	-0.66
AC011897.1	ENST00000581929.1	Uncharacterized protein	0	0	0	0	2	0	2	0	0	mmu-miR-18a-5p	-0.62	-0.62
FBXL2	ENST00000484457.1	F-box and leucine-rich repeat protein 2	0	0	0	0	2	0	1	1	4	mmu-miR-18a-5p	-0.61	-0.64
AGPAT3	ENST00000291572.8	1-acylglycerol-3-phosphate O-acyltransferase 3	0	0	0	0	2	2	0	0	1	mmu-miR-18a-5p	-0.61	-0.68
ZFP62	ENST00000512132.1	ZFP62 zinc finger protein	1	1	0	0	0	0	0	0	0	mmu-miR-18a-5p	-0.6	-0.6
C17orf100	ENST00000391428.2	chromosome 17 open reading frame 100	0	0	0	0	1	1	0	0	0	mmu-miR-18a-5p	-0.59	-0.59
LYPLA1	ENST00000316963.3	lysophospholipase I	0	0	0	0	3	1	1	1	0	mmu-miR-18a-5p	-0.58	-0.95
CYTL1	ENST00000307746.4	cytokine-like 1	0	0	0	0	1	1	0	0	0	mmu-miR-18b-5p	-0.57	-0.57
SDC4	ENST00000372733.3	syndecan 4	0	0	0	0	1	1	0	0	1	mmu-miR-18b-5p	-0.55	-0.55
MYLK	ENST00000360772.3	myosin light chain kinase	1	1	0	0	0	0	0	0	0	mmu-miR-18a-5p	-0.55	-0.55
MYOZ2	ENST00000307128.5	myozenin 2	0	0	0	0	1	1	0	0	0	mmu-miR-18a-5p	-0.55	-0.55
CES4A	ENST00000540947.2	carboxylesterase 4A	0	0	0	0	3	1	0	2	0	mmu-miR-18a-5p	-0.54	-0.68
TTC9B	ENST00000311308.6	tetratricopeptide repeat domain 9B	0	0	0	0	2	0	2	0	0	mmu-miR-18a-5p	-0.54	-0.54
ALPL	ENST00000374840.3	alkaline phosphatase, liver/bone/kidney	0	0	0	0	1	1	0	0	0	mmu-miR-18b-5p	-0.54	-0.54
RELL2	ENST00000297164.3	RELT-like 2	1	1	0	0	0	0	0	0	0	mmu-miR-18b-5p	-0.54	-0.54
STK35	ENST00000381482.3	serine/threonine kinase 35	0	0	0	0	3	0	3	0	2	mmu-miR-18a-5p	-0.53	-0.55
C16orf91	ENST00000442039.2	chromosome 16 open reading frame 91	0	0	0	0	1	1	0	0	0	mmu-miR-18b-5p	-0.53	-0.53
CDK19	ENST00000368911.3	cyclin-dependent kinase 19	2	0	2	0	0	0	0	0	0	mmu-miR-18a-5p	-0.53	-0.67
XYLT2	ENST00000017003.2	xylosyltransferase II	1	1	0	0	0	0	0	0	0	mmu-miR-18b-5p	-0.53	-0.53
MANEAL	ENST00000397631.3	mannosidase, endo-alpha-like	0	0	0	0	1	1	0	0	1	mmu-miR-18a-5p	-0.53	-0.53
VMA21	ENST00000330374.6	VMA21 vacuolar H+-ATPase homolog (S. cerevisiae)	1	1	0	0	0	0	0	0	0	mmu-miR-18a-5p	-0.53	-0.54
HMBOX1	ENST00000397358.3	homeobox containing 1	1	1	0	0	0	0	0	0	3	mmu-miR-18a-5p	-0.52	-0.54
UBE2G1	ENST00000396981.2	ubiquitin-conjugating enzyme E2G 1	1	0	0	1	1	1	0	0	1	mmu-miR-18a-5p	-0.52	-0.63
MAP7D1	ENST00000316156.4	MAP7 domain containing 1	1	1	0	0	0	0	0	0	0	mmu-miR-18a-5p	-0.52	-0.52
PEX3	ENST00000367591.4	peroxisomal biogenesis factor 3	0	0	0	0	1	1	0	0	0	mmu-miR-18a-5p	-0.52	-0.62
GLRB	ENST00000541722.1	glycine receptor, beta	0	0	0	0	2	1	0	1	0	mmu-miR-18a-5p	-0.52	-0.59
ZBTB47	ENST00000457842.3	zinc finger and BTB domain containing 47	1	1	0	0	1	0	1	0	1	mmu-miR-18b-5p	-0.52	-0.74
NCEH1	ENST00000475381.1	neutral cholesterol ester hydrolase 1	0	0	0	0	2	0	2	0	0	mmu-miR-18a-5p	-0.51	-0.52
NEDD9	ENST00000379446.5	neural precursor cell expressed, developmentally down-regulated 9	1	1	0	0	1	0	1	0	0	mmu-miR-18b-5p	-0.51	-0.58
SCMH1	ENST00000361705.3	sex comb on midleg homolog 1 (Drosophila)	0	0	0	0	2	1	1	0	0	mmu-miR-18b-5p	-0.51	-0.51
DEPTOR	ENST00000286234.5	DEP domain containing MTOR-interacting protein	0	0	0	0	3	0	1	2	0	mmu-miR-18b-5p	-0.5	-0.5
MTMR2	ENST00000346299.5	myotubularin related protein 2	0	0	0	0	1	1	0	0	0	mmu-miR-18a-5p	-0.5	-0.51
CXCL13	ENST00000286758.4	chemokine (C-X-C motif) ligand 13	0	0	0	0	1	0	1	0	0	mmu-miR-18a-5p	-0.49	-0.49
AC023632.1	ENST00000391679.1	HCG2009141; PRO2397; Uncharacterized protein	0	0	0	0	1	0	1	0	1	mmu-miR-18a-5p	-0.49	-0.49
DCDC2	ENST00000378450.3	doublecortin domain containing 2	0	0	0	0	1	1	0	0	2	mmu-miR-18a-5p	-0.49	-0.49
PSD3	ENST00000327040.8	pleckstrin and Sec7 domain containing 3	1	0	1	0	0	0	0	0	2	mmu-miR-18a-5p	-0.48	-0.48
UBTD2	ENST00000393792.2	ubiquitin domain containing 2	1	0	1	0	0	0	0	0	1	mmu-miR-18b-5p	-0.48	-0.48
C11orf87	ENST00000327419.6	chromosome 11 open reading frame 87	0	0	0	0	2	0	2	0	2	mmu-miR-18a-5p	-0.48	-0.48
RAB1B	ENST00000311481.6	RAB1B, member RAS oncogene family	0	0	0	0	2	0	2	0	2	mmu-miR-18a-5p	-0.47	-0.47
FKBP14	ENST00000222803.5	FK506 binding protein 14, 22 kDa	0	0	0	0	2	0	2	0	0	mmu-miR-18b-5p	-0.47	-0.51
HIF1A	ENST00000323441.6	hypoxia inducible factor 1, alpha subunit (basic helix-loop-helix transcription factor)	1	0	1	0	0	0	0	0	1	mmu-miR-18a-5p	-0.47	-0.47
TRIM50	ENST00000333149.2	tripartite motif containing 50	0	0	0	0	1	1	0	0	1	mmu-miR-18a-5p	-0.46	-0.46
WBP2	ENST00000254806.3	WW domain binding protein 2	1	0	1	0	0	0	0	0	1	mmu-miR-18a-5p	-0.46	-0.46
ETV6	ENST00000396373.4	ets variant 6	1	1	0	0	0	0	0	0	0	mmu-miR-18a-5p	-0.46	-0.46
SNTG2	ENST00000308624.5	syntrophin, gamma 2	0	0	0	0	1	0	1	0	0	mmu-miR-18a-5p	-0.46	-0.46
TMEM117	ENST00000551577.1	transmembrane protein 117	0	0	0	0	1	1	0	0	0	mmu-miR-18a-5p	-0.46	-0.49
GNG3	ENST00000294117.5	guanine nucleotide binding protein (G protein), gamma 3	0	0	0	0	1	0	1	0	0	mmu-miR-18a-5p	-0.46	-0.46
SERPINC1	ENST00000367698.3	serpin peptidase inhibitor, clade C (antithrombin), member 1	0	0	0	0	1	0	1	0	0	mmu-miR-18a-5p	-0.46	-0.51
IRF2	ENST00000393593.3	interferon regulatory factor 2	1	1	0	0	0	0	0	0	0	mmu-miR-18a-5p	-0.45	-0.45
PEX11A	ENST00000300056.3	peroxisomal biogenesis factor 11 alpha	0	0	0	0	1	1	0	0	0	mmu-miR-18a-5p	-0.45	-0.45
REXO2	ENST00000539275.1	RNA exonuclease 2	0	0	0	0	1	0	1	0	0	mmu-miR-18a-5p	-0.45	-0.45
SLC12A6	ENST00000397707.2	solute carrier family 12 (potassium/chloride transporter), member 6	1	1	0	0	2	0	1	1	0	mmu-miR-18a-5p	-0.45	-0.76
FBXO34	ENST00000313833.4	F-box protein 34	1	1	0	0	0	0	0	0	0	mmu-miR-18a-5p	-0.45	-0.45
CMTR2	ENST00000338099.5	cap methyltransferase 2	0	0	0	0	1	1	0	0	0	mmu-miR-18a-5p	-0.45	-0.45
RUNX1	ENST00000344691.4	runt-related transcription factor 1	1	1	0	0	1	0	0	1	1	mmu-miR-18a-5p	-0.45	-0.48
ORAI3	ENST00000318663.4	ORAI calcium release-activated calcium modulator 3	1	0	1	0	0	0	0	0	0	mmu-miR-18a-5p	-0.45	-0.45
PTF1A	ENST00000376504.3	pancreas specific transcription factor, 1a	1	0	1	0	0	0	0	0	0	mmu-miR-18a-5p	-0.45	-0.45
DGUOK	ENST00000264093.4	deoxyguanosine kinase	0	0	0	0	1	0	1	0	0	mmu-miR-18a-5p	-0.45	-0.45
RAB5C	ENST00000346213.4	RAB5C, member RAS oncogene family	1	0	1	0	0	0	0	0	0	mmu-miR-18a-5p	-0.45	-0.48
IL24	ENST00000367093.3	interleukin 24	0	0	0	0	2	0	1	1	2	mmu-miR-18a-5p	-0.45	-0.53
HIPK4	ENST00000291823.2	homeodomain interacting protein kinase 4	0	0	0	0	1	1	0	0	0	mmu-miR-18a-5p	-0.45	-0.45
ZFP36L1	ENST00000555997.1	ZFP36 ring finger protein-like 1	1	0	1	0	1	0	1	0	0	mmu-miR-18a-5p	-0.44	-0.49
KIF12	ENST00000374118.3	kinesin family member 12	0	0	0	0	1	1	0	0	0	mmu-miR-18a-5p	-0.44	-0.44
CREBL2	ENST00000228865.2	cAMP responsive element binding protein-like 2	1	1	0	0	0	0	0	0	0	mmu-miR-18a-5p	-0.44	-0.53
C10orf53	ENST00000374113.3	chromosome 10 open reading frame 53	0	0	0	0	2	0	1	1	1	mmu-miR-18a-5p	-0.44	-0.44
MEX3C	ENST00000592416.1	mex-3 RNA binding family member C	0	0	0	0	1	1	0	0	0	mmu-miR-18a-5p	-0.44	-0.44
FCHSD2	ENST00000311172.7	FCH and double SH3 domains 2	1	0	1	0	1	0	1	0	0	mmu-miR-18a-5p	-0.44	-0.48
MYCN	ENST00000281043.3	v-myc avian myelocytomatosis viral oncogene neuroblastoma derived homolog	0	0	0	0	1	1	0	0	1	mmu-miR-18a-5p	-0.44	-0.48
KCND3	ENST00000369697.1	potassium voltage-gated channel, Shal-related subfamily, member 3	1	0	1	0	2	0	1	1	3	mmu-miR-18b-5p	-0.44	-0.44
SMPX	ENST00000379494.3	small muscle protein, X-linked	0	0	0	0	1	0	1	0	1	mmu-miR-18a-5p	-0.43	-0.43
DUSP16	ENST00000298573.4	dual specificity phosphatase 16	1	1	0	0	0	0	0	0	1	mmu-miR-18a-5p	-0.43	-0.46
ZNF706	ENST00000311212.4	zinc finger protein 706	0	0	0	0	1	0	1	0	1	mmu-miR-18a-5p	-0.43	-0.44
ATF7IP2	ENST00000396559.1	activating transcription factor 7 interacting protein 2	0	0	0	0	1	1	0	0	0	mmu-miR-18a-5p	-0.43	-0.43
BTG3	ENST00000339775.6	BTG family, member 3	1	0	1	0	0	0	0	0	1	mmu-miR-18a-5p	-0.42	-0.47
SLFNL1	ENST00000302946.8	schlafen-like 1	0	0	0	0	1	0	1	0	0	mmu-miR-18a-5p	-0.42	-0.42
CHCHD5	ENST00000409719.1	coiled-coil-helix-coiled-coil-helix domain containing 5	0	0	0	0	1	0	1	0	2	mmu-miR-18a-5p	-0.42	-0.42
CTGF	ENST00000367976.3	connective tissue growth factor	1	0	1	0	0	0	0	0	0	mmu-miR-18a-5p	-0.42	-0.46
KPNA6	ENST00000373625.3	karyopherin alpha 6 (importin alpha 7)	1	0	1	0	0	0	0	0	0	mmu-miR-18a-5p	-0.42	-0.42
RHOJ	ENST00000316754.3	ras homolog family member J	0	0	0	0	1	1	0	0	0	mmu-miR-18a-5p	-0.42	-0.49
SLC45A2	ENST00000382102.3	solute carrier family 45, member 2	0	0	0	0	1	0	1	0	0	mmu-miR-18a-5p	-0.42	-0.42
ABLIM2	ENST00000361737.5	actin binding LIM protein family, member 2	0	0	0	0	2	0	2	0	0	mmu-miR-18b-5p	-0.41	-0.41
LANCL1	ENST00000443314.1	LanC lantibiotic synthetase component C-like 1 (bacterial)	0	0	0	0	1	0	1	0	1	mmu-miR-18b-5p	-0.41	-0.41
THBS1	ENST00000260356.5	thrombospondin 1	1	0	1	0	0	0	0	0	1	mmu-miR-18b-5p	-0.41	-0.41
CSRNP3	ENST00000314499.7	cysteine-serine-rich nuclear protein 3	1	0	1	0	1	0	1	0	2	mmu-miR-18a-5p	-0.41	-0.41
MYL6	ENST00000348108.4	myosin, light chain 6, alkali, smooth muscle and non-muscle	0	0	0	0	1	0	1	0	0	mmu-miR-18a-5p	-0.41	-0.41
RSU1	ENST00000377921.3	Ras suppressor protein 1	0	0	0	0	1	0	1	0	0	mmu-miR-18a-5p	-0.41	-0.41
MAN1A2	ENST00000356554.3	mannosidase, alpha, class 1A, member 2	0	0	0	0	3	1	1	1	4	mmu-miR-18b-5p	-0.41	-0.53
NHLRC3	ENST00000470258.1	NHL repeat containing 3	0	0	0	0	2	0	1	1	0	mmu-miR-18a-5p	-0.41	-0.41
SIX3	ENST00000260653.3	SIX homeobox 3	1	0	1	0	0	0	0	0	1	mmu-miR-18a-5p	-0.41	-0.48
INO80D	ENST00000403263.1	INO80 complex subunit D	1	0	1	0	3	0	3	0	1	mmu-miR-18a-5p	-0.41	-0.41
C8orf17	ENST00000507535.3	chromosome 8 open reading frame 17	0	0	0	0	1	0	1	0	2	mmu-miR-18a-5p	-0.41	-0.41
AL391421.1	ENST00000372387.1	Uncharacterized protein; cDNA FLJ43696 fis, clone TBAES2007964	0	0	0	0	1	0	1	0	2	mmu-miR-18a-5p	-0.4	-0.4
CLCN6	ENST00000312413.6	chloride channel, voltage-sensitive 6	0	0	0	0	2	0	2	0	0	mmu-miR-18a-5p	-0.4	-0.42
SLC22A8	ENST00000336232.2	solute carrier family 22 (organic anion transporter), member 8	0	0	0	0	1	1	0	0	0	mmu-miR-18a-5p	-0.4	-0.4
AP3S2	ENST00000336418.4	adaptor-related protein complex 3, sigma 2 subunit	0	0	0	0	2	0	2	0	1	mmu-miR-18b-5p	-0.4	-0.41
CHMP6	ENST00000325167.5	charged multivesicular body protein 6	0	0	0	0	1	0	1	0	1	mmu-miR-18a-5p	-0.4	-0.4
AC103801.2	ENST00000428556.2		0	0	0	0	1	0	1	0	0	mmu-miR-18a-5p	-0.4	-0.4
SMAD2	ENST00000262160.6	SMAD family member 2	1	0	1	0	1	1	0	0	1	mmu-miR-18a-5p	-0.4	-0.56
TMEM100	ENST00000424486.2	transmembrane protein 100	0	0	0	0	1	0	1	0	0	mmu-miR-18a-5p	-0.4	-0.4
MAPK4	ENST00000592595.1	mitogen-activated protein kinase 4	1	1	0	0	0	0	0	0	0	mmu-miR-18a-5p	-0.4	-0.5
SYNDIG1L	ENST00000331628.3	synapse differentiation inducing 1-like	0	0	0	0	2	0	2	0	1	mmu-miR-18a-5p	-0.4	-0.4
WDR96	ENST00000369719.1	WD repeat domain 96	0	0	0	0	1	0	1	0	0	mmu-miR-18a-5p	-0.4	-0.4
FER	ENST00000281092.4	fer (fps/fes related) tyrosine kinase	1	0	1	0	2	0	1	1	3	mmu-miR-18a-5p	-0.4	-0.4
ADD3	ENST00000277900.8	adducin 3 (gamma)	1	0	1	0	0	0	0	0	0	mmu-miR-18a-5p	-0.4	-0.4
PCK1	ENST00000319441.4	phosphoenolpyruvate carboxykinase 1 (soluble)	0	0	0	0	1	0	1	0	0	mmu-miR-18a-5p	-0.4	-0.4
PTEN	ENST00000371953.3	phosphatase and tensin homolog	1	0	1	0	1	0	0	1	1	mmu-miR-18a-5p	-0.39	-0.41
MRPS17	ENST00000285298.4	mitochondrial ribosomal protein S17	0	0	0	0	1	0	1	0	0	mmu-miR-18a-5p	-0.39	-0.43
GIGYF1	ENST00000275732.5	GRB10 interacting GYF protein 1	1	1	0	0	0	0	0	0	0	mmu-miR-18a-5p	-0.39	-0.39
RPP25	ENST00000322177.5	ribonuclease P/MRP 25kDa subunit	0	0	0	0	1	0	1	0	1	mmu-miR-18a-5p	-0.39	-0.39
ANKRD65	ENST00000520296.1	ankyrin repeat domain 65	0	0	0	0	1	0	1	0	1	mmu-miR-18a-5p	-0.39	-0.39
SORBS2	ENST00000284776.7	sorbin and SH3 domain containing 2	1	1	0	0	0	0	0	0	0	mmu-miR-18a-5p	-0.39	-0.42
ASB18	ENST00000330842.6	ankyrin repeat and SOCS box containing 18	0	0	0	0	1	0	1	0	0	mmu-miR-18b-5p	-0.39	-0.39
NEU1	ENST00000375631.4	sialidase 1 (lysosomal sialidase)	0	0	0	0	1	0	1	0	0	mmu-miR-18a-5p	-0.39	-0.39
C21orf33	ENST00000291577.6	chromosome 21 open reading frame 33	0	0	0	0	1	0	1	0	0	mmu-miR-18a-5p	-0.39	-0.39
PDLIM1	ENST00000329399.6	PDZ and LIM domain 1	0	0	0	0	1	0	1	0	0	mmu-miR-18a-5p	-0.39	-0.42
TOR1B	ENST00000259339.2	torsin family 1, member B (torsin B)	1	0	1	0	0	0	0	0	1	mmu-miR-18a-5p	-0.39	-0.39

## Sheet: miR-19 Family Targets
Human ortholog of target gene	Representative transcript	Gene name	Conserved sites total	Conserved 8mer sites	Conserved 7mer-m8 sites	Conserved 7mer-A1 sites	Poorly conserved sites total	Poorly conserved 8mer sites	Poorly conserved 7mer-m8 sites	Poorly conserved 7mer-A1 sites	6mer sites	Representative miRNA	Cumulative weighted context++ score	Total context++ score
ZMYND11	ENST00000381591.1	zinc finger, MYND-type containing 11	3	2	1	0	0	0	0	0	0	mmu-miR-19a-3p	-0.97	-1.02
UBL3	ENST00000380680.4	ubiquitin-like 3	2	1	1	0	0	0	0	0	1	mmu-miR-19a-3p	-0.93	-0.93
MARCH2	ENST00000602117.1	membrane-associated ring finger (C3HC4) 2, E3 ubiquitin protein ligase	1	1	0	0	1	1	0	0	1	mmu-miR-19a-3p	-0.92	-0.92
SIN3B	ENST00000379803.1	SIN3 transcription regulator family member B	1	1	0	0	0	0	0	0	1	mmu-miR-19a-3p	-0.88	-0.88
KBTBD8	ENST00000295568.4	kelch repeat and BTB (POZ) domain containing 8	1	0	0	1	3	0	2	1	0	mmu-miR-19a-3p	-0.87	-0.87
KCNA4	ENST00000328224.6	potassium voltage-gated channel, shaker-related subfamily, member 4	2	1	1	0	0	0	0	0	1	mmu-miR-19a-3p	-0.82	-0.82
CHIC1	ENST00000373504.6	cysteine-rich hydrophobic domain 1	3	2	1	0	1	0	0	1	0	mmu-miR-19b-3p	-0.8	-0.81
CCL7	ENST00000378569.2	chemokine (C-C motif) ligand 7	0	0	0	0	1	1	0	0	0	mmu-miR-19a-3p	-0.8	-0.8
RP11-347C12.3	ENST00000550538.1	Uncharacterized protein	0	0	0	0	1	1	0	0	0	mmu-miR-19a-3p	-0.8	-0.8
NEUROD1	ENST00000295108.3	neuronal differentiation 1	2	0	1	1	1	0	0	1	0	mmu-miR-19a-3p	-0.79	-0.79
SIVA1	ENST00000347067.5	SIVA1, apoptosis-inducing factor	1	1	0	0	0	0	0	0	0	mmu-miR-19a-3p	-0.78	-0.78
PMEPA1	ENST00000341744.3	prostate transmembrane protein, androgen induced 1	2	1	1	0	0	0	0	0	0	mmu-miR-19a-3p	-0.77	-0.82
EDARADD	ENST00000359362.5	EDAR-associated death domain	1	1	0	0	0	0	0	0	0	mmu-miR-19a-3p	-0.73	-0.73
QKI	ENST00000392127.2	QKI, KH domain containing, RNA binding	2	2	0	0	2	1	0	1	2	mmu-miR-19a-3p	-0.72	-0.73
TTC31	ENST00000233623.5	tetratricopeptide repeat domain 31	0	0	0	0	2	1	1	0	1	mmu-miR-19a-3p	-0.71	-0.8
RAP2C	ENST00000342983.2	RAP2C, member of RAS oncogene family	2	1	1	0	0	0	0	0	1	mmu-miR-19a-3p	-0.71	-0.72
IMPDH1	ENST00000419067.2	IMP (inosine 5'-monophosphate) dehydrogenase 1	2	1	1	0	0	0	0	0	0	mmu-miR-19a-3p	-0.71	-0.71
CA8	ENST00000317995.4	carbonic anhydrase VIII	1	1	0	0	1	0	0	1	2	mmu-miR-19a-3p	-0.71	-0.8
ADRB1	ENST00000369295.2	adrenoceptor beta 1	2	1	0	1	2	0	0	2	0	mmu-miR-19a-3p	-0.7	-0.7
ZBTB18	ENST00000358704.4	zinc finger and BTB domain containing 18	3	1	1	1	0	0	0	0	1	mmu-miR-19a-3p	-0.7	-0.71
RNF167	ENST00000262482.6	ring finger protein 167	1	1	0	0	0	0	0	0	0	mmu-miR-19a-3p	-0.67	-0.68
HBP1	ENST00000222574.4	HMG-box transcription factor 1	2	1	1	0	0	0	0	0	1	mmu-miR-19a-3p	-0.67	-0.67
U82695.9	ENST00000428676.1	Protein LOC100509091	0	0	0	0	2	0	2	0	0	mmu-miR-19a-3p	-0.66	-0.66
MPPED2	ENST00000358117.5	metallophosphoesterase domain containing 2	2	1	1	0	0	0	0	0	0	mmu-miR-19a-3p	-0.66	-0.66
REG1B	ENST00000305089.3	regenerating islet-derived 1 beta	0	0	0	0	1	1	0	0	0	mmu-miR-19a-3p	-0.66	-0.66
KLF13	ENST00000307145.3	Kruppel-like factor 13	2	0	1	1	1	0	0	1	0	mmu-miR-19a-3p	-0.65	-0.65
CCNL1	ENST00000295926.3	cyclin L1	1	1	0	0	0	0	0	0	0	mmu-miR-19a-3p	-0.65	-0.65
TGIF1	ENST00000330513.5	TGFB-induced factor homeobox 1	1	1	0	0	0	0	0	0	0	mmu-miR-19a-3p	-0.65	-0.65
FAM83D	ENST00000217429.4	family with sequence similarity 83, member D	1	1	0	0	0	0	0	0	0	mmu-miR-19a-3p	-0.64	-0.64
TOR1B	ENST00000259339.2	torsin family 1, member B (torsin B)	2	1	1	0	0	0	0	0	0	mmu-miR-19a-3p	-0.64	-0.64
REG1A	ENST00000233735.1	regenerating islet-derived 1 alpha	0	0	0	0	1	1	0	0	0	mmu-miR-19a-3p	-0.63	-0.63
LYRM2	ENST00000520318.1	LYR motif containing 2	0	0	0	0	2	1	0	1	0	mmu-miR-19b-3p	-0.63	-0.64
CXorf65	ENST00000374251.5	chromosome X open reading frame 65	0	0	0	0	1	1	0	0	0	mmu-miR-19a-3p	-0.62	-0.62
IGFBP3	ENST00000381086.5	insulin-like growth factor binding protein 3	1	1	0	0	0	0	0	0	0	mmu-miR-19a-3p	-0.62	-0.62
DOCK10	ENST00000409592.3	dedicator of cytokinesis 10	1	1	0	0	0	0	0	0	0	mmu-miR-19a-3p	-0.61	-0.61
BAMBI	ENST00000375533.3	BMP and activin membrane-bound inhibitor	1	1	0	0	0	0	0	0	0	mmu-miR-19a-3p	-0.61	-0.61
ARAP2	ENST00000303965.4	ArfGAP with RhoGAP domain, ankyrin repeat and PH domain 2	1	0	1	0	2	0	1	1	0	mmu-miR-19a-3p	-0.61	-0.61
RAI2	ENST00000415486.3	retinoic acid induced 2	1	0	0	1	1	0	1	0	0	mmu-miR-19a-3p	-0.6	-0.6
CYB561D1	ENST00000496961.1	cytochrome b561 family, member D1	1	1	0	0	1	0	1	0	0	mmu-miR-19a-3p	-0.59	-0.61
LONRF1	ENST00000398246.3	LON peptidase N-terminal domain and ring finger 1	2	2	0	0	1	0	0	1	1	mmu-miR-19a-3p	-0.59	-0.59
ID2	ENST00000234091.4	inhibitor of DNA binding 2, dominant negative helix-loop-helix protein	1	1	0	0	0	0	0	0	0	mmu-miR-19a-3p	-0.59	-0.59
ATXN1	ENST00000244769.4	ataxin 1	5	3	1	1	1	0	1	0	0	mmu-miR-19a-3p	-0.59	-0.83
SLC52A2	ENST00000526752.1	solute carrier family 52 (riboflavin transporter), member 2	0	0	0	0	1	1	0	0	0	mmu-miR-19a-3p	-0.58	-0.58
PLA2G10	ENST00000438167.3	phospholipase A2, group X	1	1	0	0	0	0	0	0	0	mmu-miR-19b-3p	-0.58	-0.58
KCNJ2	ENST00000243457.3	potassium inwardly-rectifying channel, subfamily J, member 2	1	1	0	0	2*	0	1	0	0	mmu-miR-19a-3p	-0.56	-0.56
WDR20	ENST00000335263.5	WD repeat domain 20	2	0	2	0	0	0	0	0	0	mmu-miR-19a-3p	-0.56	-0.56
DTNA	ENST00000283365.9	dystrobrevin, alpha	2	2	0	0	1	0	0	1	0	mmu-miR-19b-3p	-0.56	-0.57
RHEBL1	ENST00000301068.6	Ras homolog enriched in brain like 1	1	1	0	0	0	0	0	0	0	mmu-miR-19a-3p	-0.56	-0.56
RAB18	ENST00000356940.6	RAB18, member RAS oncogene family	1	1	0	0	2	0	1	1	0	mmu-miR-19b-3p	-0.55	-0.78
ATXN7L1	ENST00000419735.3	ataxin 7-like 1	3	1	1	1	0	0	0	0	1	mmu-miR-19b-3p	-0.55	-0.57
ELMOD2	ENST00000323570.3	ELMO/CED-12 domain containing 2	1	1	0	0	1	1	0	0	0	mmu-miR-19a-3p	-0.55	-0.66
SOCS1	ENST00000332029.2	suppressor of cytokine signaling 1	1	1	0	0	0	0	0	0	0	mmu-miR-19a-3p	-0.55	-0.55
FAM114A1	ENST00000358869.2	family with sequence similarity 114, member A1	1	1	0	0	0	0	0	0	0	mmu-miR-19a-3p	-0.55	-0.55
CCM2	ENST00000541586.1	cerebral cavernous malformation 2	1	1	0	0	0	0	0	0	0	mmu-miR-19a-3p	-0.54	-0.54
TNFRSF12A	ENST00000326577.4	tumor necrosis factor receptor superfamily, member 12A	1	1	0	0	0	0	0	0	0	mmu-miR-19a-3p	-0.54	-0.55
WDR45B	ENST00000392325.4	WD repeat domain 45B	1	1	0	0	0	0	0	0	0	mmu-miR-19a-3p	-0.53	-0.53
NDFIP2	ENST00000218652.7	Nedd4 family interacting protein 2	1	1	0	0	0	0	0	0	0	mmu-miR-19a-3p	-0.53	-0.53
RNF11	ENST00000242719.3	ring finger protein 11	2	2	0	0	0	0	0	0	0	mmu-miR-19a-3p	-0.53	-0.89
DKFZP434O1614	ENST00000554299.1		0	0	0	0	1	0	1	0	0	mmu-miR-19a-3p	-0.53	-0.53
RORA	ENST00000335670.6	RAR-related orphan receptor A	3	2	1	0	4	1	1	2	0	mmu-miR-19a-3p	-0.52	-0.63
SLC24A3	ENST00000328041.6	solute carrier family 24 (sodium/potassium/calcium exchanger), member 3	2	1	1	0	1	0	0	1	0	mmu-miR-19a-3p	-0.52	-0.52
TRAK2	ENST00000332624.3	trafficking protein, kinesin binding 2	1	1	0	0	0	0	0	0	0	mmu-miR-19b-3p	-0.52	-0.56
TMPRSS11BNL	ENST00000432593.3	TMPRSS11B N-terminal like	0	0	0	0	2	1	0	1	0	mmu-miR-19a-3p	-0.52	-0.52
APPL1	ENST00000288266.3	adaptor protein, phosphotyrosine interaction, PH domain and leucine zipper containing 1	1	0	1	0	1	1	0	0	1	mmu-miR-19a-3p	-0.52	-0.53
G3BP2	ENST00000395719.3	GTPase activating protein (SH3 domain) binding protein 2	1	1	0	0	0	0	0	0	1	mmu-miR-19a-3p	-0.52	-0.54
ACBD5	ENST00000396271.3	acyl-CoA binding domain containing 5	2	1	1	0	0	0	0	0	0	mmu-miR-19a-3p	-0.52	-0.71
NFIB	ENST00000397575.3	nuclear factor I/B	2	0	2	0	0	0	0	0	2	mmu-miR-19b-3p	-0.52	-0.55
PVRIG	ENST00000317271.2	poliovirus receptor related immunoglobulin domain containing	0	0	0	0	1	1	0	0	0	mmu-miR-19a-3p	-0.52	-0.52
FOSL1	ENST00000448083.2	FOS-like antigen 1	0	0	0	0	1	1	0	0	0	mmu-miR-19a-3p	-0.52	-0.52
JAZF1	ENST00000283928.5	JAZF zinc finger 1	1	1	0	0	0	0	0	0	0	mmu-miR-19a-3p	-0.51	-0.52
CAST	ENST00000395812.2	calpastatin	2	0	2	0	0	0	0	0	0	mmu-miR-19a-3p	-0.51	-0.58
AC022498.1	ENST00000392468.2	Uncharacterized protein	0	0	0	0	1	1	0	0	0	mmu-miR-19a-3p	-0.51	-0.51
FBXO8	ENST00000393674.2	F-box protein 8	1	1	0	0	0	0	0	0	0	mmu-miR-19a-3p	-0.51	-0.51
RP11-552I14.1	ENST00000547418.1	Uncharacterized protein	0	0	0	0	1	0	1	0	0	mmu-miR-19a-3p	-0.51	-0.51
GSKIP	ENST00000555181.1	GSK3B interacting protein	1	1	0	0	0	0	0	0	0	mmu-miR-19a-3p	-0.51	-0.51
SOCS3	ENST00000330871.2	suppressor of cytokine signaling 3	1	1	0	0	0	0	0	0	1	mmu-miR-19a-3p	-0.5	-0.5
MAPRE2	ENST00000436190.2	microtubule-associated protein, RP/EB family, member 2	1	1	0	0	1	0	1	0	0	mmu-miR-19a-3p	-0.5	-0.52
KPNA6	ENST00000373625.3	karyopherin alpha 6 (importin alpha 7)	2	1	1	0	0	0	0	0	0	mmu-miR-19a-3p	-0.5	-0.58
C2orf42	ENST00000264434.2	chromosome 2 open reading frame 42	1	1	0	0	0	0	0	0	0	mmu-miR-19a-3p	-0.5	-0.5
ASNA1	ENST00000591090.1	arsA arsenite transporter, ATP-binding, homolog 1 (bacterial)	1	1	0	0	0	0	0	0	0	mmu-miR-19a-3p	-0.5	-0.5
GPR155	ENST00000392552.2	G protein-coupled receptor 155	0	0	0	0	2	2	0	0	0	mmu-miR-19a-3p	-0.5	-0.5
VPS4B	ENST00000238497.5	vacuolar protein sorting 4 homolog B (S. cerevisiae)	1	1	0	0	0	0	0	0	0	mmu-miR-19a-3p	-0.49	-0.49
ADSS	ENST00000366535.3	adenylosuccinate synthase	1	1	0	0	0	0	0	0	0	mmu-miR-19a-3p	-0.49	-0.5
SLC31A2	ENST00000259392.3	solute carrier family 31 (copper transporter), member 2	1	1	0	0	0	0	0	0	0	mmu-miR-19a-3p	-0.49	-0.49
PALB2	ENST00000261584.4	partner and localizer of BRCA2	1	1	0	0	0	0	0	0	0	mmu-miR-19a-3p	-0.49	-0.49
NGRN	ENST00000379095.3	neugrin, neurite outgrowth associated	0	0	0	0	1	1	0	0	0	mmu-miR-19a-3p	-0.49	-0.49
PAK6	ENST00000260404.4	p21 protein (Cdc42/Rac)-activated kinase 6	2	1	1	0	0	0	0	0	1	mmu-miR-19a-3p	-0.49	-0.49
SNX17	ENST00000233575.2	sorting nexin 17	1	1	0	0	0	0	0	0	0	mmu-miR-19a-3p	-0.49	-0.5
PTEN	ENST00000371953.3	phosphatase and tensin homolog	2	1	1	0	0	0	0	0	1	mmu-miR-19b-3p	-0.49	-0.52
BTBD7	ENST00000334746.5	BTB (POZ) domain containing 7	2	0	1	1	0	0	0	0	1	mmu-miR-19a-3p	-0.48	-0.5
EPHX4	ENST00000370383.4	epoxide hydrolase 4	1	1	0	0	0	0	0	0	0	mmu-miR-19a-3p	-0.48	-0.59
WDR1	ENST00000499869.2	WD repeat domain 1	1	1	0	0	1	0	1	0	1	mmu-miR-19a-3p	-0.48	-0.52
ELOVL5	ENST00000370918.4	ELOVL fatty acid elongase 5	1	1	0	0	0	0	0	0	0	mmu-miR-19a-3p	-0.48	-0.48
TM4SF4	ENST00000305354.4	transmembrane 4 L six family member 4	0	0	0	0	1	1	0	0	0	mmu-miR-19a-3p	-0.48	-0.48
ABHD10	ENST00000494817.1	abhydrolase domain containing 10	1	1	0	0	0	0	0	0	0	mmu-miR-19a-3p	-0.48	-0.48
WDR44	ENST00000254029.3	WD repeat domain 44	1	1	0	0	0	0	0	0	0	mmu-miR-19a-3p	-0.48	-0.48
GRSF1	ENST00000254799.6	G-rich RNA sequence binding factor 1	1	1	0	0	0	0	0	0	0	mmu-miR-19a-3p	-0.48	-0.48
LINC00955	ENST00000514422.1	long intergenic non-protein coding RNA 955	0	0	0	0	1	0	0	1	0	mmu-miR-19a-3p	-0.48	-0.48
ARMC8	ENST00000469044.1	armadillo repeat containing 8	1	1	0	0	0	0	0	0	0	mmu-miR-19a-3p	-0.47	-0.47
MB21D2	ENST00000392452.2	Mab-21 domain containing 2	1	0	1	0	1	0	1	0	0	mmu-miR-19a-3p	-0.47	-0.47
TMBIM6	ENST00000423828.1	transmembrane BAX inhibitor motif containing 6	1	1	0	0	0	0	0	0	0	mmu-miR-19a-3p	-0.47	-0.47
F3	ENST00000334047.7	coagulation factor III (thromboplastin, tissue factor)	1	1	0	0	0	0	0	0	0	mmu-miR-19a-3p	-0.47	-0.47
RAP1A	ENST00000369709.3	RAP1A, member of RAS oncogene family	1	1	0	0	0	0	0	0	0	mmu-miR-19a-3p	-0.47	-0.47
FBXO36	ENST00000373652.3	F-box protein 36	1	1	0	0	0	0	0	0	0	mmu-miR-19a-3p	-0.47	-0.47
ACADM	ENST00000370841.4	acyl-CoA dehydrogenase, C-4 to C-12 straight chain	0	0	0	0	1	1	0	0	0	mmu-miR-19a-3p	-0.47	-0.49
PPTC7	ENST00000354300.3	PTC7 protein phosphatase homolog (S. cerevisiae)	1	1	0	0	1	0	1	0	0	mmu-miR-19a-3p	-0.47	-0.49
FOXP2	ENST00000408937.3	forkhead box P2	2	1	0	1	0	0	0	0	0	mmu-miR-19a-3p	-0.47	-0.47
MYCN	ENST00000281043.3	v-myc avian myelocytomatosis viral oncogene neuroblastoma derived homolog	1	1	0	0	0	0	0	0	0	mmu-miR-19a-3p	-0.46	-0.46
RP11-215A19.2	ENST00000509111.1		0	0	0	0	2	0	0	2	0	mmu-miR-19a-3p	-0.46	-0.46
OTUD1	ENST00000376495.3	OTU domain containing 1	1	1	0	0	0	0	0	0	0	mmu-miR-19a-3p	-0.46	-0.47
ARFIP1	ENST00000451320.2	ADP-ribosylation factor interacting protein 1	1	0	1	0	1	0	0	1	0	mmu-miR-19a-3p	-0.46	-0.46
SYBU	ENST00000533895.1	syntabulin (syntaxin-interacting)	2	0	2	0	0	0	0	0	0	mmu-miR-19a-3p	-0.46	-0.46
MEI4	ENST00000602452.2	meiosis-specific 4 homolog (S. cerevisiae)	0	0	0	0	2	0	1	1	0	mmu-miR-19a-3p	-0.46	-0.46
GPR137C	ENST00000321662.6	G protein-coupled receptor 137C	1	0	1	0	1	1	0	0	0	mmu-miR-19a-3p	-0.46	-0.46
SCN1B	ENST00000262631.5	sodium channel, voltage-gated, type I, beta subunit	1	1	0	0	0	0	0	0	0	mmu-miR-19a-3p	-0.46	-0.46
SGK1	ENST00000367858.5	serum/glucocorticoid regulated kinase 1	1	1	0	0	0	0	0	0	0	mmu-miR-19a-3p	-0.45	-0.45
HTR4	ENST00000314512.6	5-hydroxytryptamine (serotonin) receptor 4, G protein-coupled	0	0	0	0	1	1	0	0	0	mmu-miR-19a-3p	-0.45	-0.45
LCE4A	ENST00000368777.1	late cornified envelope 4A	0	0	0	0	1	1	0	0	0	mmu-miR-19a-3p	-0.45	-0.45
GULP1	ENST00000409843.1	GULP, engulfment adaptor PTB domain containing 1	1	1	0	0	0	0	0	0	0	mmu-miR-19a-3p	-0.45	-0.46
FKBP1B	ENST00000380991.4	FK506 binding protein 1B, 12.6 kDa	0	0	0	0	1	1	0	0	0	mmu-miR-19a-3p	-0.45	-0.46
ATP2C1	ENST00000505330.1	ATPase, Ca++ transporting, type 2C, member 1	1	1	0	0	0	0	0	0	0	mmu-miR-19a-3p	-0.45	-0.48
CSNK1G1	ENST00000303052.7	casein kinase 1, gamma 1	1	0	1	0	1	0	0	1	3	mmu-miR-19a-3p	-0.44	-0.46
DTHD1	ENST00000456874.2	death domain containing 1	0	0	0	0	2	1	1	0	0	mmu-miR-19a-3p	-0.44	-0.44
ZNF521	ENST00000361524.3	zinc finger protein 521	2	0	1	1	0	0	0	0	0	mmu-miR-19a-3p	-0.44	-0.44
DCDC1	ENST00000452803.1	doublecortin domain containing 1	0	0	0	0	1	1	0	0	0	mmu-miR-19a-3p	-0.44	-0.44
FAM69A	ENST00000370310.4	family with sequence similarity 69, member A	1	1	0	0	0	0	0	0	0	mmu-miR-19b-3p	-0.44	-0.5
ST3GAL5	ENST00000393808.3	ST3 beta-galactoside alpha-2,3-sialyltransferase 5	1	1	0	0	0	0	0	0	0	mmu-miR-19a-3p	-0.44	-0.44
GSC	ENST00000238558.3	goosecoid homeobox	2	0	0	2	0	0	0	0	0	mmu-miR-19a-3p	-0.44	-0.44

## Sheet: miR-92 Family Targets
Human ortholog of target gene	Representative transcript	Gene name	Conserved sites total	Conserved 8mer sites	Conserved 7mer-m8 sites	Conserved 7mer-A1 sites	Poorly conserved sites total	Poorly conserved 8mer sites	Poorly conserved 7mer-m8 sites	Poorly conserved 7mer-A1 sites	6mer sites	Representative miRNA	Cumulative weighted context++ score	Total context++ score
CD69	ENST00000228434.3	CD69 molecule	2	2	0	0	0	0	0	0	0	mmu-miR-363-3p	-1.15	-1.15
GSTA5	ENST00000370989.2	glutathione S-transferase alpha 5	0	0	0	0	1	1	0	0	1	mmu-miR-363-3p	-0.98	-0.98
DCAF6	ENST00000367843.3	DDB1 and CUL4 associated factor 6	2	1	1	0	0	0	0	0	0	mmu-miR-32-5p	-0.89	-0.92
FNIP1	ENST00000307968.7	folliculin interacting protein 1	2	2	0	0	0	0	0	0	2	mmu-miR-363-3p	-0.87	-1.07
RPL15	ENST00000307839.5	ribosomal protein L15	1	1	0	0	0	0	0	0	0	mmu-miR-25-3p	-0.85	-0.85
FBXW7	ENST00000281708.4	F-box and WD repeat domain containing 7, E3 ubiquitin protein ligase	2	1	1	0	0	0	0	0	0	mmu-miR-32-5p	-0.81	-0.81
BTG2	ENST00000290551.4	BTG family, member 2	2	2	0	0	0	0	0	0	1	mmu-miR-25-3p	-0.78	-0.79
HIPK3	ENST00000303296.4	homeodomain interacting protein kinase 3	4	1	2	1	0	0	0	0	0	mmu-miR-367-3p	-0.77	-0.79
CYP2D6	ENST00000360608.5	cytochrome P450, family 2, subfamily D, polypeptide 6	0	0	0	0	1	1	0	0	0	mmu-miR-367-3p	-0.74	-0.74
CPEB3	ENST00000412050.4	cytoplasmic polyadenylation element binding protein 3	5	1	1	3	0	0	0	0	1	mmu-miR-367-3p	-0.74	-0.74
BCAT2	ENST00000545387.2	branched chain amino-acid transaminase 2, mitochondrial	1	1	0	0	0	0	0	0	2	mmu-miR-25-3p	-0.72	-0.72
ZFYVE21	ENST00000216602.6	zinc finger, FYVE domain containing 21	1	1	0	0	0	0	0	0	1	mmu-miR-32-5p	-0.72	-0.72
SPRYD4	ENST00000338146.5	SPRY domain containing 4	1	1	0	0	0	0	0	0	0	mmu-miR-363-3p	-0.69	-0.69
UGP2	ENST00000394417.2	UDP-glucose pyrophosphorylase 2	1	1	0	0	0	0	0	0	1	mmu-miR-32-5p	-0.68	-0.68
KISS1	ENST00000367194.4	KiSS-1 metastasis-suppressor	0	0	0	0	1	1	0	0	0	mmu-miR-25-3p	-0.68	-0.68
PCOLCE2	ENST00000295992.3	procollagen C-endopeptidase enhancer 2	1	1	0	0	0	0	0	0	0	mmu-miR-367-3p	-0.68	-0.68
WRNIP1	ENST00000380769.4	Werner helicase interacting protein 1	2	0	2	0	0	0	0	0	1	mmu-miR-367-3p	-0.68	-0.69
GLRA1	ENST00000274576.4	glycine receptor, alpha 1	1	1	0	0	0	0	0	0	0	mmu-miR-25-3p	-0.67	-0.67
MAN2A1	ENST00000261483.4	mannosidase, alpha, class 2A, member 1	3	1	2	0	0	0	0	0	0	mmu-miR-363-3p	-0.66	-0.68
MAP2K4	ENST00000415385.3	mitogen-activated protein kinase kinase 4	2	2	0	0	0	0	0	0	0	mmu-miR-25-3p	-0.66	-0.66
SLC12A5	ENST00000243964.3	solute carrier family 12 (potassium/chloride transporter), member 5	3	2	0	1	1	0	0	1	1	mmu-miR-367-3p	-0.65	-0.65
ISCA1	ENST00000375991.4	iron-sulfur cluster assembly 1	1	1	0	0	0	0	0	0	0	mmu-miR-32-5p	-0.65	-0.65
LHFPL2	ENST00000515007.2	lipoma HMGIC fusion partner-like 2	2	2	0	0	0	0	0	0	2	mmu-miR-25-3p	-0.65	-0.72
MORC3	ENST00000400485.1	MORC family CW-type zinc finger 3	2	0	2	0	1	1	0	0	0	mmu-miR-32-5p	-0.64	-0.88
ERGIC2	ENST00000360150.4	ERGIC and golgi 2	1	1	0	0	0	0	0	0	0	mmu-miR-363-3p	-0.64	-0.65
DNAJC4	ENST00000321460.5	DnaJ (Hsp40) homolog, subfamily C, member 4	1	1	0	0	0	0	0	0	0	mmu-miR-25-3p	-0.64	-0.64
NKX2-3	ENST00000344586.7	NK2 homeobox 3	1	1	0	0	0	0	0	0	0	mmu-miR-25-3p	-0.64	-0.64
RABGGTB	ENST00000319942.3	Rab geranylgeranyltransferase, beta subunit	0	0	0	0	1	1	0	0	0	mmu-miR-363-3p	-0.63	-0.63
C9orf78	ENST00000372447.3	chromosome 9 open reading frame 78	0	0	0	0	1	1	0	0	0	mmu-miR-25-3p	-0.62	-0.68
G3BP2	ENST00000395719.3	GTPase activating protein (SH3 domain) binding protein 2	2	0	2	0	0	0	0	0	1	mmu-miR-367-3p	-0.62	-0.62
TOB1	ENST00000499247.2	transducer of ERBB2, 1	1	1	0	0	0	0	0	0	0	mmu-miR-25-3p	-0.62	-0.62
MAN2C1	ENST00000569482.1	mannosidase, alpha, class 2C, member 1	0	0	0	0	1	1	0	0	0	mmu-miR-25-3p	-0.62	-0.62
MYO1B	ENST00000339514.4	myosin IB	2	1	1	0	0	0	0	0	0	mmu-miR-32-5p	-0.6	-0.61
CBLN4	ENST00000064571.2	cerebellin 4 precursor	1	1	0	0	0	0	0	0	0	mmu-miR-367-3p	-0.6	-0.6
DKK3	ENST00000396505.2	dickkopf WNT signaling pathway inhibitor 3	1	1	0	0	0	0	0	0	0	mmu-miR-363-3p	-0.6	-0.6
CEP41	ENST00000223208.5	centrosomal protein 41kDa	2	0	2	0	1	1	0	0	1	mmu-miR-32-5p	-0.59	-0.8
RAB9B	ENST00000243298.2	RAB9B, member RAS oncogene family	0	0	0	0	2	1	1	0	0	mmu-miR-25-3p	-0.58	-0.58
TCF21	ENST00000367882.4	transcription factor 21	1	1	0	0	1	0	1	0	1	mmu-miR-363-3p	-0.57	-0.66
ARMC1	ENST00000276569.3	armadillo repeat containing 1	2	0	1	1	0	0	0	0	0	mmu-miR-367-3p	-0.57	-0.57
KLF4	ENST00000374672.4	Kruppel-like factor 4 (gut)	2	1	0	1	0	0	0	0	0	mmu-miR-363-3p	-0.56	-0.56
KIAA1432	ENST00000414202.2	KIAA1432	2	1	1	0	1	0	0	1	1	mmu-miR-367-3p	-0.56	-0.67
RILP	ENST00000301336.6	Rab interacting lysosomal protein	0	0	0	0	1	1	0	0	0	mmu-miR-25-3p	-0.55	-0.55
C6orf201	ENST00000380175.4	chromosome 6 open reading frame 201	0	0	0	0	1	1	0	0	0	mmu-miR-363-3p	-0.55	-0.55
PPP1R37	ENST00000221462.4	protein phosphatase 1, regulatory subunit 37	1	1	0	0	0	0	0	0	0	mmu-miR-367-3p	-0.55	-0.55
TAS1R1	ENST00000333172.6	taste receptor, type 1, member 1	0	0	0	0	1	1	0	0	0	mmu-miR-363-3p	-0.55	-0.55
NDP	ENST00000378062.5	Norrie disease (pseudoglioma)	0	0	0	0	2	2	0	0	0	mmu-miR-363-3p	-0.54	-0.54
GPR180	ENST00000376958.4	G protein-coupled receptor 180	1	1	0	0	1	1	0	0	1	mmu-miR-363-3p	-0.54	-0.63
FAM20C	ENST00000313766.5	family with sequence similarity 20, member C	1	1	0	0	0	0	0	0	0	mmu-miR-25-3p	-0.54	-0.56
CALN1	ENST00000329008.5	calneuron 1	2	0	0	2	1	0	1	0	0	mmu-miR-367-3p	-0.53	-0.53
FAM19A1	ENST00000478136.1	family with sequence similarity 19 (chemokine (C-C motif)-like), member A1	1	1	0	0	0	0	0	0	0	mmu-miR-367-3p	-0.53	-0.53
RSBN1	ENST00000261441.5	round spermatid basic protein 1	2	1	1	0	2	0	1	1	0	mmu-miR-367-3p	-0.53	-0.53
KIAA1109	ENST00000388738.3	KIAA1109	1	1	0	0	0	0	0	0	1	mmu-miR-367-3p	-0.53	-0.53
KRT83	ENST00000293670.3	keratin 83	0	0	0	0	1	1	0	0	0	mmu-miR-363-3p	-0.53	-0.53
GLYR1	ENST00000436648.5	glyoxylate reductase 1 homolog (Arabidopsis)	1	0	1	0	1	0	1	0	0	mmu-miR-363-3p	-0.53	-0.53
SLX4	ENST00000294008.3	SLX4 structure-specific endonuclease subunit	1	1	0	0	0	0	0	0	0	mmu-miR-363-3p	-0.53	-0.59
ARRDC3	ENST00000265138.3	arrestin domain containing 3	1	1	0	0	0	0	0	0	0	mmu-miR-25-3p	-0.53	-0.53
PLEKHM1	ENST00000430334.3	pleckstrin homology domain containing, family M (with RUN domain) member 1	2	1	0	1	0	0	0	0	0	mmu-miR-367-3p	-0.52	-0.52
GPIHBP1	ENST00000330824.2	glycosylphosphatidylinositol anchored high density lipoprotein binding protein 1	0	0	0	0	1	1	0	0	0	mmu-miR-367-3p	-0.52	-0.52
PAPD7	ENST00000230859.6	PAP associated domain containing 7	1	1	0	0	0	0	0	0	0	mmu-miR-32-5p	-0.52	-0.52
CNEP1R1	ENST00000458059.3	CTD nuclear envelope phosphatase 1 regulatory subunit 1	1	1	0	0	0	0	0	0	0	mmu-miR-25-3p	-0.51	-0.51
PTAR1	ENST00000377200.5	protein prenyltransferase alpha subunit repeat containing 1	1	1	0	0	1	0	1	0	0	mmu-miR-367-3p	-0.51	-0.52
CPEB4	ENST00000265085.5	cytoplasmic polyadenylation element binding protein 4	2	1	0	1	0	0	0	0	1	mmu-miR-363-3p	-0.51	-0.51
HPS6	ENST00000299238.5	Hermansky-Pudlak syndrome 6	1	1	0	0	0	0	0	0	0	mmu-miR-367-3p	-0.5	-0.5
USP28	ENST00000003302.4	ubiquitin specific peptidase 28	1	1	0	0	0	0	0	0	0	mmu-miR-363-3p	-0.5	-0.5
ITGAV	ENST00000261023.3	integrin, alpha V	1	1	0	0	2	0	1	1	2	mmu-miR-367-3p	-0.5	-0.52
GRAMD3	ENST00000285689.3	GRAM domain containing 3	1	1	0	0	0	0	0	0	0	mmu-miR-367-3p	-0.5	-0.5
TMEM229A	ENST00000455783.1	transmembrane protein 229A	1	1	0	0	0	0	0	0	1	mmu-miR-367-3p	-0.5	-0.5
SERTAD3	ENST00000392028.4	SERTA domain containing 3	1	1	0	0	0	0	0	0	0	mmu-miR-92a-3p	-0.5	-0.5
WASL	ENST00000223023.4	Wiskott-Aldrich syndrome-like	1	1	0	0	0	0	0	0	0	mmu-miR-367-3p	-0.5	-0.5
HERPUD2	ENST00000396081.1	HERPUD family member 2	1	0	1	0	0	0	0	0	0	mmu-miR-32-5p	-0.5	-0.5
SLC25A32	ENST00000297578.4	solute carrier family 25 (mitochondrial folate carrier), member 32	1	1	0	0	2	0	1	1	1	mmu-miR-367-3p	-0.49	-0.67
RBM47	ENST00000319592.4	RNA binding motif protein 47	2	1	1	0	0	0	0	0	0	mmu-miR-363-3p	-0.49	-0.51
CCNC	ENST00000520371.1	cyclin C	1	1	0	0	0	0	0	0	0	mmu-miR-25-3p	-0.49	-0.51
RNF38	ENST00000259605.6	ring finger protein 38	2	1	1	0	0	0	0	0	1	mmu-miR-32-5p	-0.49	-0.52
ANKRD44	ENST00000282272.8	ankyrin repeat domain 44	1	1	0	0	0	0	0	0	2	mmu-miR-367-3p	-0.49	-0.52
JOSD1	ENST00000216039.5	Josephin domain containing 1	1	1	0	0	0	0	0	0	0	mmu-miR-367-3p	-0.49	-0.49
LEPREL2	ENST00000396725.2	leprecan-like 2	1	1	0	0	0	0	0	0	0	mmu-miR-25-3p	-0.48	-0.48
ADRB1	ENST00000369295.2	adrenoceptor beta 1	1	1	0	0	0	0	0	0	0	mmu-miR-367-3p	-0.48	-0.48
RNF141	ENST00000265981.2	ring finger protein 141	1	1	0	0	0	0	0	0	0	mmu-miR-363-3p	-0.48	-0.55
RAP1B	ENST00000250559.9	RAP1B, member of RAS oncogene family	2	0	1	1	0	0	0	0	0	mmu-miR-367-3p	-0.48	-0.48
MPP1	ENST00000369534.3	membrane protein, palmitoylated 1, 55kDa	1	1	0	0	0	0	0	0	1	mmu-miR-367-3p	-0.48	-0.48
ATXN3	ENST00000545170.1	ataxin 3	1	1	0	0	0	0	0	0	1	mmu-miR-367-3p	-0.48	-0.48
EVX2	ENST00000308618.4	even-skipped homeobox 2	1	1	0	0	0	0	0	0	0	mmu-miR-367-3p	-0.48	-0.48
DNAJB9	ENST00000249356.3	DnaJ (Hsp40) homolog, subfamily B, member 9	1	1	0	0	0	0	0	0	0	mmu-miR-32-5p	-0.48	-0.62
RHPN2	ENST00000254260.3	rhophilin, Rho GTPase binding protein 2	1	1	0	0	0	0	0	0	0	mmu-miR-367-3p	-0.47	-0.47
ST6GAL2	ENST00000361686.4	ST6 beta-galactosamide alpha-2,6-sialyltranferase 2	1	1	0	0	1	1	0	0	1	mmu-miR-363-3p	-0.47	-0.47
NEFM	ENST00000433454.2	neurofilament, medium polypeptide	1	1	0	0	0	0	0	0	0	mmu-miR-367-3p	-0.47	-0.47
RGS17	ENST00000367225.2	regulator of G-protein signaling 17	1	1	0	0	0	0	0	0	1	mmu-miR-363-3p	-0.47	-0.48
IFNA8	ENST00000380205.1	interferon, alpha 8	0	0	0	0	1	0	1	0	0	mmu-miR-32-5p	-0.47	-0.47
BLOC1S4	ENST00000320776.3	biogenesis of lysosomal organelles complex-1, subunit 4, cappuccino	0	0	0	0	1	1	0	0	0	mmu-miR-367-3p	-0.47	-0.47
ASPN	ENST00000375543.1	asporin	1	1	0	0	0	0	0	0	0	mmu-miR-363-3p	-0.47	-0.47
SRPR	ENST00000332118.6	signal recognition particle receptor (docking protein)	1	1	0	0	0	0	0	0	0	mmu-miR-363-3p	-0.47	-0.47
DSC2	ENST00000251081.6	desmocollin 2	1	1	0	0	1	1	0	0	1	mmu-miR-363-3p	-0.47	-0.63
BSDC1	ENST00000341071.7	BSD domain containing 1	1	1	0	0	0	0	0	0	0	mmu-miR-363-3p	-0.47	-0.47
RNF4	ENST00000511859.1	ring finger protein 4	1	1	0	0	0	0	0	0	0	mmu-miR-25-3p	-0.46	-0.56
RGS3	ENST00000374140.2	regulator of G-protein signaling 3	1	1	0	0	0	0	0	0	0	mmu-miR-32-5p	-0.46	-0.46
DUS2	ENST00000565263.1	dihydrouridine synthase 2	1	1	0	0	0	0	0	0	0	mmu-miR-367-3p	-0.46	-0.59
SNN	ENST00000329565.5	stannin	1	1	0	0	0	0	0	0	0	mmu-miR-25-3p	-0.45	-0.48
PKDCC	ENST00000294964.5	protein kinase domain containing, cytoplasmic	1	1	0	0	0	0	0	0	0	mmu-miR-363-3p	-0.45	-0.45
HAND1	ENST00000231121.2	heart and neural crest derivatives expressed 1	1	0	1	0	1	0	0	1	0	mmu-miR-25-3p	-0.45	-0.45
REV3L	ENST00000368802.3	REV3-like, polymerase (DNA directed), zeta, catalytic subunit	2	0	1	1	0	0	0	0	0	mmu-miR-363-3p	-0.45	-0.45
UBE2W	ENST00000517608.1	ubiquitin-conjugating enzyme E2W (putative)	1	1	0	0	1	0	0	1	1	mmu-miR-25-3p	-0.45	-0.46
LMBR1L	ENST00000267102.8	limb development membrane protein 1-like	1	1	0	0	0	0	0	0	0	mmu-miR-363-3p	-0.45	-0.45
FOXN2	ENST00000340553.3	forkhead box N2	1	1	0	0	1	0	0	1	1	mmu-miR-367-3p	-0.44	-0.44
ANKRD42	ENST00000393389.3	ankyrin repeat domain 42	0	0	0	0	1	0	1	0	0	mmu-miR-367-3p	-0.44	-0.45
TAGAP	ENST00000367066.3	T-cell activation RhoGTPase activating protein	1	1	0	0	0	0	0	0	0	mmu-miR-92a-3p	-0.44	-0.44
B3GALT2	ENST00000367434.4	UDP-Gal:betaGlcNAc beta 1,3-galactosyltransferase, polypeptide 2	1	0	0	1	2	0	1	1	1	mmu-miR-367-3p	-0.44	-0.44
HAND2	ENST00000359562.4	heart and neural crest derivatives expressed 2	1	0	1	0	0	0	0	0	0	mmu-miR-32-5p	-0.44	-0.44
VSTM5	ENST00000409977.1	V-set and transmembrane domain containing 5	0	0	0	0	1	1	0	0	0	mmu-miR-25-3p	-0.43	-0.43
CIC	ENST00000575354.2	capicua transcriptional repressor	1	1	0	0	0	0	0	0	0	mmu-miR-367-3p	-0.43	-0.43
FMR1	ENST00000370471.3	fragile X mental retardation 1	1	1	0	0	0	0	0	0	1	mmu-miR-367-3p	-0.43	-0.44
KAT2B	ENST00000263754.4	K(lysine) acetyltransferase 2B	1	1	0	0	0	0	0	0	0	mmu-miR-363-3p	-0.43	-0.45
PARP3	ENST00000431474.1	poly (ADP-ribose) polymerase family, member 3	0	0	0	0	1	1	0	0	0	mmu-miR-363-3p	-0.43	-0.43
EIF4G2	ENST00000526148.1	eukaryotic translation initiation factor 4 gamma, 2	2	0	0	2	0	0	0	0	0	mmu-miR-367-3p	-0.43	-0.43
ELOVL4	ENST00000369816.4	ELOVL fatty acid elongase 4	1	1	0	0	1	0	1	0	0	mmu-miR-367-3p	-0.43	-0.44
TEF	ENST00000266304.4	thyrotrophic embryonic factor	1	1	0	0	0	0	0	0	0	mmu-miR-363-3p	-0.43	-0.46
UBE2Z	ENST00000360943.5	ubiquitin-conjugating enzyme E2Z	1	1	0	0	0	0	0	0	0	mmu-miR-367-3p	-0.43	-0.46
NFIB	ENST00000397575.3	nuclear factor I/B	2	0	1	1	0	0	0	0	2	mmu-miR-25-3p	-0.43	-0.43
PTGER4	ENST00000302472.3	prostaglandin E receptor 4 (subtype EP4)	1	1	0	0	0	0	0	0	0	mmu-miR-363-3p	-0.42	-0.42
CDCA7L	ENST00000356195.5	cell division cycle associated 7-like	1	0	1	0	1	0	0	1	0	mmu-miR-32-5p	-0.42	-0.53
CCDC82	ENST00000278520.5	coiled-coil domain containing 82	0	0	0	0	1	1	0	0	0	mmu-miR-32-5p	-0.42	-0.45
EVI5	ENST00000370331.1	ecotropic viral integration site 5	1	1	0	0	0	0	0	0	0	mmu-miR-367-3p	-0.42	-0.42
GOLGA4	ENST00000361924.2	golgin A4	1	1	0	0	0	0	0	0	0	mmu-miR-25-3p	-0.42	-0.42
NDUFA5	ENST00000471770.1	NADH dehydrogenase (ubiquinone) 1 alpha subcomplex, 5	0	0	0	0	1	0	1	0	0	mmu-miR-32-5p	-0.42	-0.42
PPP1R1C	ENST00000409137.3	protein phosphatase 1, regulatory (inhibitor) subunit 1C	0	0	0	0	1	1	0	0	1	mmu-miR-367-3p	-0.42	-0.42
TEAD1	ENST00000361905.4	TEA domain family member 1 (SV40 transcriptional enhancer factor)	2	0	1	1	0	0	0	0	1	mmu-miR-363-3p	-0.42	-0.45
LURAP1L	ENST00000319264.3	leucine rich adaptor protein 1-like	1	0	1	0	0	0	0	0	0	mmu-miR-92a-3p	-0.42	-0.42
ZNF667	ENST00000591790.1	zinc finger protein 667	0	0	0	0	1	1	0	0	0	mmu-miR-25-3p	-0.42	-0.42
