# Supplementary material for: Differential Sensitivity of Target Genes to Translational Repression by miR-17~92
Source: PLoS Genet. 2017 Feb 27;13(2):e1006623. doi: 10.1371/journal.pgen.1006623 (PMC5348049; doi:10.1371/journal.pgen.1006623)
Supplement: S4 Table — A list of miR-17~92 target genes investigated by immunoblot analysis. The experimentally identified miR-17~92 binding sites by human B cell PAR-CLIP [40], Burkitt’s lymphoma cell HITS-CLIP [79], HEK293 PAR-CLIP [35] and TargetScan 7.0 [55] were indicated. Gene names in parentheses are commonly known aliases. n.d., miR-17~92 family miRNA binding sites not detected in the CLIP dataset. References in which these genes were implicated as direct targets for miR-17~92 miRNAs were included [40, 45, 49, 56, 75–77, 80, 126, 129–197]. (XLSX) [file pgen.1006623.s026.xlsx]

## Sheet: Table S5
S4 Table. miR-17~92 targets individually investigated in this study.
Targeting miRNAs were determined by previous PAR-CLIP or HITS-CLIP analyses. Validated cell types, the cell types in which the miRNA-target gene interactions were validated.
Gene Name	Pathway	B cell PAR-CLIP (Jin et al., 2013)	Burkitt’s Lymphoma HITS-CLIP (Riley et al., 2012)	HEK293 PAR-CLIP (Hafner et al., 2010)	Target Scan7.0 (Agarwal et al., 2015)	Number of all predicted and experimentally identified miR-17~92 binding sites	Detected in B cell western blot	Detected in B cell ribosome profiling	Differential target gene responsiveness in TG and TKO B cells based on western blot	Validated cell types	Validated or proposed as a direct miR-17~92 targets in
Pten	PI3K/mTOR	miR-17 and 19 subfamilies	miR-17, 19 and 92 subfamilies	n.d.	miR-17, 18, 19 and 92 subfamilies	4	Yes	Yes	Group2	B cells(OE, KO), T cells(OE, KO), NIH3T3(OE), HEK293T (OE), BJ cells (OE), Lymphoma (KO), FL5-12 (OD, KD), ARO cells (KD), P14 cells (OE), Mentle cell lymphoma(OE), Colon cancer (OE), Cardiac tissue(OE), hMEC (OE, KD)	Xiao et al., 2008; Takakura et al., 2008; Mu et al., 2009; Olive et al., 2009; Hong et al., 2010; Mavrakis et al., 2010; Jiang et al., 2011; Trompeter et al., 2011; Wu et al., 2012; Rao et al., 2012; Khan et al., 2012; Jin et al., 2013; Kang et al., 2013; Danielson et al., 2013; Simpson et al., 2014; Jiang et al., 2014; Mouw et al., 2014; Tung et al., 2015; Jin et al., 2015; This study.
Phlpp2	PI3K/mTOR	miR-92 subfamily	miR-17 and 92 subfamilies	miR-92 subfamily	miR-17 and 92 subfamilies	3	Yes	Yes	Group3	Mantle cell lymphoma (OE), T cells (KO), Glioma cells (OE, KD), B cells (OE, KO)	Rao et al., 2012; Jin et al., 2013, Kang et al., 2013;Jiang et al., 2015; Jin et al., 2015; This study
Phlda3	PI3K/mTOR	miR-19 subfamily	n.d.	n.d.	miR-19 subfamily	2	Yes	Yes	Group 1	B cells (KO)	This study
Sos1	PI3K/mTOR	miR-17 subfamily	n.d.	n.d.	miR-17 subfamily	1	Yes	Yes	Group 1	B cells (KO)	This study
Tmem127	PI3K/mTOR	miR-17 subfamily	miR-17 subfamily	miR-17 subfamily	miR-17 subfamily	1	Yes	Yes	Group 1	B cells (KO)	This study
Akt3	PI3K/mTOR	n.d.	n.d.	n.d.	miR-17 subfamily	1	Yes	Yes	No significant changes in TG B cells	None reported	Ranji et al., 2013
Cyld	NFkB	miR-17 subfamily	miR-17 subfamily	n.d.	miR-19 subfamily	2	Yes	Yes	Group2	B cells (OE, KO), Jurkat (OE, KD), Molt-4 (OE, KD), 293T (OE, KD).	Gantier et al., 2012; Ye et al., 2012; Jin et al., 2013; This study
Itch	NFkB	n.d.	miR-17 subfamily	miR-19 subfamily	miR-17 and 19 subfamilies	2	Yes	Yes	Group3	B cells (OE), K562 cells (OE), Leukemia patients (OE)	Sampath et al., 2009; Gantier et al., 2012; Jin et al., 2013; This study
Tnfaip3 (A20)	NFkB	miR-18 and 19 subfamilies	miR-19 subfamily	miR-18 subfamily	miR-18 and 19 subfamilies	2	Yes	Yes	Group3	B cells (OE), T cells (KO, functional rescue), Hek293 (OE, KD)	Gantier et al., 2012; Jin et al., 2013; Simpson et al, 2014; Yamamoto et al., 2015; This study
Rnf11	NFkB	miR-19 subfamily	miR-19 subfamily	miR-19 subfamily	miR-19 subfamily	2	Yes	Yes	Group2	B cells (OE, KO), miR-17~92 inducible Neuroblastoma SHEP cells (OE)	Gantier et al., 2012; Jin et al., 2013; Kumps et al., 2013; This study
Tax1bp1	NFkB	miR-18 subfamily (CDS)	miR-17 subfamily	n.d.	miR-19 subfamily (poorly-conserved)	3 (Including a binding site on CDS)	Yes	Yes	Group2	B cells (OE, KO)	Jin et al., 2013; This study
Traf3	NFkB	miR-92 subfamily	n.d.	n.d.	miR-92 subfamily	1	Yes	Yes	Group2	B cells (OE)	Jin et al., 2013; This study
Rel (c-Rel)	NFkB	miR-17*	n.d.	n.d.	miR-19 subfamily (poorly-conserved)	1	Yes	Yes	No significant changes in TG B cells	None reported	None reported
Kdm2a	NFkB	miR-17 and 19 subfamilies	n.d.	n.d.	miR-17 and 19 subfamilies	2	No	Yes	N.A	HEK293T (KD)	Gantier et al., 2012
Zfp91	NFkB	miR-19 subfamily	n.d.	n.d.	miR-17, 19 and 92 subfamilies	4	No	No	N.A	None reported	None reported
E2f1	Cell cycle	n.d.	miR-17 subfamily	miR-17 subfamily	miR-17 subfamily	2	Yes	Yes	No significant changes in TG B cells	HeLa (OE. KD), MCF7(OE), ZR-75-1(OE), Snu-1 (OE, KD), HEK93T (OE)	O’Donnell et al., 2005; Hossain, et al.,2006; Sylvestre, et al.,2007; Petrocca et al., 2008; Trompeter et al., 2011
E2f2	Cell cycle	n.d.	miR-17 subfamily	n.d.	miR-17 subfamily	1	Yes	Yes	No significant changes in TG B cells	HeLa (OE, KD)	Sylvestre, et al.,2007
E2f3	Cell cycle	miR-17 subfamily	miR-17 and 92 subfamilies	miR-17 and 92 subfamilies	miR-17 and 92 subfamilies	2	Yes	Yes	Suppressed in naïve TG B cells but not in activated TG B cells	HeLa (OE), Naive B cells(OE)	Sylvestre, et al.,2007; Jin et al., 2013; This study
Rb1	Cell cycle	miR-17 subfamily	n.d.	miR-17 subfamily	miR-17 subfamily	1	Yes	Yes	Group 1	ARO cells (KD), HEK293 cells (OE), HEK293T (OE), HTR8/SVneo (OE,) B cells (KO)	Volinia et al., 2006; Takakura et al., 2008; Trompeter et al., 2011; Attar et al., 2012; Li et al., 2015; This study
Ccnd2 (Cyclin D2)	Cell cycle	miR-19 subfamily	miR-19 subfamily	miR-19 subfamily	miR-17 and 19 subfamilies	2	Yes	Yes	Increased in activated TG B cells	HEK293T(OE)	Trompeter et al., 2011
Cdkn1a (p21)	Cell cycle	n.d.	miR-17 subfamily	n.d.	miR-17 subfamily	1	Yes	Yes	Increased in activated TG B cells	HMEC (OE), Lan-5 (OE, KD), MLL leukemia (OE), BJ cells (OE), Jeko-1 (KD), Y79 & Weri1 (KD), HEK293T (OE), FET cells (OE)	Ivanovska et al., 2008; Fontana et al., 2008; Inomata et al, 2009; Wong et al., 2010; Hong et al., 2010; Conkrite et al., 2011; Trompeter et al., 2011; Sokolova et al., 2015
Tsg101	Cell cycle	miR-17 subfamily	miR-17 subfamily	miR-17 subfamily	miR-17 subfamily	1	Yes	Yes	No significant changes in TG B cells	HeLa (OE), SBC-3 (KD)	Cloonan et al., 2008; Kanzaki et al., 2011; Serva et al., 2012
Tp53inp1	Cell cycle	miR-17 subfamily	miR-19 subfamily	miR-17 subfamily	miR-17 and 19 subfamilies	2	No	No	N.A	SUDHL4 (OE), HeLa (OE, KD), C33A (OE, KD)	Inomata et al., 2009, Wei et al., 2012
Rbbp8 (CtIP)	Cell cycle, DNA repair	miR-19 subfamily	miR-19 subfamily	n.d.	miR-19 subfamily	1	Yes	Yes	Group3	U2OS(OE, KD), HEK293(OE, KD), B cells (OE)	Huhn et al., 2014; This study
Mink1	MAPK	miR-19 subfamily	miR-17 subfamily	n.d.	miR-17 and 19 subfamilies	2	Yes	Yes	Group 1	HeLa (OE); B cells (KO)	Imig et al., 2014; This study
Map3k3 (MEKK3)	MAPK	miR-19 subfamily (CDS)	miR-17 subfamily	n.d.	miR-17 subfamily	2 (including a binding site on CDS)	Yes	Yes	Group 1	B cells (KO)	This study
Dusp2	MAPK	miR-17 subfamily	n.d.	n.d.	miR-17 subfamily	1	Yes	Yes	Group 1	Eutopic stromal cells (OE, KD), B cells (KO)	Lin et al., 2012; This study
Dusp7	MAPK	miR-19 subfamily	n.d.	miR-19 subfamily	miR-19 subfamily	1	Yes	Yes	Increased in activated TG B cells	None reported	None reported
Dusp10 (MKP-5)	MAPK	miR-92 subfamily	miR-92 subfamily	n.d.	miR-92 subfamily	1	Yes	Yes	No significant changes in TG B cells	Pancreatic cancer cells (OE)	He et al., 2014
Stk38 (Ndr1)	MAPK, Apoptosis	miR-17 and 19 subfamilies	miR-19 subfamily	miR-19 subfamily	miR-17 and 19 subfamilies	2	Yes	Yes	Group3	B cells (OE)	This study
Rapgef2 (Pdz-gef1)	MAPK and Ras	miR-19 subfamily	miR-19 subfamily	n.d.	miR-17 and 19 subfamilies	2	Yes	Yes	Group 1	Neural progenitor cells (OE, KD), B cells (KO)	Han et al., 2016, This study
Arid4b (Brcaa1)	Chromatin Modification	miR-17 subfamily	miR-17 subfamily	miR-17 and 19 subfamilies	miR-17 and 19 subfamilies	2	Yes	Yes	Group2	B cells (OE, KO)	This study
Hbp1	Chromatin Modification	miR-17 and 19 subfamilies	miR-17 and 19 subfamilies	miR-17, 19 and 92 subfamilies	miR-17 and 19 subfamilies	2	Yes	Yes	Group3	B cells(OE), MCF-7&231 (OE, KD), Erythroleukemia (OE), Lymphoma (OE)	Li et al., 2011; Kayali et al., 2012; Li et al., 2014; This study
Ikzf1 (Ikaros)	Chromatin Modification	n.d.	miR-19 subfamily	n.d	miR-17, 19 and 92 subfamilies	3	Yes	Yes	Group3	T-ALL (OE), B cells (KO), B cells (OE)	Mavrakis et al., 2011; Xu et al., 2015; This study
Jarid2	Chromatin Modification	miR-19 subfamily	miR-19 subfamily	miR-19 subfamily	miR-19 and 92 subfamilies	2	Yes	Yes	No significant changes in TG B cells	None reported	None reported
CD69	Cell migration	miR-17 and 92 subfamilies	miR-92 subfamily	n.d.	miR-17 and 92 subfamilies	3	Yes	Yes	Group 1	Treg (KO), B cells (KO, OE), CD4 T cell (OE)	de Kouchkovsky et al., 2013; Blevins et al., 2015; Reddycherla et al., 2015; This study
Tgfbr2	Tgf-β signaling	miR-19 subfamily	miR-17 subfamily	miR-19 subfamily	miR-17 and 19 subfamilies	2	Yes	Yes	No significant changes in TG B cells	Ras colonocytes, T cells (KO), CD8 T cells (OE), CNE cells (OE), PMC (OE, KD)	Volinia et al., 2006; Dews et al., 2010; Mestdagh et al., 2010; Jiang et al., 2011; Li et al., 2012; Lyu et al., 2014; Kosaka et al., 2015
Smad4	Tgf-β signaling	miR-17 and 19 subfamilies	n.d.	miR-17 and 19 subfamilies	miR-17 and 19 subfamilies (poorly conserved)	2	Yes	Yes	No significant changes in TG B cells	Ras colonocytes, PMC (OE, KD), HTR8/SVneo (OE)	Dews et al. 2010; Mestdagh et al., 2010; Li et al., 2012; Li et al., 2015
Trim33	Tgf-β signaling	miR-19 subfamily	miR-19 subfamily	miR-19 subfamily	miR-19 subfamily	1	Yes	Yes	No significant changes in TG B cells	None reported	None reported
Bcl2l11 (Bim)	Apoptosis	miR-19 and 92 subfamilies	miR-92 subfamily	miR-92 subfamily	miR-17, 19 and 92 subfamilies	4	Yes	Yes	Suppressed in naïve TG B cells but not in activated TG B cells	Pre B cells (KO), Lung (KO), LAN-5 (OE, KD), Naive B cells(OE), T cells (OE), FL5-12 (OD, KD), Osteoblast (KD), SW490 (OE, KD), Myc-inavtivtated lymphoma (OE)	Ventura et al., 2008; Xiao et al., 2008; Fontana et al., 2008; Mavrakis et al., 2010; Tsuchida et al., 2011; Rao et al., 2012; Guo et al., 2013; Jin et al., 2013; Li et al., 2014; Xu et al., 2015; Jin et al., 2015; This study
Mcl1	Apoptosis	miR-92 subfamily	miR-17 and 92 subfamilies	miR-92 subfamily	miR-17 family	2	Yes	Yes	No significant changes in TG B cells	MCF7 (OE), MDA-MB-231 (OE), MDA-MB-435 (OE), HepG2 (OE)	Zhang et al., 2014; Ou et al., 2015
Casp11/4	Apoptosis	miR-92 subfamily	n.d.	n.d.	n.d.	1	Yes	Yes	No significant changes in TG B cells	None reported	None reported
Jak2	Cytokine signaling	n.d.	n.d.	n.d.	n.d.	1 (Non-canonical, but functional miR-17 binding site reported from Li et al., 2012)	Yes	Yes	No significant changes in TG B cells	SB1 cell (OE)	Li et al, 2012
Socs1	Cytokine signaling	miR-19 subfamily	miR-19 subfamily	n.d.	miR-19 subfamily	1	Yes	Yes	Increased in activated TG B cells	U266 & JJN cells (KD), Gastric cancer (OE), T cells (KO, functional rescue)	Pichiorri et al., 2008; Qin et al., 2013; Simpson et al., 2014
Socs3	Cytokine signaling	miR-19 subfamily	miR-19 subfamily	n.d.	miR-19 subfamily	1	Yes	Yes	Increased in activated TG B cells	Hur7 (OE). Caco2 (OE), HT29 (OE)	Collins et al, 2013; Cheng et al., 2015
Irf4	B cell development and Myelomagenesis	miR-19a*	n.d.	n.d.	n.d.	1	Yes	Yes	No significant changes in TG B cells	None reported	None reported
Rhob	Stress response	miR-19 subfamily	n.d.	miR-19 subfamily	miR-19 subfamily	1	Yes	Yes	Increased in activated TG B cells	HaCat cells (OE, KD)	Glorian et al, 2011
Fbxw7	Ubiquitin pathway	miR-19 and 92 subfamilies	n.d.	n.d.	miR-92 subfamily	3	Yes	Yes	Group 1	iPS cells (OE), MEF cells (OE), A549 cells (OE, KD), B cells (KO)	Lu et al., 2012; Olive et al., 2013; Xiang et al., 2015; This study
Cul2	Ubiquitin pathway	miR-19 subfamily	n.d.	miR-19 subfamily	n.d.	1	Yes	Yes	No significant changes in TG B cells	None reported	None reported
Cul3	Ubiquitin pathway	n.d.	n.d.	n.d.	miR-17 and 92 subfamilies	2	Yes	Yes	No significant changes in TG B cells	None reported	Cloonan et al., 2008
Klhl20	Ubiquitin pathway	miR-17 subfamily	miR-17 and 19 subfamilies	miR-17 subfamily	miR-17, 18, and 19 subfamilies	3	No	Yes	N.A	None reported	None reported
Rnf19a	Ubiquitin pathway	miR-19 subfamily, miR-19a* and miR-17*	n.d.	n.d.	miR-19 subfamily	3 (including miR* binding sites)	No	Yes	N.A	None reported	None reported
Lats2	Hippo pathway	miR-17 subfamily	n.d.	n.d.	miR-92 subfamily	2	Yes	Yes	Group 1	MT-1 (OE), SKOV3 cells (OE, KD), B cells (KO)	Fang et al., 2012; Feng et al., 2014; This study
Cnot1	miRNA pathway	miR-17 and 19 subfamilies	n.d.	miR-17 subfamily	n.d.	2	No	Yes	N.A	None reported	None reported
Ddx5	miRNA pathway	miR-17 subfamily	miR-17 subfamily	miR-17 subfamily	miR-17 subfamily	1	No	Yes	N.A	None reported	None reported
ATM	DNA damage pathway	miR-18 subfamily	n.d.	miR-18 subfamily	miR-18 subfamily	1	No	Yes	N.A	MDA-MB-231 (OE), SKBR3 (OE), HCT-116 (OE), HT-29 (OE)	Song et al., 2011, Wu et al., 2013
Zc3h12c	Endonuclease	miR-17 subfamily and miR-19a*	n.d.	miR-17 subfamily	miR-17 subfamily	3 (including miR* binding sites)	No	Yes	N.A	None reported	None reported
Psap (Prosaposin )	Angiogenesis	miR-19 subfamily	miR-19 subfamily	miR-19 subfamily	miR-19 subfamily	1	No	Yes	N.A	LNCaP cells (OE)	Mo et al., 2013
Zbtb4	Transcriptional repressor	miR-17 and 19 subfamilies	miR-17 and 19 subfamilies	miR-19 subfamily	miR-17, 18, and 19 subfamilies	4	No	Yes	N.A	MCF7 (KD)	Kim et al., 2012
Lcor	Transcriptional repressor	miR-17 subfamily and miR-19a*	n.d.	miR-92 subfamily	miR-17 and 92 subfamilies	7 (including miR* binding sites)	No	No	N.A	None reported	None reported
Acbd5	Lipid matabolism	miR-17 and 19 subfamilies	miR-17 and 19 subfamilies	n.d.	miR-17 and 19 subfamilies	3	No	Yes	N.A	None reported	None reported
Eif4g2	Translational initiation	miR-19* and miR-20*	miR-17 and 19 subfamilies	n.d.	miR-17, 19 and 92 subfamilies	5 (including miR* binding sites)	No	Yes	N.A	None reported	None reported
Nufip2	Poly(A) RNA binding	miR-17, 92 subfamilies and miR-18a*	miR-19 and 92 subfamilies	miR-92 subfamily	miR-17, 18, 19 and 92 subfamilies	5 (including miR* binding sites)	No	Yes	N.A	None reported	None reported
List of abbriviations: OE, overexpression; KD, knock-down; KO, knock-out
