# Supplementary material for: Differential Sensitivity of Target Genes to Translational Repression by miR-17~92
Source: PLoS Genet. 2017 Feb 27;13(2):e1006623. doi: 10.1371/journal.pgen.1006623 (PMC5348049; doi:10.1371/journal.pgen.1006623)
Supplement: S5 Table — (XLSX) [file pgen.1006623.s027.xlsx]

## Sheet: Sheet1
S5 Table. Ribosome footprint abundance in 25.5 h activated WT, TG, and TKO B cells
Genes were analyzed when average FPKM values in all three genotypes were greater than 1 and when quantified in all replicates.
	Average FPKM			FPKM of Individual Samples
	TG_(Rep1,2,3)	TKO_(Rep1,2,3)	WT_(Rep1,2,3)	TG_Rep1	TG_Rep2	TG_Rep3	TKO_Rep1	TKO_Rep2	TKO_Rep3	WT_Rep1	WT_Rep2	WT_Rep3
Snord22	16717.9	144579	181983	19861.4	14422.6	15869.8	82238.7	191995	159503	218804	267794	59352.2
Snord72	27980	112564	123434	27678.5	28131.4	28130	35078.4	150840	151773	30938.9	218181	121184
Snord52	25324.9	35008.5	63637.5	23361.5	26232.7	26380.6	15861.1	67329.1	21835.4	17408.9	114143	59360.4
Rnu11	14338.9	49308.3	61737.9	16863.3	11500.2	14653.3	33345.9	56152.7	58426.2	36808.1	106352	42054
Scarna3a	3869.66	22491.2	50690.9	2230.71	3735.75	5642.53	3236.93	30765.8	33471	57017.4	63680	31375.2
Snord82	9072.73	49210.3	46218.6	8497.8	12423	6297.38	3365.53	70133.7	74131.7	12467.2	99301.7	26886.8
Snord49a	42307.5	41945	41576.9	43457.3	46861	36604	72230.4	28745.1	24859.4	20439.2	43858.4	60433.2
Snord43	11190.3	19499.1	38921.2	16218	10943.1	6409.87	20553.9	23795.5	14148	16919.8	88749.1	11094.8
Rnu12	21758.3	39954.1	36027	23895.4	24509.2	16870.3	70274.7	22095.4	27492.3	48173.3	34746.1	25161.6
Snord83b	38747.2	71224.9	33485.3	44692.4	29155.7	42393.3	74766.2	98361	40547.5	19583.1	62772.7	18099.9
Snora65	19268.9	38231.2	30801.5	17221.1	19426	21159.5	27705.5	50403.6	36584.6	27461.4	50048.8	14894.1
Snord96a	10944.4	35714.1	30141.3	10726.2	9389.13	12718	33984.6	41967.4	31190.4	27975.9	49729	12718.9
Snord12	28934.3	32620.8	28846.6	44966.2	25680.3	16156.5	74010.6	8568.71	15283.2	27416.5	27962.3	31161
Scarna8	3330.84	19770.7	26201	4639.87	1120.73	4231.91	5654.19	37311.7	16346.3	19316.1	45369.5	13917.4
Snora44	6001.72	14369.1	25822.1	4772.92	5251.27	7980.97	4071.42	22220.9	16815	12209.3	43531.2	21725.9
Snora81	10036.1	23302.2	25605.3	9033.83	11039.6	10034.7	16649.8	29563.1	23693.8	17940.9	37426.7	21448.4
Snord100	14660.2	27724.1	25240.3	15402.3	13884.5	14693.9	13462.1	23377.9	46332.3	16622.9	46017.9	13080.1
Snord104	17361.4	13112.5	19453	11866.8	25142.1	15075.4	24170.4	7772.87	7394.37	19896.9	19326.8	19135.4
Snora20	7523.39	10952.4	18593.8	3751.29	1027.33	17791.6	14262.6	5504	13090.7	13697.7	30792.1	11291.6
Snord55	19999.1	24190.8	18573.2	11665.7	27990.5	20341.1	10871	37756.4	23945.2	18792.7	24252.1	12674.9
Snora33	3652.86	10704.4	17952.1	4592.09	5847.94	518.554	10808.2	14437.8	6867.37	7186.21	28719	17951.2
Snord95	3790.07	7861.34	14835.3	4248.9	2923.06	4198.26	3365.53	15585.3	4633.23	11081.9	29063.9	4360.02
Snora3	4207.87	11745.2	13805.4	5990.79	3297.96	3334.86	10693.6	14237.1	10305.1	8362.72	22894.4	10159.2
Snord15b	7508.92	16340.5	12026.2	7111.47	8697.96	6717.35	17855.4	19851.1	11315.1	10032.3	20906	5140.34
Snora21	3982.32	7932.55	11405.9	2244.71	5131.91	4570.33	10344.9	5738.68	7714.12	6919.1	12407.7	14890.8
Rmrp	3363.88	7334.57	9738.04	3044.2	2719.68	4327.77	3596.5	9505.04	8902.16	14160.1	9398.6	5655.41
Snord4a	1466.75	9762.09	9468.22	484.353	2001.56	1914.32	3069.23	17766.4	8450.63	6316.41	15461.3	6626.94
Snord33	7713.2	5352.72	9100.2	11693.3	5668.41	5777.87	9263.67	4289.86	2504.61	6100.62	17999.7	3200.27
Snora24	2185.74	4259.25	8781	2103.3	1782.04	2671.87	3044.7	4890.43	4842.62	3330.4	14281.2	8731.45
Snord23	2424.33	12643	8614.65	2067.74	3319.34	1885.93	7055.32	12835.5	18038.1	12860.3	11242.7	1740.97
Actb	10032	8908.77	8435.4	9768.44	10294.2	10033.5	10298	8138.88	8289.4	8627.08	7801.33	8877.78
Rpl38	6924.63	7900.36	8002.21	6509.44	7353.66	6910.79	10028.7	7793.9	5878.49	8485.87	7340.15	8180.62
Snora31	1779.66	6062.2	7048.28	1591.15	2070.85	1676.99	4705.27	7003.73	6477.61	5810.02	10400.3	4934.57
Snord85	4524.98	12412.9	6936.46	3678.09	5051.18	4845.67	11653.7	20237.2	5347.72	3197.72	16772.9	838.738
Cd74	5933.84	6632.46	6863.4	5980.2	5879.29	5942.02	7197.14	6360.91	6339.33	6019.22	7372.99	7198
Snord89	1766.35	2493.67	6417.05	753.043	1569.75	2976.27	2385.92	3452.77	1642.32	8347.32	3434.04	7469.79
Rps26	4466.63	6454.21	6360.83	3495.08	4582.11	5322.7	3490.05	7382.17	8490.41	8122.08	5737.12	5223.28
Mif	7492.25	5690.71	6139.63	7316.97	8998.24	6161.53	8808.1	4314.22	3949.82	7436.68	5634.41	5347.81
Snora75	2128.61	6766.89	6036.89	1511.03	2635.28	2239.53	4787.52	7274.62	8238.54	3941.05	6675.31	7494.32
Ppia	4815.73	6012.2	6032.97	5028.05	4881.39	4537.75	6088.58	6096.62	5851.41	5107.49	6044.09	6947.33
Snora74a	1737.17	5533.99	6002.38	1653.74	1877.05	1680.72	2495.09	6412.67	7694.2	4231.11	10198.9	3577.15
Snord73a	8195.99	11245.7	5709.52	7966.69	12423	4198.26	10096.6	9740.79	13899.7	1385.24	12110	3633.35
Rpl36	6350.32	5519.36	5417.65	5728.87	6790.3	6531.79	6274.86	4859.57	5423.66	6492.15	4180.61	5580.2
Rpl35	5212.8	5589.83	5293.33	4790.68	5066.93	5780.8	5786.84	5542.06	5440.59	6395.15	4431.11	5053.75
Snora64	693.679	2732.32	4790.74	458.935	896.558	725.543	1163.26	3030.13	4003.57	3112.16	5859.96	5400.08
Rpph1	1753.21	3154.66	4731.83	1891.1	1496.3	1872.22	1430.51	3868.8	4164.67	6322.29	4328.8	3544.4
Rps21	4649.63	4683.57	4429.23	5066.5	4650.91	4231.47	5542.33	4169.78	4338.61	4645.47	4267.83	4374.4
Snora62	921.827	3407.05	4412.69	612.194	1615.6	537.686	1293.11	2994.09	5933.94	1419.3	7909.93	3908.83
Rpl34-ps1	3152.84	3443.86	4104.69	3282.48	2975.88	3200.15	3142.63	3532.67	3656.28	3665.86	4170.69	4477.52
Eef1a1	3681.56	3618.92	4071.13	3958.33	3501.5	3584.85	2596.65	3929.99	4330.13	3472.74	3849.78	4890.88
B2m	7323.25	2581.01	3984.11	7751.51	7399.56	6818.69	3551.23	2180.55	2011.25	4610.75	2924.42	4417.16
Snora69	1241.2	1590.4	3883.51	399.283	1115	2209.33	2024.13	2050.44	696.639	2291.09	5098.3	4261.15
Rps28	3699.42	3958.68	3864.88	4244.08	3424.46	3429.73	4043.3	3825.02	4007.72	3860.95	3458.44	4275.25
Rpl32	3012.88	3943.96	3726.75	3058.59	3105.3	2874.75	3030.5	4213.52	4587.86	3577.59	3548.33	4054.33
Hist2h4	2886.13	3806.29	3693.38	2766.5	3409.61	2482.28	4527.68	3674.82	3216.38	2831.84	3930.86	4317.42
Snora7a	1121.8	1806.02	3679.67	1391.7	925.995	1047.71	1679.79	3160.15	578.128	4148.36	4986.51	1904.13
Hist1h4d	3564.81	4062.84	3438.69	3486.55	4172.55	3035.33	4337.58	4501.13	3349.82	2598.16	3667.15	4050.77
Rplp1	3605.66	3512.36	3413.53	3797.06	3778.49	3241.44	3836.94	3609.98	3090.16	4091.53	2999.96	3149.08
Hist1h2bb	2970.83	4059.57	3367.3	2985.81	2931.87	2994.82	3585.88	4092.27	4500.57	2640.7	3940.69	3520.5
Pfn1	4026.93	3877.81	3354.05	3906.22	4022.37	4152.21	4648.6	3332.28	3652.56	4013.84	2765.55	3282.77
Snora68	2093.76	1976.71	3213.96	2466.13	2515.55	1299.59	2083.63	2412.25	1434.24	2144.04	2998.96	4498.89
Rpl19	2993.3	3558.4	3182.73	3009.63	3068.57	2901.69	3264.1	3515.17	3895.92	2984.8	3165.36	3398.01
Rps8	2937.89	3422.52	3144.34	2875.82	3139.05	2798.82	3364.14	3101.81	3801.6	3017.4	2766	3649.6
Rpl10	3498.63	3172.68	3071.61	3519.75	3602.22	3373.92	3375.9	3171.55	2970.57	3178.07	2631.61	3405.16
Hist2h2bb	4359.15	3975.13	3071.43	3590.22	4624.91	4862.34	4964.63	3675.66	3285.09	3121.32	2794.19	3298.78
Hspa8	3335.25	3224.97	3045.87	3386.2	2874.83	3744.71	2561.12	3320.85	3792.93	2817.45	2907.08	3413.1
Rpl23a	3190.55	3243.88	2955.55	3179.83	3310.33	3081.48	3043.51	3361.18	3326.95	2838.09	2721.49	3307.07
Hist1h1c	1637.02	3173.21	2953.2	1409.69	1877.36	1624	2457.23	4214.96	2847.45	3574.65	3301.44	1983.5
Rpl35a	2096.36	2683.18	2895.3	2151.66	2073.9	2063.51	1980.44	2619.89	3449.21	2479.45	3091.45	3115.01
Snora26	1010.77	1856.94	2870.07	703.683	869.566	1459.05	1219.47	903.197	3448.17	1498.51	5427.22	1684.48
Rps11	2875.51	2651.6	2862.88	3015.63	2767.87	2843.04	2496.36	2630.04	2828.4	2633.89	2572.86	3381.88
Rps18	2762.33	2975.16	2843.59	3015	2672.08	2599.91	3025.77	2741	3158.72	2814.37	2414.31	3302.08
Tmsb4x	4101.53	1985.77	2828.73	3970.65	3852.95	4480.99	2077.86	1877.07	2002.37	2335.07	2823	3328.12
Snord15a	564.1	2578.79	2769.91	709.592	817.735	164.973	1322.5	4593.23	1820.65	2503.95	3806.94	1998.84
Aldoa	4737.61	2309.76	2691.75	3872.18	5434.62	4906.03	4751.46	1100.91	1076.91	4072.52	1933.75	2068.99
Rpl8	2813.84	2750.76	2681.85	2678.67	2875.77	2887.1	2645.08	2777.74	2829.47	3139.22	2146.28	2760.06
Rps17	2412.81	2767.96	2593.94	2513.88	2410.95	2313.6	2584.68	2979.8	2739.41	2434.83	2369.82	2977.17
Rpl7a	2548.93	2778.44	2565.59	2390.81	2574.86	2681.13	2084.74	3055.58	3195.01	2818.06	2252.01	2626.7
Npm1	1885.74	2534.22	2561.99	1819.46	1775.31	2062.45	2183.36	2739.63	2679.68	2476.45	2340.82	2868.71
Uba52	2577.24	2725.87	2560.67	2789.23	2648.47	2294.03	2952.49	2409.03	2816.1	2277.01	2400.32	3004.68
Rps10	3911.69	2861.71	2511.62	4336.66	3922.91	3475.5	3564.03	2398.48	2622.63	2933.88	2136.42	2464.55
Rpl41	1686.2	2961.2	2507.54	1423.96	1585.41	2049.22	1976.08	3466.04	3441.47	2376.34	2488.63	2657.66
Rps13	3610.51	2636.61	2488.07	3424.59	4057.02	3349.93	3650.38	2018.83	2240.61	2679.59	2030.2	2754.43
Rpl17	2139.66	2209.22	2418.47	2065.57	2017.22	2336.18	1877.95	2206.88	2542.82	3134.18	1954.99	2166.25
Hsp90ab1	2278.59	2360.88	2410.99	2398.66	2134.54	2302.56	2122.53	2366.08	2594.03	2459.02	2157.55	2616.42
Rpl13	3027.77	2992.23	2408.38	2899.71	3383.88	2799.7	2994.22	2811.67	3170.81	2561.72	2016.65	2646.77
Rps9	3033.17	2611.49	2407.87	2960.53	3207.33	2931.66	3159.05	2213.43	2461.98	2878.96	1989.75	2354.92
Gm15772	2004.34	2063.63	2393.6	1923.69	2086.09	2003.23	1740.1	2169.92	2280.87	2080.09	2248.07	2852.66
Rpl11	2402.42	2449.66	2389.64	2401.12	2312.97	2493.17	2351.8	2400.85	2596.33	2319.47	2235.89	2613.57
Rps20	2227.37	2084.77	2365.89	2309.57	2310.75	2061.79	2089.34	2004.35	2160.62	2139.81	2128.31	2829.56
Hist1h1e	3094.55	3054.34	2360.97	2424.93	3618.58	3240.14	2836.37	2974.74	3351.92	2527.35	2282.61	2272.96
Rpl28	2496.43	2385.87	2360.71	2441.81	2581.73	2465.76	2011.71	2624.44	2521.45	2269.82	1966.3	2846.02
Rplp2	2387.63	2493.97	2348.46	2298.32	2532.27	2332.3	2767.64	2292.73	2421.54	2531.44	1916.48	2597.46
Rps29	2925.54	2810.6	2332.04	3605.54	2825.24	2345.84	3636.24	2475.24	2320.33	2286.74	2229.34	2480.04
Cfl1	1799.33	2518.34	2281.07	1927.49	1628.29	1842.2	2283.56	2615.87	2655.6	2122.2	2266.1	2454.9
Cd52	1754.37	1741.77	2223.23	1715.64	1718.12	1829.34	1525.15	1856.24	1843.91	1758.5	2335.86	2575.33
Rpl39	1485.6	1848.81	2211.14	1476.25	1436.09	1544.45	1497.96	2070.43	1978.03	1881.12	2013	2739.28
Rpl24	2557.08	2208.07	2209.93	2385.71	2407.1	2878.44	1723.67	2442.54	2457.98	2408.09	2034.05	2187.65
Snora15	275.221	1326.07	2205.01	188.879	263.528	373.255	598.44	1732.05	1647.71	1231.58	4091.32	1292.12
Rps16	2511.96	2463.41	2166.81	2651.95	2526.09	2357.86	2860.23	2163.51	2366.48	2287	1917.19	2296.24
Snora43	1899.16	2176.44	2162.37	1495.57	2163.64	2038.27	3594.76	1135.01	1799.56	2959.18	705.533	2822.41
Actg1	2501.88	2327.63	2090.78	2475.51	2540.32	2489.8	2255.91	2349.11	2377.87	1947.53	1943.63	2381.19
Pkm	2301.91	1619.92	2089.34	2329.28	2585.45	1991.01	2302.45	1378.01	1179.3	2454.49	2177.19	1636.34
Gm12191	1291.99	1541.94	2081.45	1272.69	1213.89	1389.4	881.265	1778.34	1966.21	1426.83	2061.82	2755.69
Rps27a	1261.98	2010.91	2080.06	1227.94	1200.58	1357.42	1117.08	2531.94	2383.71	1797.88	2049.13	2393.18
H2-Aa	1603.08	1974.52	2022.58	1675.37	1540.03	1593.85	2004.19	1951.94	1967.44	1890.72	2175.7	2001.31
Rps24	1428.82	1994.5	2017.17	1453.89	1309.13	1523.45	1546.33	2007.93	2429.24	1716.35	2070.22	2264.94
Rps5	1950.31	1807.04	1982.06	1976.58	2063.15	1811.2	1599.89	1890.27	1930.97	1745.49	1934.03	2266.65
Rpl9	1646.26	1833.61	1978.71	1633.81	1543.86	1761.1	1392.06	1843.23	2265.55	1797.77	2019.8	2118.57
Rps12	2185.39	2029.74	1977.35	2304.76	2142.59	2108.82	2421.7	1795.4	1872.1	2001.19	1602.01	2328.84
Rps15	2290.6	2200.65	1975.09	2466.21	2403.34	2002.24	2833.06	1932.78	1836.12	1930.84	1694.58	2299.83
Hist1h1d	1780.32	2349.17	1952.15	1533.52	2148.03	1659.4	1833.59	2583.6	2630.32	1763.08	2132.7	1960.65
Snord17	1547.94	1750.7	1912.94	2507.28	1394.42	742.127	3919.52	850.812	481.775	2736.77	2518.45	483.59
Rpl29	1887.23	1696.35	1878.32	1805.55	1905.66	1950.49	1583.92	1548.25	1956.89	2192.22	1457.18	1985.56
Snora16a	1079.92	2219.79	1859.33	888.002	1474.34	877.417	2813.53	1425.05	2420.81	2895.09	1392.01	1290.9
Rpl12	2382.48	2143.49	1856.71	2443.1	2280.88	2423.47	2419.17	1908.86	2102.43	2341.9	1512.39	1715.83
Rps3a1	1377.44	1786.2	1846.98	1447.87	1333.9	1350.55	1476.72	1914.68	1967.21	1641.59	1721.55	2177.79
Snord1b	1487.46	2669.22	1832.62	1072.62	1976.66	1413.12	2265.64	2622.97	3119.04	932.529	4076.15	489.187
Vaultrc5	1263.93	1972.63	1801.83	1506.97	875.175	1409.64	692.276	3123.32	2102.28	2061.61	2051.38	1292.5
Rps27rt	815.369	1669.82	1788.29	909.654	51.2034	1485.25	1170.81	1924.11	1914.53	323.41	2240.79	2800.66
Hist1h4h	1178.03	1665.22	1764.33	1073.09	1327.92	1133.08	1173.27	2241.93	1580.47	1391.62	2201.63	1699.74
Fau	2194.58	1708.66	1758.39	2202.21	2458.12	1923.43	2076.32	1564.24	1485.42	1819.39	1468.28	1987.51
Rps25	1457.43	1835.12	1757.7	1511.94	1502.76	1357.59	1889.26	1730.66	1885.43	1696.15	1553.2	2023.76
Rpl37a	1323.06	1716.97	1752.1	1373.89	1281.78	1313.5	1533.67	1673.96	1943.28	1677.05	1559.45	2019.8
Rpl7	1267.34	1820.16	1740.83	1457.46	1272.53	1072.04	1375.85	1912.81	2171.82	1434.84	1711.67	2075.99
Rpl10a	1825.91	1925.52	1730.98	1770.9	1911.66	1795.18	1957.94	1853.6	1965.01	1880.38	1537.42	1775.14
Hist1h4c	948.728	1727.88	1727.98	863.22	1095.7	887.259	1388.67	1999.8	1795.17	1651.98	2486.2	1045.77
Ldha	1673.56	1265.02	1709.16	1601.62	1930.46	1488.6	1659.67	1077.34	1058.05	1989.52	1603.21	1534.75
Rpl18	2187.96	1845.57	1692.25	2211.19	2256.49	2096.21	2162.32	1562.8	1811.59	1683.37	1587.22	1806.15
Hist1h1b	1428.45	1846.2	1683.14	1384.81	1676.66	1223.86	1309.81	2110.25	2118.56	1262.71	1840.4	1946.32
Hist1h2ab	1067.31	1838.37	1672.82	865.975	1203.17	1132.79	1214.04	2108.27	2192.79	1171.29	2131.78	1715.38
Hist1h1a	1315.46	1885	1634.52	1215.66	1538.86	1191.86	1769.76	2158.86	1726.39	1631.14	1945.56	1326.87
Rpl36al	1178.49	1486.16	1632.38	1235.65	1064.33	1235.49	1093.21	1590.14	1775.12	1457.57	1744.92	1694.66
Snora23	748.484	1034.4	1609.21	562.022	731.45	951.981	763.156	589.01	1751.02	1047.04	1418.77	2361.81
Tubb5	1858.7	1954.41	1602.43	1885.2	1828.91	1861.98	1747.67	2045.69	2069.87	1749.59	1479.94	1577.77
Coro1a	1725.77	1491.36	1599.7	1648.81	1845.88	1682.61	1686.34	1462.38	1325.34	1609.39	1538.66	1651.04
Rps4x	1321.15	1454.42	1557.66	1506.62	1245.15	1211.67	1120.1	1610.81	1632.36	1327.26	1512.97	1832.74
Rpl27	1381.28	1493	1552.1	1421.74	1284.48	1437.62	1534.78	1533.08	1411.13	1347.8	1449.4	1859.09
Pgk1	934.511	981.36	1550.57	950.067	1094.53	758.935	1074.93	940.189	928.96	1450.09	1820.05	1381.57
Rps14	1831.89	1384.44	1545.84	1682.76	1789.76	2023.15	1521.19	1307.88	1324.26	1666.58	1269.12	1701.82
Cd79b	1024.3	1436.77	1506.05	1039.74	1003.97	1029.2	1416.07	1495.36	1398.88	1269.35	1738.6	1510.21
Rpl4	1527.43	1507.45	1478.41	1614.82	1511.49	1456	1400.65	1516.52	1605.19	1313.31	1370.07	1751.85
Btf3	1247.95	1539.71	1462.91	1255.64	1209.23	1278.99	1388.57	1620.78	1609.77	1307.62	1521	1560.1
Tmsb10	1043.15	1204.79	1430.38	864.578	1097.18	1167.69	1128.09	1291.33	1194.94	1357.59	1733.08	1200.48
Rpl6	1348.57	1455.31	1401.54	1337.9	1366.1	1341.71	1357.15	1481.55	1527.24	1302.62	1250.22	1651.79
Rps19	1357.64	1413.03	1391.17	1367.54	1483.23	1222.14	1373	1393.84	1472.24	1192.72	1362.95	1617.83
Rpl3	1301.63	1438.94	1382	1392.73	1302	1210.16	1290.96	1497.51	1528.34	1273.36	1345.91	1526.74
Hist1h3c	1311.55	1575.38	1380.83	1287.54	1465.67	1181.44	1460.33	1488.5	1777.31	1110.67	1553.54	1478.3
Rpl27a	1530.68	1361.53	1378.09	1477.09	1503.29	1611.65	1478.4	1311.82	1294.36	1418.51	1058.09	1657.65
H2-Ab1	1607.06	1468.43	1369.15	1497.46	1641.24	1682.5	1932.35	1271.94	1200.99	1642.17	1269.55	1195.74
Rpl36a	1235.24	1525.09	1365.24	1266.74	1217.71	1221.27	1322.46	1531.03	1721.8	1557.01	1405.42	1133.3
Hist4h4	1235.51	1543.52	1346.47	1111.83	1550.26	1044.43	1463.66	1493.46	1673.46	1036.4	1321.11	1681.91
Tpt1	1248.22	1331.12	1300.87	1245.56	1223.21	1275.9	1022.82	1386.43	1584.1	1280.51	1206.85	1415.24
Ptma	1741.37	1414.26	1296.09	1516.85	1878.06	1829.19	1925.36	1230.1	1087.31	1535.87	1030.6	1321.79
Gm12505	6254.74	6788.67	1245.37	11238	6817.26	708.962	20045.9	86.0899	233.994	3069.46	473.985	192.671
Ifi27l2a	1674.94	377.14	1243.86	1613.83	1520.59	1890.41	347.991	474.353	309.077	1284.47	815.919	1631.19
Hist1h3a	1152.49	1396.33	1237.64	1171.81	1245.59	1040.07	1304.61	1385.44	1498.93	1142.58	1295.34	1275
Snora78	1749.04	1511.16	1201.49	1915.23	2250.5	1081.37	2383.93	1254.5	895.059	1873.23	1169.72	561.52
Gnb2l1	1468.8	1171.71	1195.95	1615.67	1490.85	1299.88	1186.5	1081.37	1247.27	1117.57	1096.09	1374.19
Scarna13	251.77	995.923	1188.76	251.136	282.231	221.942	544.925	1014.89	1427.95	1689.08	1205.89	671.314
Naca	840.33	1216.82	1177.61	891.54	759.576	869.874	1024.25	1318.16	1308.07	1035.38	1226.17	1271.27
Atp5g3	1216.46	1223.8	1146.39	1170.92	1091.27	1387.2	1093.51	1344.65	1233.24	1375.69	1040.37	1023.13
Rpl13a	1498.8	1128.17	1143.92	1494.88	1617.1	1384.4	995.244	1152.21	1237.05	1119.88	973.858	1338.03
Hist2h2ac	1173.11	1137.03	1140.89	1078.39	1330.56	1110.37	1017.29	1267.33	1126.46	1037.67	1014.58	1370.41
Gm20594	129.472	850.055	1127.82	138.63	126.507	123.28	153.731	1156.85	1239.59	876.812	1951.86	554.796
Snrpg	1544.21	1591.03	1119.84	1515.4	1545.64	1571.6	2396.84	1191.76	1184.49	1435.52	1011.7	912.284
Hist1h3i	721.061	1177.28	1113.76	730.274	714.605	718.305	1046.96	1302.99	1181.88	805.831	1393.87	1141.58
Rps2	1167.46	1169.32	1103.25	1112.66	1212.43	1177.3	1139.94	1124.77	1243.23	1124.24	1026.78	1158.74
Hist1h2bm	2111.35	1338.68	1097.55	2171	2132.21	2030.84	1915.94	860.577	1239.54	1167.81	881.527	1243.3
Rps7	1022.57	1036.51	1094.07	1071.99	953.48	1042.25	944.331	1111.26	1053.94	1095.67	855.773	1330.78
Tceb2	1105.49	1169.1	1082.73	1006.25	1176.5	1133.73	1394.53	1080.02	1032.73	1298.39	1007.03	942.759
Rpl18a	1490.25	989.813	1081.28	1537.32	1571.18	1362.24	1260.04	814.085	895.31	1193.4	814.156	1236.28
Hsp90aa1	705.956	1242.49	1078	729.233	615.933	772.703	739.311	1460.72	1527.45	901.418	1175.23	1157.37
Gapdh	1633.45	1145.84	1075.86	1623.69	1815.76	1460.9	1853.54	828.004	755.972	1250.58	1019.61	957.405
Eif4a1	957.466	1069.48	1054.55	1025.03	889.449	957.92	904.259	1173.15	1131.04	837.789	1078.04	1247.81
Pcna	773.548	1178.02	1035.23	820.867	743.056	756.72	984.545	1340.01	1209.49	824.246	1114.97	1166.47
Atp5b	1202.09	1083.57	1024.27	1258.4	1206.02	1141.84	1188.21	1049.53	1012.97	992.614	1010.27	1069.92
H2-Eb1	918.58	945.761	1021.45	873.201	898.643	983.897	1054.34	891.006	891.937	1085.73	1101.93	876.705
Eef2	1465.13	1058.39	1008.55	1554.28	1507.78	1333.34	1068.87	1000.93	1105.36	1000.67	855.002	1169.99
Prdx1	597.729	1115.62	1007.99	668.131	552.381	572.675	767.571	1258.42	1320.87	845.811	1092.52	1085.64
Hist1h2bg	1472	1260.61	995.073	1631.55	1475.16	1309.28	1605.25	1156.64	1019.95	1067.31	953.252	964.659
Ndufa4	724.436	959.686	983.86	669.274	750.98	753.055	852.263	1063.02	963.77	918.731	996.658	1036.19
Hnrnpk	731.12	920.37	959.208	803.48	723.24	666.64	839.434	928.524	993.15	880.532	919.302	1077.79
Nme2	823.257	1134.53	959.082	902.32	744.371	823.079	1139.49	1074.66	1189.45	860.387	791.709	1225.15
Gm6793	576.57	910.639	956.864	561.435	490.733	677.543	480.086	1160.6	1091.23	679.882	1009.82	1180.89
Slc25a5	1022.13	1038.21	951.74	1114.26	980.401	971.738	882.955	1074.97	1156.72	805.387	964.396	1085.44
Rplp0	1173.67	943.459	949.314	1163.89	1228.56	1128.55	1106.03	899.869	824.473	1001.74	788.617	1057.59
Hspa5	753.539	787.505	948.737	800.98	698.906	760.731	608.273	838.344	915.898	750.004	1062.26	1033.95
Eif5a	777.954	1029.62	944.374	787.94	742.356	803.566	896.941	1131.63	1060.28	745.236	953.998	1133.89
Ndufa3	972.349	1072.09	933.247	1035.89	953.477	927.681	1070.89	998.716	1146.65	881.551	1006.14	912.044
Hist1h2ak	798.857	898.093	930.954	673.212	931.733	791.628	846.145	974.489	873.646	660.262	1173.45	959.152
Rpl23	781.338	914.16	923.793	827.171	780.835	736.008	864.449	919.37	958.661	835.857	868.962	1066.56
Atp5e	994.75	1124.99	921.201	986.236	1004.09	993.927	1344.14	962.55	1068.29	1032.34	797.775	933.49
Rps6	964.757	847.395	918.775	1031.48	987.22	875.572	891.305	822.633	828.247	790.782	825.833	1139.71
Hist1h2be	2076.44	1410.23	914.976	2147.57	2120.31	1961.45	2201.17	1047.26	982.278	1059.02	756.669	929.241
Hist1h4f	1032.42	1016.77	906.95	1099.48	1203.42	794.341	1048.82	1073.29	928.208	724.623	936.735	1059.49
Atp5j2	746.795	834.702	901.815	673.553	666.123	900.709	898.556	854.506	751.045	858.562	812.152	1034.73
Hist1h4i	869.079	1108.92	884.194	825.317	870.769	911.151	818.075	1462.92	1045.78	535.139	751.675	1365.77
Cox6b1	588.638	894.77	869.97	663.659	551.005	551.252	670.152	944.503	1069.66	727.556	936.586	945.767
Tpi1	634.649	702.187	868.396	601.305	776.274	526.368	928.319	611.861	566.381	925.706	1013.48	666.002
Cox6c	726.016	886.614	836.891	732.851	756.145	689.053	1065.65	786.637	807.551	841.021	886.5	783.153
Arhgdib	666.964	751.358	828.79	708.74	636.427	655.724	850.914	783.526	619.635	757.26	848.788	880.321
Atp5k	783.004	800.082	827.225	768.618	792.1	788.296	739.829	981.417	679.001	875.469	754.255	851.95
Snrpd2	724.223	901.639	821.437	741.91	724.963	705.797	1018.44	780.089	906.384	821.439	681.097	961.776
Snrpe	452.271	1039.45	817.561	449.918	406.968	499.927	771.095	1104.14	1243.12	714.105	879.833	858.745
Fus	564.217	837.191	786.81	562.314	519.221	611.116	751.482	861.674	898.418	749.588	793.735	817.105
Cox4i1	877.632	826.352	760.874	937.905	905.059	789.932	1056.45	640.139	782.472	734.886	738.037	809.699
Erh	659.421	836.654	755.4	657.52	669.554	651.19	821.708	889.746	798.509	718.203	728.738	819.26
Hist1h4b	556.874	794.796	755.279	432.209	654.214	584.199	604.671	816.707	963.01	756.4	848.967	660.469
Hist1h3g	789.337	793.521	741.87	662.869	933.104	772.039	669.635	886.833	824.093	609.703	825.072	790.834
Cltc	452.789	700.287	738.801	445.068	409.519	503.782	433.431	851.084	816.346	617.03	792.849	806.523
Atp5g2	781.369	756.972	738.559	777.391	736.644	830.07	880.614	697.55	692.751	749.442	674.232	792.004
Hnrnpa2b1	477.555	706.619	722.904	482.077	500.243	450.346	583.345	785.201	751.31	555.983	731.389	881.34
Atp5l	514.976	701.943	716.269	564.512	455.095	525.32	738.148	690.223	677.457	623.218	738.92	786.671
Gm1821	594.702	698.663	711.106	448.095	457.357	463.425	567.482	583.963	578.552	484.029	719.958	553.846
Ranbp1	756.487	717.238	710.553	760.314	685.741	823.405	666.888	685.404	799.421	731.97	626.839	772.852
Eno1	651.26	371.7	704.597	652.292	785.64	515.847	508.237	299.624	307.237	689.319	757.145	667.326
Hist1h4k	570.484	719.128	697.597	481.418	619.394	610.64	737.827	911.684	507.872	531.452	862.833	698.505
Rpl15	705.863	757.2	697.465	727.342	722.969	667.279	679.012	789.227	803.361	687.947	698.624	705.823
Eef1g	669.09	692.613	696.028	712.176	672.445	622.648	589.014	710.739	778.085	649.764	611.668	826.652
Hist1h4a	763.579	720.294	695.104	627.305	757.253	906.181	767.121	625.71	768.052	631.488	685.887	767.936
Ly6d	440.355	455.33	691.27	435.597	378.006	507.464	470.09	439.569	456.33	721.856	735.148	616.806
1810022K09Rik	353.66	655.335	684.332	360.884	359.617	340.479	427.859	888.192	649.954	443.299	759.151	850.546
Rpl5	583.434	704.894	681.015	600.495	571.163	578.643	490.678	774.034	849.969	613.909	682.26	746.877
Hist1h2bh	1103.47	725.917	680.516	1065.45	1327.03	917.93	1076.19	569.716	531.843	768.549	536.177	736.821
Cd79a	623.88	615.012	674.819	578.712	710.479	582.448	634.801	617.998	592.238	639.168	716.396	668.892
Hnrnpu	525.841	707.89	673.237	504.323	522.441	550.758	485.369	836.468	801.832	638.582	670.706	710.425
Ly6e	572.914	570.784	667.558	552.716	564.511	601.515	559.466	588.069	564.817	534.373	705.544	762.756
Usmg5	498.362	746.396	665.257	541.362	444.908	508.816	627.527	690.17	921.49	559.623	745.135	691.013
H2-K1	1603.16	489.666	657.095	1433.87	1767.9	1607.7	631.633	356.158	481.207	821.159	500.89	649.236
Hspe1	453.086	717.56	656.747	498.93	340.544	519.784	578.151	792.947	781.582	656.011	620.348	693.884
Psme1	698.546	527.701	656.255	748.981	674.852	671.805	593.74	475.878	513.485	683.014	597.1	688.651
Hsp90b1	453.587	500.365	655.253	433.532	399.291	527.938	297.93	556.145	647.021	484.803	744.181	736.775
Atp5h	454.543	684.159	645.328	469.733	375.45	518.447	641.232	691.954	719.29	521.34	729.221	685.422
Hist1h2bn	1290.66	773.597	636.598	1170.72	1524.48	1176.78	1129.47	661.232	530.084	723.745	498.777	687.272
2010107E04Rik	577.451	468.994	636.23	569.316	524.945	638.094	502.554	509.086	395.343	561.448	800.821	546.421
Pcbp1	791.342	601.464	633.816	760.796	832.638	780.592	625.762	585.851	592.778	681.585	527.795	692.067
Hist1h3e	787.889	644.109	630.397	725.71	953.415	684.544	834.122	584.486	513.718	542.087	659.51	689.593
Cox5b	659.046	624.19	623.621	662.252	679.296	635.59	674.012	613.102	585.456	508.605	620.749	741.508
Pgam1	520.718	656.748	623.006	508.434	549.935	503.785	840.318	583.917	546.008	634.346	669.245	565.428
Hspd1	499.826	719.904	621.121	536.582	451.947	510.95	492.078	787.93	879.704	487.801	663.854	711.707
Snrpd3	372.642	696.967	620.753	482.188	352.388	283.351	542.224	771.95	776.726	542.864	680.23	639.164
Calr	736.896	559.596	618.779	707.77	711.836	791.08	527.344	626.217	525.226	529.721	639.417	687.198
Hist1h3f	555.845	616.847	613.494	472.716	607.031	587.787	639.486	701.375	509.682	514.298	617.641	708.542
Rps3	699.61	591.318	610.462	761.051	703.897	633.882	535.453	605.626	632.875	553.875	573.568	703.943
Fdps	523.626	611.563	606.937	566.197	493.551	511.13	576.773	601.705	656.21	611.749	544.266	664.796
Cct5	514	555.212	601.993	570.182	475.994	495.826	463.411	595.381	606.844	518.715	630.382	656.883
Rpsa	749.406	603.01	601.345	816.3	779.336	652.581	599.656	638.608	570.766	512.674	579.441	711.92
Eif1	464.933	548.118	600.664	462.416	427.142	505.239	619.967	533.228	491.159	728.214	506.135	567.644
Rpl37	348.129	531.809	597.15	355.501	315.494	373.391	381.367	585.262	628.799	485.509	579.216	726.725
Ifi30	825.193	543.97	594.924	845.64	851.576	778.363	722.298	461.887	447.725	616.381	493.945	674.445
Atp5a1	620.606	599.541	594.447	634.212	633.588	594.018	562.956	644.84	590.827	566.464	613.413	603.465
Hint1	686.689	762.634	594.397	704.571	687.564	667.932	842.544	697.381	747.976	719.503	512.833	550.855
Cox8a	838.858	552.355	586.864	876.4	810.357	829.816	755.349	511.767	389.95	653.594	478.725	628.273
Hnrnpl	655.577	635.046	583.843	651.303	651.007	664.421	792.863	538.235	574.038	670.217	510.894	570.419
H2afx	712.525	660.348	580.217	653.691	831.62	652.263	619.812	739.711	621.523	507.075	564.44	669.135
Cox5a	702.788	635.939	576.189	663.455	717.149	727.76	547.322	664.974	695.521	490.16	521.563	716.843
Dbi	303.426	629.594	576.039	317.445	277.924	314.91	566.095	690.801	631.886	459.708	710.177	558.233
Rbm3	371.41	491.753	575.073	404.833	331.704	377.693	448.89	568.832	457.537	464.815	639.371	621.031
Myl6	476.611	619.725	574.752	502.111	410.413	517.308	636.351	612.546	610.278	515.01	622.602	586.643
Ddx5	383.631	594.633	574.681	415.736	376.002	359.156	453.904	641.406	688.588	457.538	618.713	647.792
Sod1	452.439	568.269	572.077	466.017	442.17	449.131	488.87	615.684	600.254	554.706	511.08	650.444
Arpc2	480.825	502.402	571.347	469.467	467.568	505.441	503.575	499.709	503.922	585.231	589.273	539.536
Hist1h2ac	313.983	510.63	569.491	319.305	281.39	341.254	350.991	669.277	511.623	399.408	742.91	566.154
Hist1h2af	578.089	754.161	556.577	560.136	622.398	551.735	707.677	793.683	761.123	482.428	664.447	522.857
Tubb4b	660.047	483.769	556.23	672.704	662.176	645.262	462.38	503.527	485.401	557.037	552.304	559.349
Psma2	470.441	518.53	548.208	470.462	485.897	454.963	495.546	541.572	518.474	456.881	553.47	634.272
Psma7	635.863	551.802	548.131	641.161	564.843	701.584	511.251	591.925	552.231	550.352	499.565	594.475
Hist1h4j	818.552	615.381	547.811	737.092	925.52	793.045	752.514	450.618	643.012	341.773	410.826	890.835
Hist1h3d	493.657	524.933	545.56	458.251	518.271	504.449	457.986	620.465	496.347	445.193	553.988	637.5
Hnrnpf	510.592	518.745	537.268	526.333	527.819	477.625	546.666	521.217	488.353	519.558	523.032	569.212
Rpl21	467.6	567.212	535.357	442.759	462.447	497.593	440.838	602.311	658.486	481.9	490.642	633.53
H3f3a	491.101	537.774	528.98	454.378	519.961	498.963	675.096	506.064	432.164	580.742	551.417	454.782
Cox6a1	873.998	648.61	523.662	850.518	928.321	843.154	764.851	617.774	563.204	541.765	441.618	587.602
Hist3h2a	588.693	463.762	521.365	520.581	675.636	569.862	500.109	573.415	317.762	383.976	598.682	581.437
Atp5o	534.472	560.533	519.363	521.554	539.909	541.951	486.176	568.84	626.583	508.786	549.006	500.297
Psmb3	602.185	501.694	517.539	633.994	564.369	608.191	579.496	419.306	506.28	483.917	515.275	553.425
Pdia3	508.949	445.299	512.722	466.532	480.656	579.658	335.201	509.249	491.448	457.733	539.057	541.376
Fbl	443.79	564.421	512.13	488.971	436.655	405.744	619.699	517.551	556.014	563.429	470.37	502.592
Psmb1	512.161	469.812	510.484	522.471	508.8	505.212	431.532	442.26	535.643	471.704	482.371	577.376
Mzb1	631.514	400.601	506.421	626.725	627.661	640.157	397.978	400.12	403.704	453.485	500.452	565.326
Uqcrq	656.275	522.404	505.275	684.831	777.266	506.729	752.992	418.668	395.553	452.659	395.721	667.444
Slirp	475.42	525.855	498.76	401.711	408.054	616.497	270.803	728.914	577.849	406.834	545.67	543.775
Lcp1	286.136	462.503	498.014	293.583	257.322	307.502	390.583	511.959	484.966	406.716	555.436	531.891
H2afz	505.654	521.199	497.652	472.003	537.728	507.231	571.653	476.66	515.283	351.535	478.728	662.694
Arpc3	443.004	522.367	488.266	414.923	447.171	466.918	597.975	441.264	527.863	449.036	499.315	516.448
Sh3bgrl3	562.453	591.005	486.504	588.532	560.082	538.745	840.425	506.755	425.836	617.363	451.506	390.644
Pabpc1	485.962	419.992	484.632	478.078	489.49	490.318	330.466	409.353	520.157	493.474	400.558	559.864
Uqcrb	300.159	517.076	482.456	307.026	294.658	298.793	351.959	526.311	672.959	414.474	524.16	508.733
H2-DMb2	345.646	406.989	476.376	341.774	361.399	333.764	474.544	371.127	375.295	536.093	494.091	398.946
Hist1h2ae	322.082	374.445	476.037	262.356	342.775	361.115	272.946	440.474	409.916	313.2	586.297	528.613
Rps27l	538.705	424.779	471.688	572.193	539.814	504.109	370.443	409.372	494.523	401.973	424.116	588.975
Sfpq	415.014	479.341	469.912	408.282	432.756	404.003	503.612	468.094	466.318	550.595	412.867	446.274
Hist2h3b	421.212	492.603	469.617	340.553	482.583	440.5	480.645	511.024	486.14	464.299	465.899	478.653
Nap1l1	407.573	469.023	460.999	402.157	366.086	454.477	349.606	511.222	546.241	394.915	464.523	523.558
Hist1h2bk	868.88	630.925	458.343	835.257	890.65	880.732	710.976	651.625	530.172	479.596	479.673	415.758
Ptprcap	642.971	447.658	457.231	577.345	703.281	648.286	755.509	310.107	277.357	486.236	387.18	498.276
Psma6	416.731	525.202	456.468	437.397	393.918	418.877	534.3	530.506	510.802	384.853	444.586	539.966
Ndufv3	463.502	407.053	453.938	402.023	516.382	472.101	578.508	312.839	329.813	581.541	392.08	388.193
Gpi1	387.575	325.365	453.426	380.593	426.823	355.308	386.009	266.095	323.991	522.356	428.556	409.365
Snrpb	445.105	509.43	446.748	443.303	521.573	370.439	648.501	477.598	402.189	429.451	388.139	522.654
Psmb8	666.311	424.007	446.647	667.238	720.628	611.066	473.966	439.977	358.077	452.021	371.245	516.675
Isg15	451.562	386.554	439.926	522.311	364.415	467.961	431.013	311.098	417.552	387.659	371.447	560.672
Uqcr10	406.975	525.526	435.915	392.113	376.16	452.651	504.325	598.103	474.149	410.094	385.066	512.587
Anp32b	449.125	427.14	435.546	464.519	385.165	497.691	359.71	436.969	484.74	507.767	413.818	385.053
Cct2	338.765	429.258	433.747	360.788	330.143	325.363	363.984	438.866	484.922	394.903	413.431	492.907
Cct3	442.539	460.953	432.567	458.971	388.128	480.517	366.703	504.38	511.776	420.26	417.634	459.807
Ndufb7	504.855	410.361	431.569	446.312	530.188	538.065	435.787	391.257	404.038	706.491	265.611	322.605
Psmb4	531.316	451.631	424.158	563.91	539.957	490.08	450.125	518.83	385.937	411.169	390.706	470.599
Set	314.138	457.714	422.757	297.339	307.881	337.194	365.964	496.733	510.445	397.003	381.189	490.078
Ybx1	414.471	458.39	421.829	411.331	414.546	417.537	457.177	429.61	488.384	499.756	334.347	431.383
Fam162a	176.451	337.549	419.672	126.704	220.164	182.485	415.054	307.213	290.38	467.695	457.831	333.491
Sec61b	360.124	336.575	419.173	410.215	428.797	241.359	286.022	306.783	416.92	467.439	399.561	390.519
Fcer2a	69.0497	696.797	417.912	48.978	81.4161	76.7549	609.542	706.314	774.535	393.154	566.151	294.432
Hmgb2	329.116	410.877	416.652	305.964	352.994	328.389	300.013	472.258	460.362	320.669	439.487	489.8
Actr3	310.959	367.853	416.125	311.944	302.236	318.697	330.285	408.171	365.105	355.345	468.627	424.404
Stip1	273.357	488.464	415.746	271.602	242.033	306.435	396.941	505.497	562.953	371.148	468.908	407.183
Psmb2	435.73	450.705	415.327	412.679	369.842	524.67	416.03	508.107	427.979	355.645	409.611	480.724
Ms4a1	259.398	400.293	414.108	271.497	236.699	269.998	321.483	412.719	466.676	334.733	490.768	416.822
Erdr1	444.613	678.555	413.994	319.603	352.271	661.966	215.343	825.079	995.244	436.84	468.601	336.541
Rps27	787.813	14.2668	411.341	562.542	1784.52	16.3766	13.2005	9.54425	20.0557	1218.86	10.3871	4.77514
Ran	363.047	401.72	411.251	390.651	349.792	348.697	360.916	419.475	424.769	323.318	407.422	503.013
Rpl14	434.959	459.154	406.548	432.427	430.749	441.703	450.661	444.873	481.927	390.855	390.917	437.871
Gnas	637.621	345.545	405.878	568.711	611.952	732.2	453.925	287.811	294.899	525.03	300.097	392.507
Vcp	351.063	369.534	403.726	382.476	333.47	337.241	336.751	403.588	368.264	347.099	396.28	467.8
Snx2	245.335	309.751	402.216	241.045	242.807	252.152	233.11	359.518	336.625	369.699	429.364	407.584
Il4i1	161.7	368.916	401.723	128.983	156.938	199.179	386.373	327.337	393.037	431.338	468.171	305.66
H2-D1	992.568	285.554	399.606	890.807	1183.15	903.75	494.54	159.724	202.397	572.556	232.509	393.754
Eef1d	300.071	434.381	399.427	322.918	284.241	293.054	354.915	506.75	441.479	418.028	385.011	395.243
Eif3i	312.813	372.469	399.228	336.742	258.825	342.872	370.822	397.295	349.289	352.117	442.426	403.14
Ewsr1	331.625	421.914	398.083	334.131	350.726	310.017	458.542	394.751	412.448	380.691	388.193	425.364
Ptbp1	381.17	383.599	395.145	376.588	391.54	375.381	400.562	392.016	358.22	414.256	366.943	404.236
Swi5	425.443	359.304	389.682	393.124	376.182	507.024	466.532	330.569	280.812	438.569	353.829	376.647
Cnbp	316.021	388.542	389.304	334.632	310.297	303.135	352.931	444.606	368.088	339.343	414.329	414.24
Cdc42	219.205	385.413	389.014	218.216	209.476	229.922	246.505	424.104	485.628	291.643	434.903	440.496
C1qbp	444.488	363.68	387.617	446.764	462.46	424.24	389.114	347.616	354.309	455.254	328.533	379.064
Atp5j	259.347	387.754	383.975	282.809	253.823	241.408	392.352	362.156	408.754	312.069	413.993	425.864
Cks2	339.843	404.501	380.535	292.097	323.931	403.501	353.418	423.025	437.061	428.999	355.639	356.968
Ndufa2	365.798	377.536	378.608	362.572	394.944	339.879	338.739	439.051	354.818	397.054	392.155	346.615
Magoh	307.629	466.027	375.35	321.706	275.764	325.417	338.352	602.25	457.478	321.868	415.757	388.424
Hmgb1	328.995	333.683	374.506	280.483	343.97	362.531	280.119	368.077	352.852	346.464	384.526	392.528
Eif3m	307.909	347.569	372.626	290.185	294.848	338.695	270.078	400.82	371.809	394.984	358.74	364.153
Psma1	405.729	392.122	370.45	421.888	367.079	428.22	319.463	405.533	451.369	297.582	399.301	414.467
Pa2g4	251.728	391.723	369.683	264.937	221.862	268.386	299.226	433.022	442.922	312.26	361.118	435.672
Mdh2	461.27	396.458	369.673	433.774	471.16	478.877	431.708	419.13	338.536	353.129	350.003	405.887
Slc25a3	506.576	383.544	369.618	571.012	486.392	462.325	378.509	378.212	393.913	357.952	351.029	399.873
Shmt2	499.033	363.567	368.137	498.242	521.356	477.502	379.162	342.134	369.405	322.519	365.004	416.889
Ndufs8	396.083	448.485	367.759	375.13	404.815	408.304	428.151	400.47	516.833	376.879	379.227	347.172
Hist1h2bl	646.836	387.785	366.693	567.132	676.913	696.463	359.378	326.901	477.076	396.211	304.808	399.061
Syngr2	351.785	381.924	365.639	325.9	400.826	328.63	442.054	325.672	378.046	360.219	392.029	344.667
Clic1	441.149	320.998	364.686	456.86	433.922	432.665	329.889	310.53	322.573	348.97	351.668	393.419
Cox7a2	320.348	250.115	364.647	329.521	265.127	366.396	192.254	197.844	360.246	318.722	309.377	465.841
U2af1	382.857	385.06	363.545	367.712	376.434	404.424	363.948	353.544	437.687	303.043	352.229	435.362
Atp5d	615.384	420.272	363.109	621.866	631.28	593.006	513.818	379.394	367.603	461.271	270.774	357.283
Txn1	873.858	442.915	362.359	795.651	950.358	875.565	597.655	396.24	334.85	356.117	343.83	387.129
Nop10	297.025	402.756	361.72	275.982	313.245	301.848	428.958	362.907	416.402	364.433	362.126	358.6
Cct4	300.268	384.598	361.465	322.204	263.368	315.232	319.647	437.871	396.275	307.905	386.6	389.891
Rpl31	292.257	379.538	360.221	294.289	312.511	269.97	310.69	435.433	392.49	314.826	357.754	408.083
Ppp1ca	357.957	289.029	357.449	375.461	354.377	344.034	302.485	326.648	237.955	317.008	369.51	385.83
H3f3b	393.986	337.324	354.913	403.45	407.368	371.14	431.863	328.227	251.882	407.069	336.292	321.378
Ndufc1	293.474	299.856	353.696	284.281	276.355	319.785	249.427	344.914	305.226	325.1	344.04	391.946
Ncl	266.725	362.617	352.914	257.042	256.106	287.026	259.246	381.852	446.752	303.965	318.375	436.401
Tmem123	292.96	338.39	352.074	234.386	315.226	329.269	407.282	318.401	289.488	428.655	293.497	334.07
Hnrnpab	382.446	427.151	351.708	347.128	401.033	399.175	419.641	433.303	428.508	341.815	332.376	380.933
Eef1b2	317.628	394.41	351.569	331.572	327.732	293.581	335.97	398.828	448.433	319.387	327.691	407.629
Psma4	331.818	316.877	349.011	360.901	319.635	314.919	237.604	349.578	363.448	273.017	333.67	440.346
Rps23	348.878	351.437	348.382	314.598	367.86	364.174	367.011	342.811	344.49	329.586	285.127	430.435
Pfdn5	369.257	394.384	346.409	365.397	348.512	393.863	482.897	308.197	392.056	377.132	318.556	343.54
Pdia4	279.983	267.356	346.245	270.489	252.702	316.758	231.905	281.228	288.936	266.623	379.929	392.182
Psmb9	697.952	293.924	345.72	688.69	762.744	642.423	346.587	226.055	309.13	327.501	288.062	421.597
Srsf2	502.056	451.195	344.266	518.174	583.159	404.835	574.447	358.641	420.498	371.446	266.024	395.328
Pomp	287.406	345.645	341.959	288.545	241.915	331.759	304.74	343.179	389.015	262.262	398.736	364.88
Arpc1b	324.708	365.146	341.46	338.718	299.7	335.704	439.778	363.487	292.172	341.309	347.188	335.885
Fth1	832.731	365.207	340.262	667.985	810.959	1019.25	665.622	221.489	208.509	603.713	233.769	183.305
Eif3c	380.128	319.76	339.604	395.908	376.822	367.653	319.519	298.48	341.28	315.631	319.935	383.246
Kpna2	301.184	433.895	338.8	290.545	284.054	328.953	252.45	526.819	522.416	249.51	359.299	407.593
Cyba	367.434	433.082	336.378	372.506	412.896	316.899	492.207	413.589	393.449	361.613	350.406	297.113
Ptpn6	316.745	269.29	335.68	348.336	274.147	327.752	288.358	273.671	245.842	359.074	313.907	334.058
Bola2	311.455	435.645	335.399	281.646	290.607	362.111	516.065	435.644	355.226	371.718	332.698	301.78
Cox7b	246.311	290.822	333.05	245.279	249.571	244.083	239.971	297.051	335.444	284.157	334.762	380.232
Hist1h2ai	580.556	500.772	329.647	480.974	656.858	603.836	693.229	463.547	345.54	408.318	283.845	296.777
Pcbp2	300.353	316.223	329.228	304.863	269.788	326.409	281.985	334.735	331.949	323.686	315.654	348.343
Oaz1-ps	435.998	430.989	328.364	394.615	458.296	455.082	527.82	417.86	347.288	381.295	320.056	283.74
Uqcr11	483.498	349.989	324.328	477.764	526.126	446.605	376.864	327.225	345.878	382.619	262.168	328.195
Eif3h	331.907	357.865	323.75	339.03	349.955	306.737	307.729	409.534	356.334	334.998	305.278	330.975
Nme1	268.372	361.407	323.178	299.771	229.192	276.154	362.776	343.929	377.516	309.216	309.379	350.938
Tmem258	300.729	248.505	322.997	315.547	340.603	246.035	285.65	291.331	168.533	302.329	293.667	372.994
Prmt1	288.338	343.935	321.594	324.979	274.673	265.361	264.759	391.164	375.881	252.438	328.91	383.433
Srgn	379.043	301.456	321.291	356.676	373.04	407.412	284.525	266.765	353.078	275.454	377.791	310.627
Tkt	369.909	395.468	320.082	407.194	378.835	323.698	407.774	374.392	404.24	312.789	301.175	346.281
Ndufb4	346.311	357.795	319.507	349.879	354.263	334.792	466.758	317.468	289.157	369.823	256.124	332.575
P4hb	233.877	264.558	318.826	234.77	239.816	227.044	246.472	267.052	280.149	318.908	347.469	290.102
Trp53	268.13	416.519	318.428	274.042	306.888	223.461	467.276	371.13	411.15	309.721	321.002	324.561
Eif3k	349.649	327.021	317.137	387.552	351.061	310.333	401.699	309.149	270.215	313.761	280.864	356.784
Pdia6	332.633	212.641	315.331	313.023	312.386	372.491	190.372	215.063	232.489	274.879	340.291	330.822
Ndufb3	288.098	256.413	315.304	254.8	258.975	350.52	330.057	242.692	196.489	308.417	327.399	310.097
Shfm1	350.657	371.954	315.111	322.937	322.635	406.4	397.057	312.345	406.459	414.854	260.097	270.382
Nfkbia	248.493	315.588	314.987	240.167	257.979	247.331	452.278	240.71	253.776	296.437	327.794	320.73
Cct7	272.869	356.357	313.514	289.505	265.556	263.546	288.694	377.522	402.856	286.261	335.245	319.034
Uqcrh	317.094	375.607	312.347	287.685	343.309	320.288	350.904	351.75	424.167	309.998	255.607	371.437
Snrpd1	200.089	347.775	312.086	205.186	174.962	220.118	195.032	432.766	415.528	214.065	359.24	362.952
Impdh2	316.111	289.331	311.239	323.737	315.392	309.205	257.208	333.794	276.991	310.768	306.757	316.193
Atp5c1	273.397	340.975	309.805	277.052	243.114	300.026	275.75	375.993	371.181	287.528	293.254	348.632
Sec61g	177.213	224.65	309.529	176.387	185.376	169.875	138.85	285.863	249.236	240.286	331.848	356.455
Gng5	391.631	257.681	309.404	428.294	333.058	413.54	388.977	189.34	194.725	272.9	330.821	324.492
Ly6a	908.225	61.8106	305.966	990.793	865.286	868.597	46.9411	79.253	59.2376	256.006	187.228	474.665
Cct6a	234.308	298.146	305.416	248.215	214.362	240.347	217.414	338.497	338.528	237.603	329.648	348.998
Mybbp1a	291.291	347.69	305.274	316.409	269.526	287.937	301.732	368.531	372.808	284.399	296.396	335.026
Psmb5	399.531	295.87	305.042	430.508	458.204	309.882	361.459	316.4	209.75	267.333	303.965	343.826
Hspa9	283.933	318.28	303.006	303.222	281.393	267.183	258.896	335.237	360.708	252.921	307.904	348.194
Pou2af1	217.498	282.68	301.022	218.588	213.445	220.461	302.257	268.952	276.832	319.245	318.188	265.632
Ubb	237.476	275.916	299.804	280.593	222.205	209.63	259.006	300.639	268.102	242.251	315.167	341.993
Psme2	281.68	252.723	298.51	329.236	287.15	228.654	280.068	259.879	218.222	273.473	247.678	374.38
Ywhae	342.069	255.55	295.724	361.092	326.485	338.629	220.317	301.522	244.81	250.67	281.427	355.075
Alyref	263.577	330.146	295.635	280.362	253.136	257.233	285.523	394.827	310.089	253.321	284.241	349.343
Stmn1	183.729	491.648	295.122	152.471	216.43	182.286	429.792	505.537	539.614	277.381	337.754	270.23
Ndufs6	193.139	219.327	294.868	213.73	187.456	178.232	164.569	280.181	213.23	308.038	316.978	259.589
Cct8	247.155	339.849	294.165	269.258	225.716	246.49	281.898	360.71	376.94	264.256	315.948	302.292
Hist1h2ag	202.196	231.257	293.886	122.065	253.496	231.028	196.098	302.7	194.973	183.847	262.642	435.167
Ndufa12	299.032	328.807	293.484	284.764	305.383	306.949	385.503	375.083	225.834	270.079	242.01	368.364
Tagln2	388.847	312.738	293.438	392.708	421.295	352.539	317.627	314.155	306.432	238.821	323.97	317.523
Atp5f1	289.837	298.897	293.304	287.473	272.304	309.735	251.83	307.895	336.966	286.739	268.455	324.719
Psmb7	269.557	260.622	292.137	272.49	253.148	283.034	203.82	302.748	275.299	199.44	318.264	358.706
Psmb6	384.759	266.72	291.966	380.131	388.068	386.079	272.36	298.935	228.866	317.381	216.367	342.149
Hist1h3h	318.313	314.948	291.77	258.126	408.076	288.735	411.493	250.105	283.245	237.116	285.024	353.169
Mrpl52	361.615	361.418	289.454	337.738	371.953	375.153	405.652	331.978	346.623	356.959	206.361	305.042
Uqcc2	440.07	373.717	288.599	375.128	430.562	514.518	488.444	289.022	343.685	312.731	269.489	283.577
Hmgn1	388.247	342.572	288.217	328.468	342.068	494.205	517.399	282.385	227.932	478.246	200.002	186.404
Rbbp7	225.121	317.315	287.868	238.812	201.696	234.854	243.896	346.759	361.29	241.867	311.007	310.73
Hnrnpa1	203.755	290.109	286.885	267.772	177.727	165.767	237.606	288.615	344.107	215.481	290.481	354.693
Pim1	409.452	192.93	286.638	442.707	392.735	392.915	237.901	199.404	141.485	339.975	243.795	276.146
Nutf2-ps1	240.88	322.876	285.067	247.705	233.018	241.918	344.657	333.585	290.385	260.566	280.271	314.365
Pax5	292.818	276.359	283.762	270.315	287.993	320.145	328.505	246.186	254.387	348.894	233.241	269.151
Ywhaz	251.882	235.076	280.825	244.815	223.836	286.996	177.274	264.942	263.012	276.38	273.045	293.048
Psma3	205.696	253.91	278.998	231.34	184.748	201.001	222.92	255.272	283.537	242.348	278.126	316.52
Bsg	243.522	219.16	278.711	234.803	279.836	215.926	240.616	210.679	206.186	306.205	244.719	285.21
Eif3e	217.099	265.698	278.134	244.542	196.405	210.35	149.891	316.437	330.767	226.818	281.568	326.017
Ctsz	452.01	249.143	277.962	477.459	452.009	426.562	225.491	252.447	269.491	246.817	277.292	309.778
Ndufb6	226.679	260.676	277.929	223.885	251.526	204.625	274.874	287.429	219.723	226.275	245.67	361.841
Cap1	257.416	282.391	276.781	259.656	251.197	261.394	253.342	293.297	300.535	245.156	309.356	275.83
Tpm3	214.455	244.533	276.655	215.178	204.916	223.271	196.38	275.617	261.603	254.669	283.919	291.377
Gimap4	220.318	238.879	276.636	223.361	216.12	221.473	157.032	288.942	270.664	195.536	313.547	320.825
Mrps21	272.369	288.858	276.301	264.514	266.66	285.933	272.197	298.54	295.836	294.83	268.054	266.019
Scarna6	103.682	293.722	274.485	38.6906	119.439	152.916	196.135	482.519	202.511	262.368	317.582	243.504
Ddt	417.793	156.051	274.171	389.477	489.225	374.677	217.128	121.496	129.529	232.359	307.302	282.85
Clta	347.843	273.708	274.129	349.104	361.2	333.224	356.173	222.76	242.191	332.819	215.941	273.626
Ndufb9	372.353	222.432	272.057	372.815	363.595	380.65	262.493	224.12	180.683	402.453	177.096	236.623
Ptprc	224.124	219.449	269.493	229.775	210.553	232.045	169.696	251.569	237.082	235.62	332.513	240.344
Ndufb2	255.568	276.995	269.339	300.813	226.661	239.232	290.576	188.386	352.024	239.2	242.57	326.247
Lpxn	187.405	211.503	269.198	186.199	177.016	198.998	198.656	236.956	198.898	240.343	319.86	247.393
Mcm7	317.664	371.864	268.347	344.673	330.495	277.823	361.999	379.363	374.228	263.654	260.996	280.393
Park7	209.217	276.312	267.623	217.768	192.087	217.796	193.529	345.817	289.592	230.309	248.268	324.294
Psma5	296.965	262.772	267.488	341.324	275.778	273.793	244.197	275.978	268.142	232.131	267.787	302.546
Capzb	255.266	246.659	267.251	246.608	253.149	266.04	282.359	226.041	231.575	263.757	275.54	262.455
Hmgn2	360.541	249.136	267.129	302.773	334.477	444.372	238.422	238.68	270.306	341.736	263.425	196.226
Hcls1	307.248	259.942	266.521	324.271	282.135	315.336	273.11	267.25	239.465	273.668	273.171	252.723
Atp5g1	282.604	290.386	265.33	299.503	284.613	263.697	346.283	287.837	237.037	241.195	214.229	340.565
Sumo2	226.806	320.681	264.608	228.074	200.408	251.935	266.815	343.216	352.011	247.095	278.684	268.044
Tcp1	232.319	280.16	263.626	243.627	225.068	228.263	202.241	314.405	323.834	220.932	287.524	282.423
Eif1ax	340.416	292.076	263.43	338.792	311.496	370.96	309.601	280.612	286.015	253.185	212.543	324.563
Mcm3	249.41	332.407	263.382	253.476	262.139	232.614	298.14	347.708	351.374	232.748	274.726	282.672
Nono	263.808	292.572	263.228	265.889	261.412	264.124	274.984	294.2	308.53	233.322	255.051	301.309
Hnrnph1	171.586	259.858	260.975	180.703	163.923	170.133	230.473	282.02	267.082	216.141	269.783	297.001
Eif3f	247.452	284.542	260.202	251.265	283.729	207.362	230.689	311.583	311.355	269.026	230.304	281.276
Cox17	406.217	267.475	258.864	358.818	389.723	470.11	314.053	298.138	190.233	294.72	248.608	233.263
Rbmxl1	219.593	265.133	258.288	226.992	214.426	217.362	242.011	256.252	297.135	237.608	235.459	301.797
Ndufc2	170.977	144.599	257.518	174.761	173.168	165.003	73.8277	156.697	203.273	200.049	252.367	320.139
Phgdh	288.44	241.428	256.75	312.06	281.876	271.384	267.08	228.317	228.887	230.778	231.662	307.81
Ndufb8	313.178	256.025	256.495	272.195	298.971	368.368	228.188	271.946	267.943	303.863	200.438	265.185
Ndufa6	237.976	259.72	256.052	192.102	280.714	241.113	287.876	276.144	215.14	280.987	227.886	259.283
Psmc6	153.991	263.556	255.891	159.365	128.247	174.361	171.199	321.134	298.336	196.232	279.936	291.506
Gm10094	159.097	253.481	255.744	173.99	153.519	149.782	235.036	286.25	239.158	241.393	255.552	270.287
Ddx39b	256.782	258.07	255.397	291.745	229.446	249.155	251.59	270.185	252.435	286.824	236.799	242.568
Ak2	202.014	252.248	255.223	211.949	205.875	188.218	258.769	270.257	227.717	222.091	267.08	276.499
Cd37	263.459	264.3	255.22	272.878	272.13	245.369	309.655	225.588	257.658	256.164	279.956	229.54
Hnrnpm	189.47	267.128	255.135	188.428	195.542	184.441	174.809	305.679	320.895	244.782	249.679	270.945
Cd83	178.504	279.097	253.852	162.91	181.72	190.882	385.217	225.693	226.38	274.698	258.705	228.154
Cope	327.115	227.119	253.031	307.554	332.817	340.974	323.041	172.61	185.708	284.919	212.038	262.135
Snrpf	172.473	261.767	251.543	182.769	187.169	147.482	241.284	284.924	259.091	184.72	307.341	262.569
Psap	302.785	263.587	249.913	313.667	290.798	303.891	259.274	275.73	255.755	224.859	270.781	254.099
Snrpc	268.917	286.317	248.571	271.793	284.529	250.43	295.853	272.175	290.923	260.94	250.929	233.843
Syncrip	209.131	247.06	248.506	185.321	206.505	235.569	199.162	245.794	296.225	228.007	212.552	304.959
Nup62	176.781	207.202	247.429	153.018	184.151	193.176	200.076	212.896	208.634	257.553	221.045	263.688
Samsn1	92.4498	250.499	247.249	90.7321	57.7446	128.873	212.012	279.77	259.715	254.394	257.306	230.047
Rab7	250.195	251.127	247.087	265.503	263.018	222.063	244.336	230.338	278.707	241.363	273.801	226.097
Ap2s1	228.458	241.624	245.831	224.051	208.316	253.007	291.867	249.128	183.877	264.696	215.381	257.415
Raly	214.53	227.535	245.147	213.556	217.592	212.443	217.346	219.915	245.343	245.94	230.74	258.76
Sp110	219.284	233.127	244.221	227.298	190.717	239.835	198.299	218.594	282.488	255.504	212.817	264.342
Ptges3	197.788	276.175	242.474	175.5	174.041	243.822	187.035	330.651	310.839	235.804	217.663	273.955
S100a11	260.518	188.666	242.421	253.729	181.395	346.429	146.166	191.78	228.051	156.419	301.538	269.307
Ssrp1	210.739	238.012	242.201	221.844	205.124	205.249	231.242	244.035	238.759	220.558	242.477	263.569
Swap70	161.793	228.079	241.596	153.442	155.577	176.361	221.893	241.725	220.62	245.767	239.804	239.218
Apobec3	247.374	247.333	240.448	248.294	234.414	259.414	251.741	251.054	239.205	214.552	253.039	253.754
Anp32a	152.181	190.581	239.849	150.615	151.994	153.934	148.394	206.157	217.192	241.099	258.548	219.9
Hnrnpa0	297.373	239.443	239.815	263.28	317.19	311.65	281.436	233.321	203.573	325.426	182.367	211.652
Rn45s	110.62	329.748	238.703	146.753	76.4979	108.61	155.252	439.021	394.969	279.568	282.525	154.017
Trim28	255.787	245.451	238.613	260.441	270.639	236.283	271.011	219.289	246.054	242.285	219.149	254.406
Msn	238.625	206.738	238.59	265.426	220.59	229.859	208.619	213.797	197.799	247.243	242.431	226.096
U2af2	195.539	264.851	238.201	215.302	193.208	178.106	295.532	267.996	231.025	238.095	232.812	243.696
Ssb	140.781	244.882	235.586	137.085	143.615	141.642	161.984	266.588	306.076	188.904	247.999	269.855
Vars	343.897	267.732	235.409	362.455	354.151	315.085	302.518	238.87	261.809	282.577	205.024	218.626
Tbca	177.569	230.677	234.93	175.884	149.496	207.326	175.979	260.326	255.725	205.225	214.589	284.975
Eif2s2	171.091	192.609	233.146	174.806	155.187	183.281	141.817	205.598	230.412	181.95	241.353	276.135
Eif3g	213.433	249.323	232.642	224.715	203.108	212.475	228.243	252.408	267.318	206.116	218.189	273.621
Nhp2l1	234.784	255.269	231.815	226.876	254.175	223.3	307.67	204.002	254.136	201.466	229.465	264.515
Sp100	190.896	158.746	231.202	186.505	175.305	210.877	107.165	179.984	189.089	231.726	242.225	219.654
Psmd8	267.169	186.825	228.605	255.8	263.47	282.239	245.393	169.414	145.668	238.144	201.708	245.963
Srm	324.752	231.228	228.48	311.019	318.328	344.909	272.565	186.6	234.52	261.05	175.404	248.985
Arhgdia	227.939	198.163	226.898	233.168	227.903	222.745	221.746	191.187	181.556	227.214	214.591	238.888
Hist1h2bj	222.361	319.469	226.518	230.883	306.992	129.207	388.421	284.797	285.188	165.202	265.549	248.803
Sepw1	245.478	236.841	226.383	244.114	258.426	233.895	287.112	213.681	209.729	192.938	244.57	241.642
Snrnp70	240.27	289.332	226.299	209.402	265.428	245.981	279.353	311.52	277.122	260.398	200.296	218.204
Tuba1b	315.571	239.934	226.261	345.228	291.506	309.98	266.943	243.717	209.142	213.492	215.532	249.761
Eif3d	251.519	245.621	226.133	284.483	250.16	219.915	273.084	240.116	223.664	210.573	217.047	250.78
Mcm6	223.391	233.495	226.051	236.875	216.306	216.992	195.833	274.215	230.438	200.384	234.228	243.542
Edf1	246.434	271.924	225.974	236.995	230.748	271.559	252.4	259.334	304.038	288.286	177.098	212.539
Taldo1	292.402	227.941	225.954	329.964	276.479	270.764	285.748	205.168	192.908	217.131	226.399	234.331
Grap	114.691	278.483	225.912	109.363	122.696	112.013	257.766	275.181	302.502	173.057	234.156	270.523
Rac2	324.75	209.034	224.547	315.209	350.35	308.69	312.583	161.037	153.482	268.037	200.205	205.399
Ndufab1	241.679	273.376	223.471	241.977	252.423	230.636	330.336	245.442	244.35	221.197	207.566	241.652
Hist1h2ad	164.978	193.961	222.875	131.139	176.325	187.471	185.648	189.34	206.895	156.463	244.935	267.229
Rhoa	184.306	193.383	222.763	201.47	178.219	173.228	190.273	189.193	200.682	203.368	223.062	241.859
Polr2j	209.734	259.121	221.01	229.97	241.37	157.864	329.801	257.503	190.058	211.509	234.58	216.94
Canx	159.462	191.058	220.207	164.212	148.319	165.854	143.073	213.321	216.779	182.316	242.86	235.444
G3bp1	205.305	234.825	219.985	216.937	202.43	196.55	190.266	258.821	255.386	211.934	227.209	220.813
Psmd14	151.022	199.504	219.052	162.796	121.165	169.105	138.869	241.156	218.488	176.01	261.739	219.407
Mcm4	207.229	247.229	219.02	214.917	210.455	196.313	245.871	253.356	242.459	198.81	212.391	245.858
Gstp1	241.077	227.745	218.776	271.216	214.559	237.454	342.639	198.338	142.259	232.809	142.859	280.658
Acly	189.056	224.441	218.459	204.475	182.069	180.625	230.237	220.146	222.94	248.052	207.152	200.172
Nedd8	188.719	237.256	217.748	160.369	199.104	206.683	243.008	174.768	293.992	209.135	251.721	192.387
Atp6v1f	130.16	196.285	217.593	123.483	131.194	135.803	176.908	149.668	262.278	198.84	213.002	240.936
Rpl22	185.361	203.964	216.845	163.453	182.811	209.818	188.857	205.696	217.338	213.158	205.458	231.92
Ahsa1	181.709	227.153	216.245	192.028	172.003	181.096	213.804	245.995	221.661	200.989	203.251	244.496
Ctss	202.68	158.497	216.16	206.782	178.331	222.927	150.639	159.633	165.217	189.276	226.971	232.235
Napsa	266.979	182.386	215.76	271.723	274.064	255.15	212.63	165.893	168.633	177.889	230.359	239.032
Lsm7	168.674	209.698	215.578	160.537	159.275	186.21	187.977	243.226	197.892	118.331	258.617	269.785
Idi1	104.167	249.627	215.469	107.533	95.7793	109.189	173.954	266.808	308.118	203.852	228.444	214.113
Zfp207	165.634	234.658	214.825	157.532	177.11	162.258	199.456	242.448	262.069	176.426	264.106	203.944
Gbp2	1348.61	40.3318	214.718	1393.27	1500.88	1151.68	39.315	54.6185	27.0619	182.855	145.237	316.063
Ndufb11	181.938	157.482	214.164	182.281	182.718	180.815	176.658	183.543	112.246	220	171.138	251.354
Ndufa1	167.459	188.74	214.114	180.309	177.019	145.05	192.114	193.148	180.958	241.382	167.36	233.6
Pebp1	193.825	191.001	213.901	183.402	221.552	176.521	261.94	174.282	136.781	231.737	189.588	220.377
Banf1	198.045	236.361	213.491	200.915	186.813	206.407	193.978	235.941	279.165	190.496	242.374	207.603
Sdhb	256.872	217.537	213.478	260.309	246.236	264.072	213.387	229.394	209.831	202.146	196.219	242.069
Ube2s	293.895	185.89	213.327	283.68	307.758	290.246	210.159	197.684	149.826	222.43	213.357	204.195
Srsf5	165.875	216.114	212.208	181.491	170.176	145.957	218.818	226.499	203.026	180.689	209.273	246.662
H2-DMa	159.328	201.351	212.084	154.204	164.46	159.32	233.138	200.669	170.245	199.427	229.781	207.043
Fermt3	279.229	223.003	211.672	268.827	299.376	269.484	214.175	226.454	228.379	222.677	208.922	203.419
Phb2	255.136	292.133	210.88	249.347	264.917	251.143	262.492	315.692	298.214	260.137	170.561	201.943
Psmc5	209.689	235.474	210.093	224.392	194.085	210.589	214.112	254.235	238.076	195.462	208.409	226.408
Ddx39	210.265	251.292	209.322	221.556	194.432	214.808	251.211	276.758	225.908	201.792	207.026	219.148
Grcc10	238.489	219.569	208.91	257.181	277.136	181.151	314.644	177.463	166.6	278.936	159.664	188.132
Eif3b	170.298	238.2	208.617	183.596	174.045	153.255	205.117	230.046	279.438	187.759	212.961	225.131
Fkbp3	108.94	200.391	208.217	103.991	106.46	116.37	138.939	199.915	262.318	148.686	204.259	271.706
Idh3g	237.567	217.531	207.788	252.033	234.057	226.612	235.247	190.644	226.701	227.005	188.105	208.254
Ndufa7	213.023	220.966	207.057	202.963	216.025	220.08	253.603	183.276	226.018	212.491	221.93	186.751
Il2rg	222.021	196.772	207.019	212.417	219.931	233.714	180.03	222.964	187.322	164.57	246.31	210.176
Uba1	206.534	205	206.974	217.851	206.125	195.626	189.282	218.666	207.052	195.042	214.732	211.149
Chchd10	539.94	164.404	206.932	490.416	530.164	599.24	209.549	169.36	114.303	239.22	166.45	215.126
Nasp	123.91	208.844	206.271	135.945	129.131	106.655	146.384	229.365	250.782	157.335	232.758	228.721
Csnk2b	232.171	237.393	205.985	237.591	209.71	249.213	303.668	201.684	206.825	214.454	201.281	202.221
Lgals9	264.671	122.452	205.216	275.836	302.864	215.312	150.886	125.197	91.2711	182.994	188.889	243.766
Atf4	203.607	186.906	205.024	209.971	189.314	211.534	322.599	140.104	98.0149	220.631	202.327	192.113
Capg	309.03	161.396	204.981	307.495	307.885	311.711	184.719	151.749	147.72	196.757	214.084	204.102
Chchd1	197.3	191.625	204.941	169.13	184.369	238.401	187.367	160.518	226.989	188.171	188.773	237.877
Krtcap2	287.648	179.545	204.796	267.736	297.047	298.16	215.587	168.2	154.848	154.321	219.229	240.838
Hnrnpc	133.551	175.803	204.465	139.205	130.756	130.694	131.032	172.82	223.557	153.603	191.786	268.006
Eif3l	257.352	235.297	204.376	276.597	258.091	237.368	235.675	239.497	230.718	183.947	194.729	234.452
Ssr4	192.899	156.394	204.332	217.628	165.705	195.365	153.117	190.328	125.736	210.217	210.502	192.276
Ly86	158.903	186.453	204.265	168.635	141.449	166.625	174.39	206.188	178.781	180.209	272.359	160.227
Ost4	211.504	208.956	203.566	227.102	208.235	199.174	287.944	144.965	193.96	196.345	186.208	228.144
Snrpb2	122.906	207.709	203.395	99.2011	111.972	157.546	163.612	234.277	225.239	160.676	225.157	224.353
Mrpl12	203.981	254.435	203.26	203.755	228.41	179.778	252.702	260.558	250.044	191.771	181.856	236.152
Rrm2	203.791	218.622	203.201	218.35	207.763	185.259	174.633	253.151	228.083	159.73	212.679	237.193
Mdh1	156.588	188.349	203.097	166.08	140.109	163.576	149.624	232.584	182.838	165.379	226.846	217.068
Uqcrc1	254.299	258.197	202.223	286.406	244.779	231.711	241.579	247.95	285.063	192.181	200.148	214.34
Myh9	228.287	231.927	202.048	226.899	230.265	227.696	199.683	257.177	238.92	200.85	214.23	191.063
Taf10	208.586	224.818	201.886	205.363	208.367	212.026	233.71	221.374	219.369	238.299	152.898	214.461
Cd19	115.304	99.1459	201.335	104.909	128.895	112.108	91.1932	87.9795	118.265	181.69	199.734	222.583
Myc	255.048	210.907	200.623	252.889	271.547	240.71	302.542	158.042	172.138	232.44	181.031	188.399
Gnb2	311.592	173.167	199.62	308.267	322.586	303.923	231.834	166.505	121.162	231.487	172.245	195.128
Tra2b	183.456	206.128	199.409	174.984	180.098	195.285	242.844	198.922	176.619	189.22	200.591	208.416
Uhrf1	217.787	204.75	199.391	222.378	217.015	213.968	215.299	207.028	191.923	200.874	196.824	200.474
Imp3	179.917	199.945	198.441	184.294	199.752	155.706	181.944	208.189	209.701	198.538	172.042	224.743
Plac8	1020.17	67.2901	198.228	1181.56	818.457	1060.49	83.5231	69.0683	49.2787	235.733	118.067	240.882
Nop56	212.555	234.924	197.725	223.163	189.378	225.125	266.784	209.943	228.045	194.495	205.165	193.515
Eif4g1	168.347	203.569	197.488	167.443	165.234	172.363	164.9	223.492	222.315	191.914	202.147	198.403
Mrpl23	266.175	173.399	196.684	292.313	264.514	241.698	162.756	197.397	160.044	194.589	198	197.462
Lsm4	230.368	209.323	196.553	193.1	227.033	270.971	255.089	175.346	197.535	218.19	164.929	206.541
Puf60	206.52	199.32	195.416	209.434	212.379	197.747	235.635	204.726	157.601	221.179	169.684	195.384
Actr2	153.238	186.47	194.157	165.737	137.256	156.722	142.246	206.096	211.069	171.086	215.154	196.232
H2-Ke2	124.214	203.04	193.974	123.948	149.363	99.3318	148.964	228.143	232.012	162.814	185.151	233.958
Ncf1	261.376	220.235	193.783	253.923	265.805	264.4	246.143	188.656	225.905	209.255	177.224	194.869
Scd2	176.095	156.277	193.755	168.175	197.053	163.056	169.924	154.057	144.851	224.573	185.881	170.812
2700094K13Rik	432.28	341.339	193.438	389.892	463.766	443.184	573.661	181.127	269.23	287.096	145.429	147.79
Hist1h2bf	371.001	111.372	191.492	390.916	457.912	264.176	166.854	96.5845	70.6779	227.161	161.641	185.674
Gars	211.769	169.192	191.429	219.338	202.19	213.778	194.315	146.068	167.192	171.067	198.104	205.117
Irf8	303.111	166.304	190.638	296.626	278.749	333.958	186.728	158.877	153.308	223.161	169.996	178.757
Sf3b5	208.605	234.92	190.35	194.112	200.163	231.54	243.792	224.51	236.46	234.896	143.545	192.609
Mrps18c	124.463	179.715	190.041	136.221	108.69	128.479	205.991	130.595	202.558	149.383	225.89	194.85
Mrpl20	188.35	194.099	189.812	186.811	167.852	210.386	216.389	173.151	192.757	193.847	169.464	206.125
Serinc3	210.716	104.005	189.39	202.318	214.626	215.203	56.6602	161.053	94.3013	155.59	228.524	184.055
Psmc3	177.86	213.501	189.064	192.758	164.814	176.007	222.458	211.042	207.003	153.453	194.926	218.813
Cnn2	143.443	223.87	188.601	134.445	136.241	159.645	237.274	246.576	187.758	161.487	201.005	203.311
Trmt112	177.146	201.628	188.252	177.304	172.354	181.781	269.817	168.705	166.361	180.683	168.257	215.817
Mrps16	219.329	223.568	188.037	206.819	224.109	227.059	258.876	177.949	233.879	226.424	145.546	192.14
Gdi2	199.338	164.206	187.723	194.167	206.98	196.867	136.975	191.671	163.973	173.057	182.575	207.539
Psat1	192.731	140.253	186.502	211.033	166.42	200.738	145.369	147.475	127.915	149.133	194.543	215.829
Cotl1	198.155	219.078	186.063	179.904	198.046	216.514	271.137	193.809	192.289	213.898	172.211	172.08
Arf1	194.281	159.666	185.444	210.497	187.179	185.166	179.942	156.555	142.502	159.82	193.305	203.206
Nop58	108.37	184.487	185.235	116.075	95.9013	113.135	126.473	243.711	183.275	160.962	185.624	209.118
Eif3a	145.82	171.395	183.865	157.044	140.429	139.988	114.003	194.193	205.989	152.989	200.404	198.202
Pgd	219.812	137.714	183.525	203.693	221.692	234.051	124.111	156.363	132.668	191.714	152.363	206.498
Ddb1	190.964	192.11	183.439	196.842	184.925	191.124	158.807	201.979	215.545	170.315	191.816	188.186
Ppib	171.216	188.052	183.437	160.274	193.19	160.184	136.194	229.753	198.208	164.967	207.224	178.119
Rpa3	188.639	224.3	183.43	209.013	205.175	151.73	243.269	187.757	241.873	222.508	148.321	179.462
Snhg1	107.598	175.005	183.049	99.96	102.304	120.531	150.304	167.794	206.918	145.823	185.426	217.898
Atic	160.445	185.684	182.941	169.052	154.039	158.245	169.143	197.238	190.671	171.02	169.795	208.009
Rnps1	182.802	216.656	182.843	183.505	199.224	165.676	220.407	217.674	211.887	173.006	164.357	211.165
Srrm2	161.31	216.182	182.753	170.672	163.869	149.389	162.49	219.266	266.788	163.871	200.081	184.306
Rpn2	215.732	185.245	182.745	194.801	223.104	229.29	192.619	191.724	171.392	177.416	198.629	172.191
Romo1	232.486	245.364	182.476	197.079	287.634	212.744	226.764	217.869	291.459	219.148	157.74	170.54
Psmd4	207.471	203.1	182.303	200.992	202.768	218.652	229.208	209.33	170.761	180.666	163.074	203.167
Paics	162.358	208.439	182.298	173.654	159.396	154.024	179.104	233.27	212.944	126.215	191.873	228.805
Sec11c	215.287	176.542	181.807	173.643	219.713	252.504	155.708	195.287	178.632	196.539	171.817	177.064
Vdac2	212.961	181.576	181.769	232.587	200.755	205.54	190.043	184.906	169.779	133.974	189.141	222.191
Psmc4	239.157	230.898	181.671	255.895	234.835	226.74	263.082	235.352	194.259	170.301	186.744	187.968
Tapbp	285.269	198.034	181.64	285.556	317.7	252.549	232.928	155.138	206.037	191.917	173.2	179.802
Bud31	98.1252	174.974	181.266	106.337	85.7091	102.329	117.189	189.939	217.796	132.645	189.752	221.4
Snrpa	199.337	190.304	180.865	190.948	214.527	192.537	192.746	184.415	193.752	169.687	161.663	211.245
Dynlrb1	113.248	153.935	180.655	124.588	111.504	103.654	140.045	162.494	159.266	154.144	164.32	223.499
Crip1	191.737	106.835	180.224	176.127	159.563	239.522	132.009	138.934	49.5634	158.063	185.681	196.928
Pdcd5	172.985	180.568	180.201	188.097	172.15	158.707	167.405	189.931	184.369	198.441	146.976	195.185
Prdx2	209.463	220.112	180.156	228.324	211.132	188.934	251.103	200.725	208.509	150.928	186.442	203.099
St13	134.477	177.249	180.102	137.772	116.563	149.095	187.078	167.249	177.419	186.512	167.539	186.256
Mcm5	182.546	189.992	179.99	193.063	177.255	177.319	191.671	182.616	195.691	177.033	185.123	177.815
Cstb	190.01	167.04	179.917	196.393	199.104	174.532	198.825	170.505	131.789	200.043	161.631	178.077
Hprt	106.727	158.805	179.701	115.717	96.9454	107.518	128.644	202.549	145.222	130.256	188.86	219.988
Fkbp4	157.597	210.812	179.566	151.271	142.533	178.987	201.33	230.473	200.634	160.786	188.136	189.777
2310036O22Rik	165.142	165.775	179.522	161.878	162.935	170.612	179.512	170.712	147.101	263.88	130.723	143.964
Tufm	165.309	202.505	179.416	158.51	170.273	167.144	234.236	179.253	194.026	178.115	169.406	190.729
Kars	178.186	184.282	178.996	177.65	174.875	182.033	171.585	186.99	194.271	169.041	156.947	211.001
Cks1b	126.672	166.771	178.964	117.35	140.089	122.578	143.413	181.404	175.495	159.595	177.744	199.552
Kpnb1	145.293	180.691	178.888	151.496	137.194	147.189	145.422	189.327	207.323	159.969	176.904	199.791
Sarnp	97.0443	189.309	178.78	74.7052	85.9147	130.513	99.4803	232.325	236.123	148.252	199.96	188.129
Gpx1	164.316	177.556	177.608	160.323	167.137	165.489	143.138	202.088	187.441	155.191	184.662	192.972
Slfn2	141.592	100.928	176.898	148.792	138.725	137.259	72.683	113.363	116.737	158.721	171.448	200.527
Ezr	153.088	150.372	176.67	157.118	146.741	155.406	145.173	158.533	147.411	208.499	168.565	152.946
Ndufa5	83.4765	188.098	176.339	83.0178	82.7374	84.6743	203.638	162.081	198.575	132.709	198.449	197.858
Ifi47	346.514	124.922	176.303	384.679	357.763	297.1	85.1674	137.71	151.889	170.493	160.748	197.669
Ppa1	267.351	167.807	176.185	300.346	248.423	253.286	167.852	186.488	149.082	143.746	153.915	230.895
Caprin1	243.137	189.219	176.06	238.04	246.795	244.575	179.537	185.614	202.507	178.766	164.2	185.214
Rsl1d1	127.162	187.209	175.643	144.28	119.11	118.097	115.411	180.585	265.631	115.787	192.713	218.43
Psmc1	176.862	191.664	175.376	181.972	160.247	188.365	162.443	166.872	245.678	166.681	188.524	170.924
Calm2	93.9337	171.585	175.177	82.2004	87.0717	112.529	104.759	225.716	184.279	130.553	176.955	218.022
Mrpl54	237.028	177.937	174.919	197.986	298.388	214.711	252.448	154.987	126.377	188.921	162.405	173.433
Dazap2	128.002	178.105	174.513	140.329	135.706	107.97	204.086	177.205	153.023	159.752	165.884	197.901
Atpif1	140.142	188.188	174.403	150.267	139.392	130.767	113.566	222.498	228.5	151.016	157.167	215.026
Sf1	180.407	181.898	173.302	174.292	198.38	168.55	221.989	155.441	168.263	208.24	142.947	168.718
Ppp2r1a	155.033	175.787	172.728	170.58	151.972	142.547	188.299	184.714	154.348	163.88	178.954	175.351
Cnp	252.989	138.66	172.631	249.747	251.705	257.515	146.861	160.399	108.719	198.451	148.063	171.379
Sf3a3	143.504	184.542	172.606	141.46	140.042	149.01	171.776	194.296	187.553	161.722	169.797	186.298
Blnk	207.58	137.591	172.312	208.731	209.951	204.057	162.024	137.076	113.672	181.47	159.204	176.263
Eif4a3	180.031	208.112	171.679	184.676	175.86	179.555	173.197	212.705	238.435	158.951	180.223	175.862
Lsm5	118.591	184.483	170.267	119.591	113.414	122.769	177.152	159.515	216.782	141.779	173.523	195.499
Cdk4	202.901	173.665	170.084	210.872	214.41	183.42	201.211	149.323	170.462	157.141	153.154	199.956
2900060B14Rik	46.58	76.7596	169.847	37.6563	46.2727	55.8111	96.9388	82.0122	51.328	125.837	222.701	161.004
Taf15	80.3763	108.279	169.633	89.5455	75.8164	75.7672	70.3291	120.281	134.228	166.446	173.691	168.762
Nfkb1	175.755	197.611	169.462	165.424	196.744	165.098	213.421	175.924	203.487	195.552	162.542	150.292
Shisa5	286.813	147.917	169.359	295.665	332.083	232.692	243.652	98.4672	101.632	200.158	135.862	172.056
Hist1h2bc	295.44	266.634	169.296	354.34	243.455	288.524	363.535	178.551	257.817	235.776	139.58	132.532
Ndufs3	181.697	167.464	168.402	181.639	166.528	196.923	187.838	154.999	159.556	161.206	161.061	182.938
Sf3a2	238.289	223.233	167.916	242.401	257.344	215.122	262.69	183.4	223.608	198.086	151.524	154.137
Dad1	109.965	184.501	167.915	123.085	121.397	85.4113	196.479	127.519	229.504	169.092	158.534	176.119
Hmgcs1	115.577	163.167	167.378	134.36	106.929	105.442	150.895	177.559	161.048	179.78	152.934	169.419
Ube2c	228.569	164.164	167.253	204.309	221.486	259.913	101.145	213.116	178.232	134.884	165.958	200.917
Khdrbs1	183.665	167.195	167.114	179.467	189.598	181.932	155.079	156.736	189.771	173.249	154.566	173.527
Sf3b4	200.297	188.888	166.986	209.697	224.942	166.25	242.856	163.437	160.371	172.286	153.457	175.214
D8Ertd738e	217.795	173.735	166.984	172.225	204.88	276.28	192.591	178.372	150.243	147.97	154.767	198.214
Atp6v0c	171.13	122.52	166.921	162.187	182.5	168.702	201.992	165.558	0.0108053	125.361	161.937	213.464
1110008F13Rik	187.146	281.683	166.889	147.679	164.234	249.526	128.717	390.666	325.666	220.508	150.212	129.946
Zbp1	421.273	49.2121	166.442	465.732	415.863	382.223	65.8184	42.5401	39.2777	191.249	101.46	206.617
Psmd2	130.171	169.27	166.024	133.766	117.9	138.847	135.922	187.716	184.173	157.704	176.762	163.608
Mrpl33	80.5448	144.992	165.922	105.488	66.6593	69.487	44.5634	206.366	184.047	100.882	204.446	192.439
Ruvbl2	181.094	189.334	165.893	201.442	178.109	163.732	196.383	164.716	206.904	150.114	157.189	190.377
Nsmce1	144.026	177.808	165.873	126.627	152.115	153.336	174.139	138.355	220.93	170.052	160.948	166.617
Wdr1	151.59	206.095	165.794	153.411	135.497	165.863	188.688	218.446	211.15	146.697	185.816	164.868
Psmd11	185.129	169.897	165.589	191.048	166.01	198.329	191.555	186.283	131.854	167.147	153.015	176.605
Psmd6	117.974	161.855	165.419	111.952	130.932	111.039	83.6193	201.421	200.525	113.244	181.499	201.514
Laptm5	264.28	153.76	165.384	260.126	269.4	263.315	196.297	135.419	129.565	203.648	174.645	117.861
H2-Q8	294.387	124.307	165.2	297.492	312.76	272.909	164.083	103.423	105.415	226.621	115.458	153.522
Tmem256	210.941	139.622	165.04	200.522	216.157	216.144	154.019	141.162	123.686	169.05	157.022	169.047
Ipo5	131.793	181.745	163.956	138.512	123.885	132.98	132.498	196.999	215.739	135.37	180.781	175.716
Nudc	165.708	179.018	163.534	158.626	161.667	176.83	152.065	196.934	188.054	200.498	146.529	143.576
Nars	141.68	119.739	163.293	148.504	131.341	145.193	116.997	129.235	112.983	132.093	170.723	187.063
Il4ra	129.493	118.595	162.949	122.329	154.691	111.457	120.139	125.108	110.538	173.195	158.578	157.073
Fcf1	120.072	122.476	162.818	94.1127	119.464	146.639	91.7491	149.37	126.308	146.334	146.497	195.624
Ndufs7	273.355	179.957	162.569	281.136	300.827	238.104	296.915	162.663	80.2909	185.496	131.638	170.574
Calm1	124.814	145.674	162.213	118.135	119.579	136.727	122.045	156.592	158.384	139.501	158.316	188.823
Sf3b1	109.197	158.782	162.207	113.779	98.1605	115.653	116.384	184.125	175.838	143.101	182.417	161.104
Rpl22l1	156.291	114.548	162.12	123.231	158.826	186.814	74.8796	136.226	132.537	176.115	192.453	117.793
Pgls	284.685	164.485	161.846	283.608	313.853	256.594	233.846	140.377	119.233	178.241	123.099	184.199
Nfil3	149.867	149.915	161.754	152.777	136.352	160.471	189.664	137.474	122.606	168.349	158.448	158.464
Cops6	136.895	177.28	161.371	140.926	125.355	144.403	145.528	172.308	214.004	151.108	180.895	152.11
Snrpa1	117.9	151.085	161.006	132.413	122.943	98.3454	115.442	171.136	166.678	154.136	151.971	176.912
Clec2d	196.92	124.835	160.039	173.008	206.799	210.954	139.954	118.144	116.405	183.615	138.486	158.016
Lsp1	211.208	123.158	159.999	189.768	213.504	230.352	114.901	121.165	133.408	157.271	175.422	147.303
Lsm2	177.179	153.232	159.986	192.093	190.359	149.083	150.547	174.145	135.005	153.006	152.951	174
Cd48	71.5228	158.215	159.867	69.3458	68.8727	76.35	75.3304	196.225	203.089	118.855	195.386	165.361
Polr2f	198.141	210.907	159.8	172.358	196.917	225.147	286.932	192.881	152.907	194.294	123.228	161.877
Ipo7	101.128	197.447	159.033	103.59	90.4874	109.305	103.326	242.176	246.839	115.494	172.409	189.195
Bcl2a1b	137.969	73.5359	158.907	115.892	127.884	170.13	115.402	54.6556	50.5498	101.475	213.285	161.961
Hspa4	148.891	184.409	158.882	149.227	149.272	148.175	138.415	206.855	207.958	143.797	164.021	168.827
Sec13	158.984	157.22	158.757	168.649	137.479	170.825	169.164	169.42	133.076	139.254	172.945	164.073
Stat1	337.672	91.132	158.512	336.543	346.929	329.543	67.4375	108.529	97.4297	161.431	114.676	199.429
Snx5	127.589	121.208	157.629	126.938	115.292	140.537	92.2283	126.794	144.603	153.234	147.104	172.55
Got2	284.112	211.051	157.133	297.647	307.208	247.481	234.214	192.199	206.738	146.871	153.184	171.345
Ndufa10	181.316	171.462	156.786	186.351	147.426	210.173	178.74	166.222	169.423	186.937	139.173	144.249
Ndfip1	145.558	101.04	156.457	126.019	152.976	157.68	80.2566	106.851	116.011	186.638	128.508	154.225
Ppp2ca	154.777	152.426	156.399	161.76	131.017	171.553	119.587	173.059	164.632	127.273	160.441	181.483
Aprt	149.655	191.291	156.049	165.403	150.602	132.961	244.264	164.531	165.079	151.721	153.411	163.016
Hdac1	148.948	165.086	155.606	154.853	143.149	148.844	150.194	198.031	147.034	120.204	169.335	177.279
Aimp2	144.677	169.642	155.572	153.445	127.07	153.516	186.101	178.196	144.628	156.905	125.103	184.707
Atox1	190.319	222.313	155.464	172.982	195.979	201.997	236.668	173.048	257.221	123.046	112.051	231.296
Cacybp	110.839	156.561	154.922	98.3916	107.067	127.058	63.2743	204.574	201.835	127.676	158.818	178.271
Ppp1cc	124.048	134.485	154.647	119.64	120.544	131.96	146.472	131.89	125.094	158.534	150.792	154.614
Sf3b2	127.203	177.405	154.281	125.61	130.215	125.784	173.416	162.981	195.818	146.765	143.378	172.702
Srsf7	137.763	166.217	154.084	139.533	127.564	146.191	144.536	179.873	174.242	125.216	169.972	167.066
Bcl11a	124.156	131.941	153.868	129.356	110.842	132.27	133.214	124.934	137.676	153.289	149.269	159.045
Dhx9	134.397	157.541	153.705	137.461	127.924	137.806	119.846	176.728	176.049	119.049	160.207	181.859
Sash3	136.916	136.397	153.682	125.193	145.618	139.937	176.018	120.545	112.627	183.162	156.108	121.777
Ybx3	175.258	182.089	153.65	170.76	180.448	174.564	215.603	165.686	164.976	181.844	119.073	160.032
Chd4	149.99	161.201	153.423	149.123	152.541	148.308	147.605	161.543	174.454	145.34	159.164	155.764
Rsrp1	95.7683	165.651	153.367	64.1203	107.854	115.331	153.281	192.947	150.726	197.28	182.971	79.8498
Hnrnpul1	166.619	151.785	153.145	151.694	181.987	166.177	212.256	122.868	120.231	217.997	108.602	132.836
Mrpl14	137.509	182.344	152.535	141.927	167.759	102.84	232.335	190.887	123.812	160.408	156.412	140.785
Cse1l	112.217	145.268	152.487	130.135	99.8575	106.657	88.54	166.82	180.445	118.617	164.916	173.929
Smdt1	160.735	134.979	152.201	161.398	172.125	148.682	192.244	106.83	105.863	224.72	110.678	121.205
Utp11l	94.6792	140.271	152.106	91.1094	82.6955	110.233	106.042	179.602	135.171	135.789	161.104	159.424
2410006H16Rik	141.729	141.851	151.892	145.146	138.397	141.645	204.39	111.739	109.424	172.926	155.26	127.489
Ndufb10	148.292	165.651	151.881	156.769	152.305	135.803	122.475	149.668	224.81	114.823	161.587	179.233
Sdf2l1	151.289	164.716	151.122	149.029	166.726	138.112	175.846	165.879	152.422	140.734	159.355	153.278
Cd40	135.204	116.381	150.997	137.299	131.654	136.661	128.022	113.271	107.85	160.151	161.587	131.254
Oat	143.157	169.571	150.78	154.586	140.057	134.829	140.587	166.259	201.866	139.996	163.182	149.163
Vdac3	142.074	131.206	150.622	149.128	130.501	146.595	94.4943	155.688	143.437	105.715	165.655	180.495
Mapk1	120.415	126.212	150.296	128.718	111.197	121.33	121.155	135.324	122.157	136.255	154.73	159.902
Polr2k	124.167	50.6922	150.248	114.663	94.4263	163.41	20.8549	75.7426	55.4791	136.833	152.997	160.913
Cyc1	235.93	182.412	150.092	238.451	268.979	200.361	220.108	175.62	151.508	150.584	129.502	170.19
Sf3b6	98.0323	144.218	149.813	90.6731	98.7317	104.692	100.066	168.166	164.421	100.974	167.254	181.21
Junb	199.167	128.945	149.605	188.274	194.534	214.694	194.637	105.364	86.8357	170.608	151.742	126.464
Cd22	133.126	122.897	149.537	137.944	122.131	139.304	119.796	117.32	131.576	158.491	162.799	127.32
Ctsh	107.371	138.032	149.454	96.0449	93.9218	132.147	105.936	162.322	145.839	151.328	176.39	120.645
Gpx4	155.817	164.277	149.208	155.566	183.081	128.804	148.063	162.392	182.377	141.129	154.221	152.274
Dek	102.262	129.648	149.108	87.3667	106.622	112.798	89.8097	146.703	152.431	124.062	154.053	169.209
Ahcy	133.324	186.509	148.832	143.431	116.396	140.146	181.777	198.754	178.996	139.246	142.625	164.625
Tnfrsf13b	68.2897	156.716	148.83	60.2721	77.4944	67.1027	225.93	118.326	125.894	139.488	143.234	163.767
Tecr	117.759	169.241	148.701	125.988	143.981	83.3071	209.454	149.297	148.973	154.929	139.77	151.403
Dars	123.934	139.914	148.478	136.336	112.102	123.365	165.618	131.989	122.134	155.397	149.669	140.368
Gnl3	102.199	163.731	148.201	92.6134	106.282	107.702	107.471	182.382	201.34	126.865	152.813	164.925
Ppp4c	142.382	122.62	147.957	142.596	123.292	161.257	172.362	116.402	79.0953	177.359	124.98	141.532
Hist1h2ah	134.588	163.79	147.383	104.513	138.615	160.638	156.37	170.382	164.618	162.796	152.248	127.107
Bzw1	89.3037	156.573	146.997	88.0235	82.5884	97.2992	99.8848	176.705	193.13	107.169	168.801	165.021
Khsrp	192.653	186.699	146.439	180.917	212.217	184.824	219.33	168.38	172.387	194.316	111.663	133.338
Grhpr	125.605	118.85	146.411	126.418	115.602	134.796	138.316	115.093	103.142	173.163	141.013	125.058
Mrpl30	108.392	110.411	146.394	136.956	105.521	82.6978	66.2947	90.7047	174.235	136.433	151.801	150.948
Slc25a4	173.72	150.426	145.957	180.775	171.434	168.951	176.235	149.243	125.801	151.791	119.781	166.3
Zfp36l1	131.038	172.577	145.932	120.433	137.629	135.051	254.739	131.482	131.509	187.855	126.416	123.525
Aars	133.233	169.066	145.581	138.229	129.869	131.601	209.315	147.439	150.443	132.863	156.682	147.199
Slbp	128.33	174.111	145.416	123.408	136.153	125.43	159.815	205.106	157.412	134.354	156.511	145.384
Grb2	160.364	130.563	145.404	163.704	164.43	152.958	144.69	122.083	124.916	145.352	132.804	158.057
Uqcrfs1	176.079	156.964	145.178	163.895	167.198	197.146	132.808	184.504	153.58	146.498	129.026	160.008
1810009A15Rik	177.11	143.389	144.923	135.883	192.152	203.295	162.972	105.658	161.538	155.622	134.173	144.975
Serbp1	136.535	159.443	144.874	140.383	122.785	146.436	158.801	158.867	160.661	135.044	139.455	160.122
Mrto4	104.452	141.815	144.526	106.539	96.1013	110.714	133.858	163.392	128.194	113.785	138.214	181.581
Mcm2	180.003	155.576	144.515	181.757	178.661	179.591	177.049	126.759	162.92	149.197	139.483	144.863
Isyna1	201.838	185.186	144.223	201.888	193.172	210.454	189.461	172.34	193.756	172.302	125.957	134.411
Mrps28	140.235	126.79	144.06	141.333	134.421	144.951	187.054	91.8716	101.444	137.65	142.771	151.76
Mndal	89.6633	96.6366	143.617	89.2952	78.2427	101.452	83.0594	109.18	97.6701	145.294	133.867	151.69
Cd47	133.56	119.93	143.162	130.617	146.382	123.682	103.461	125.766	130.562	146.915	147.049	135.522
Smarcb1	159.15	136.306	143.158	166.184	161.524	149.741	174.357	110.757	123.804	131.797	148.768	148.909
Fasn	164.758	155.725	143.15	178.196	161.862	154.217	139.555	158.053	169.568	157.836	127.176	144.438
Fh1	117.186	162.058	142.752	120.197	111.631	119.73	140.36	192.367	153.447	133.384	150.029	144.844
Rrm1	145.005	188.508	142.438	162.346	139.196	133.473	154.079	195.045	216.4	100.252	162.403	164.659
2700060E02Rik	121.706	153.546	142.103	110.032	111.531	143.554	117.336	147.597	195.704	138.384	151.019	136.905
Unc93b1	184.052	143.216	141.925	179.439	195.969	176.748	133.636	127.949	168.064	143.93	148.995	132.851
Rab5c	202.626	184.467	141.8	192.974	194.688	220.215	189.452	206.869	157.081	190.514	120.071	114.815
Lmnb1	232.367	140.057	141.783	228.842	241.623	226.637	157.646	137.852	124.674	124.25	144.426	156.672
Emg1	124.808	159.349	141.77	152.972	110.138	111.315	132.979	200.541	144.527	139.714	135.991	149.605
Phb	135.304	141.515	141.705	148.475	129.465	127.97	134.935	157.286	132.323	130.858	142.998	151.26
Mob1a	102.817	129.07	141.631	94.8693	97.1687	116.412	123.705	146.984	116.522	142.03	134.317	148.544
Psmd12	118.918	151.126	140.886	115.155	115.712	125.887	77.6286	188.73	187.021	113.428	144.551	164.679
Cbx3	108.929	150.651	140.852	109.114	116.473	101.201	112.472	184.643	154.837	107.006	157.9	157.65
Pqbp1	127.344	158.001	140.847	117.458	139.172	125.4	204.714	104.131	165.158	165.503	132.15	124.887
Serp1	148.715	159.011	140.376	129.808	167.177	149.16	236.52	124.741	115.772	140.077	129.549	151.502
Rhog	131.499	131.032	139.874	131.108	129.946	133.444	102.808	164.057	126.231	132.664	145.971	140.986
Tgfb1	146.694	120.56	139.331	136.666	158.405	145.013	137.315	125.551	98.8149	152.856	129.699	135.439
Ftl1	160.743	144.051	139.161	156.372	155.777	170.079	222.759	108.936	100.459	222.893	96.7372	97.8525
Gnai2	158.484	114.002	138.774	158.055	161.692	155.705	127.063	120.278	94.6646	153.819	125.327	137.174
Bnip3	59.1991	88.8842	138.458	53.6578	75.3641	48.5753	142.465	69.272	54.9156	165.75	131.915	117.71
Uqcrc2	121.956	117.635	138.076	128.389	100.484	136.996	94.887	132.229	125.79	104.147	149.215	160.865
Bank1	92.1025	98.7838	137.882	90.1399	95.4388	90.7288	91.1584	90.3785	114.815	125.334	153.885	134.427
Hn1	119.093	180.879	137.721	125.695	131.273	100.312	194.018	172.896	175.723	142.902	131.357	138.903
Gabarap	119.142	133.095	137.548	120.447	122.966	114.011	96.2075	113.237	189.839	131.995	133.855	146.794
Ywhaq	113.647	149.65	137.075	116.474	107.69	116.775	128.427	169.282	151.24	127.374	130.839	153.013
Tomm5	86.6049	120.441	136.522	99.0473	76.0038	84.7636	125.873	113.958	121.492	114.559	132.896	162.112
Ddx21	117.579	147.175	136.024	124.495	108.983	119.259	107.311	159.623	174.592	114.035	133.39	160.646
Birc5	179.305	150.421	136.015	171.702	177.462	188.752	134.075	164.253	152.935	119.854	122.702	165.49
Arpc5l	109.517	128.756	136.002	108.033	94.8335	125.684	121.458	147.005	117.805	146.567	135.083	126.355
Ruvbl1	147.262	134.008	135.633	147.79	136.882	157.115	158.454	131.704	111.866	145.489	116.224	145.185
Psmd13	120.726	134.11	135.382	132.446	120.17	109.563	123.614	144.365	134.35	123.181	137.34	145.626
Rbm39	78.7293	129.791	134.934	82.2927	67.7893	86.1058	109.209	132.52	147.645	124.915	152.159	127.728
Mrps18b	148.768	115.505	134.805	143.877	146.752	155.675	155.996	90.2993	100.219	126.988	120.994	156.434
Top2a	171.329	146.586	134.585	178.344	174.395	161.25	77.1474	187.492	175.119	95.5031	156.173	152.077
Srsf3	109.457	119.37	134.181	111.075	115.158	102.138	97.9188	142.011	118.18	91.2873	144.558	166.697
Thrap3	114.864	118.547	134.179	121.455	110.607	112.528	103.811	127.643	124.187	124.354	134.731	143.452
Naa10	183.276	175.927	133.576	174.271	191.934	183.622	256.891	147.229	123.661	152.817	103	144.911
H2-T23	269.306	94.8697	133.462	268.977	288.028	250.914	108.513	99.5817	76.5147	139.437	126.659	134.291
Nhp2	161.224	190.59	133.437	139.304	176.9	167.467	198.616	155.423	217.73	133.222	121.758	145.33
Ndufb5	110.669	116.403	133.346	113.894	105	113.113	92.528	164.966	91.7139	131.009	129.18	139.848
Dhx15	120.382	125.543	133.155	131.069	112.696	117.38	96.9691	131.812	147.849	109.006	155.736	134.722
Iqgap1	95.3634	112.008	133.14	96.9071	89.8276	99.3556	107.711	122.071	106.241	138.266	126.962	134.193
Galk1	157.583	93.3991	133.115	141.445	190.134	141.17	110.906	85.1613	84.1302	170.483	111.575	117.288
Ube2d3	113.681	133.205	132.539	116.056	109.934	115.053	144.151	120.921	134.542	120.676	130.552	146.391
Pfkl	115.147	97.4567	132.522	111.9	124.023	109.518	132.742	76.3524	83.2751	175.666	118.503	103.398
Cdk2ap2	191.966	119.492	132.422	201.529	179.781	194.587	128.952	103.539	125.985	152.38	104.774	140.112
Mrps36	132.217	141.655	132.101	130.31	123.278	143.063	104.432	162.648	157.885	127.452	128.206	140.645
Ndufv2	88.7303	135.787	131.951	85.6362	93.8755	86.6792	110.296	163.444	133.62	111.678	134.142	150.032
Scd1	104.843	106.172	131.73	103.067	107.338	104.124	154.835	89.996	73.6838	142.932	131.602	120.655
Batf	86.5446	184.531	131.544	83.5358	79.1463	96.9518	268.874	145.912	138.807	127.959	136.051	130.622
Vps28	148.938	124.166	131.241	158.083	154.075	134.654	194.302	94.9772	83.2192	113.741	138.275	141.708
Smim4	127.046	95.6289	131.116	101.436	152.142	127.561	131.476	135.299	20.1111	168.358	89.36	135.63
Naa38	160.244	143.73	131.083	158.746	165.133	156.854	223.542	156.356	51.2905	168.683	53.6236	170.942
Vapa	135.278	129.501	130.633	147.403	129.395	129.037	167.966	116.2	104.337	145.857	100.976	145.066
Itm2b	197.223	137.079	130.478	204.138	210.454	177.078	148.535	164.342	98.3592	124.594	137.337	129.502
Lamtor2	102.87	149.877	130.225	96.9749	122.037	89.5969	167.593	106.251	175.786	137.961	132.094	120.619
Taf9	86.6357	158.581	130.203	80.139	83.5725	96.1955	135.984	145.176	194.584	140.269	119.374	130.966
Eif4h	153.177	144.109	130.137	148.416	155.082	156.034	155.185	131.647	145.495	129.399	120.343	140.671
Snd1	196.849	138.771	129.778	213.827	191.974	184.746	141.349	138.626	136.338	134.886	118.567	135.88
Psmd7	107.888	103.43	129.576	115.949	107.633	100.081	103.455	105.105	101.731	104.282	139.026	145.422
Msmo1	78.6852	113.157	129.43	76.3968	79.0646	80.5943	114.657	109.563	115.252	150.566	139.486	98.2391
Eif4ebp1	174.244	96.4945	129.426	193.605	166.169	162.957	200.685	67.9472	20.8511	172.995	92.6482	122.635
Hat1	94.7696	161.674	129.282	104.074	90.4658	89.7695	100.964	174.087	209.97	101.681	129.858	156.308
Tmpo	111.603	138.991	129.266	105.624	108.889	120.295	105.755	152.974	158.245	116.874	133.288	137.637
Rap1b	108.891	109.705	129.216	94.785	105.598	126.289	86.7766	118.191	124.147	115.555	131.019	141.074
Bloc1s1	161.082	167.373	129.069	148.203	155.626	179.418	152.291	151.821	198.007	149.741	136.994	100.473
Dock10	79.6385	108.01	129.03	79.894	71.3036	87.7178	83.4026	118.389	122.238	118.536	153.903	114.652
Aimp1	83.149	96.8994	128.831	95.6494	71.7895	82.0081	70.5522	96.5298	123.616	91.0768	167.319	128.098
Ywhab	120.431	140.541	128.191	125.865	114.464	120.964	138.858	142.158	140.607	150.677	112.73	121.165
Bax	141.613	135.004	127.772	139.542	139.146	146.152	137.058	127.963	139.991	151.04	117.724	114.553
Morf4l2	131.346	94.0962	127.51	131.236	129.233	133.569	98.6918	93.8305	89.7663	92.9367	119.52	170.073
Sin3b	121.796	118.763	127.009	116.444	113.815	135.129	164.456	99.6654	92.1687	136.487	109.511	135.03
Akr1a1	127.975	149.096	126.994	132.189	140.865	110.87	168.017	145.182	134.089	89.2001	152.455	139.327
Rae1	109.862	151.019	126.69	97.7034	95.5919	136.29	109.257	156.446	187.354	142.799	111.042	126.229
Psenen	140.589	157.393	125.924	120.397	141.389	159.983	157.846	133.248	181.085	143.473	106.494	127.805
Arpc4	122.912	134.785	125.901	119.854	125.042	123.838	130.149	151.848	122.359	106.896	133.92	136.889
Pfdn2	91.1015	126.661	125.697	114.011	76.1711	83.122	105.213	129.927	144.843	92.3844	143.86	140.846
2010-08-31	148.258	142.575	125.31	151.155	155.303	138.317	122.678	181.629	123.417	113.611	145.16	117.159
Rab35	83.3934	144.084	125.264	80.304	84.426	85.4504	182.168	113.293	136.792	169.169	104.552	102.071
Dazap1	126.543	142.626	125.066	128.821	138.015	112.792	161.743	138.386	127.749	135.883	109.794	129.522
Ccnd3	250.148	111.195	124.894	251.093	255.331	244.019	117.191	113.476	102.918	165.862	89.0925	119.729
Ndufa8	103.915	144.593	124.88	119.543	99.7602	92.4403	192.124	120.744	120.91	85.8553	132.335	156.448
Rars	90.9697	125.887	124.756	102.165	80.0587	90.6854	96.4204	150.608	130.632	103.31	143.733	127.225
Mcl1	127.724	119.178	124.147	115.334	138.88	128.957	137.538	116.04	103.954	149.111	106.095	117.234
Ddx18	97.6705	132.756	123.812	104.7	82.1599	106.151	116.827	144.436	137.005	98.5456	133.377	139.515
Suclg1	134.407	133.576	123.677	115.454	142.368	145.4	138.88	104.796	157.051	113.304	130.285	127.442
Cd53	82.2422	89.9108	123.158	74.7349	77.783	94.2088	76.0903	104.525	89.1167	82.2694	171.221	115.984
Herpud1	104.411	103.698	123.105	104.951	91.3451	116.938	139.73	78.8361	92.5289	110.657	152.108	106.55
Rrp1	126.228	132.577	123.082	127.176	137.319	114.19	170.004	110.709	117.02	137.255	121.166	110.825
Chmp2a	111.804	95.3666	123.068	122.619	103.689	109.105	81.3619	87.129	117.609	118.883	118.567	131.755
Ddost	186.934	126.895	122.982	188.77	174.568	197.463	140.361	102.915	137.409	111.693	132.997	124.255
Prelid1	126.503	104.504	122.622	111.801	157.76	109.949	162.978	63.5354	86.9991	142.376	104.121	121.367
Hdgf	108.748	149.585	122.228	98.7479	122.04	105.458	177.751	139.699	131.305	136.211	101.918	128.555
Ube2l3	90.1669	105.719	122.038	94.4689	87.2795	88.7523	85.8686	116.453	114.835	93.407	134.183	138.523
Rpa1	105.105	138.353	121.738	109.1	98.6027	107.613	146.552	142.591	125.917	108.234	124.575	132.406
Ctnnb1	138.213	95.749	121.56	143.853	131.34	139.446	82.8692	106.932	97.4463	103.392	129.02	132.269
Mthfd1	106.588	164.283	121.222	115.233	95.392	109.14	124.854	171.373	196.623	109.008	123.544	131.113
Psmc2	132.952	147.943	121.088	144.469	112.223	142.164	145.727	184.932	113.169	107.658	125.712	129.893
Sdc4	184.9	126.813	120.837	158.684	222.3	173.716	158.22	105.211	117.009	145.315	116.685	100.51
Tma7	111.515	126.775	120.664	81.2316	88.5624	164.751	54.1837	148.982	177.159	122.66	119.416	119.916
2010-09-06	73.8978	112.035	120.412	73.1101	72.584	75.9993	67.2702	130.786	138.048	103.443	136.106	121.685
Dbnl	143.584	102.874	120.32	141.294	141.735	147.722	113.711	106.267	88.6434	141.286	82.2032	137.471
Nudt21	114.838	107.96	120.166	120.367	110.784	113.365	100.616	107.09	116.174	126.911	96.9331	136.654
Sra1	81.9111	111.733	120.032	72.2251	77.564	95.9441	126.908	102.4	105.891	106.046	131.121	122.927
Ube2i	105.825	114.773	119.995	108.498	104.786	104.191	126.505	109.846	107.967	139.706	96.2456	124.035
Ncf4	140.916	96.1449	119.914	128.342	140.027	154.38	113.151	94.1532	81.1308	126.133	119.598	114.011
Ezh2	103.813	113.884	119.808	101.97	98.8571	110.613	95.2088	118.689	127.753	89.7844	138.914	130.724
Polr2e	98.6453	180.159	119.751	100.495	108.697	86.7442	201.292	177.956	161.229	112.979	115.887	130.386
Rac1	155.936	96.2298	119.624	139.077	167.48	161.251	104.27	80.201	104.218	131.691	106.903	120.278
Raver1-fdx1l	137.232	127.783	119.398	122.191	149.817	139.69	164.417	104.301	114.63	152.345	98.724	107.124
Psmd3	181.528	121.307	119.252	182.289	183.361	178.933	150.272	113.345	100.303	138.072	99.4039	120.28
Parp1	93.076	147.152	119.004	91.7922	91.9109	95.5251	141.75	152.788	146.918	119.035	125.754	112.222
Gm12669	109.625	123.446	118.989	108.767	91.2185	128.889	120.396	134.488	115.454	115.59	119.399	121.977
Sf3b3	95.4276	125.977	118.36	104.312	87.5565	94.4141	129.749	120.17	128.012	111.259	123.201	120.62
Srp14	116.295	168.171	118.359	106.821	104.461	137.603	145.408	145.121	213.984	117.635	128.097	109.344
Mthfd1l	106.942	101.23	118.355	106.936	118.054	95.8354	119.124	95.4387	89.1275	127.194	110.265	117.607
Fis1	76.2959	110.601	117.409	83.651	77.7877	67.4491	121.16	127.243	83.3989	97.6603	136.238	118.329
Vim	356.474	48.4897	117.032	377.076	345.995	346.351	30.7498	64.9165	49.8027	119.12	109.343	122.633
Polr1d	97.1187	102.052	116.943	94.6168	83.6701	113.069	91.5303	87.4596	127.167	105.171	103.759	141.898
Lig1	143.774	134.45	116.914	140.668	140.996	149.658	129.674	147.169	126.508	118.094	117.568	115.08
Map2k1	86.0839	138.27	116.86	87.0027	88.6546	82.5945	181.069	116.546	117.195	116.797	116.205	117.579
Ifi35	135.058	94.1226	116.848	149.608	114.101	141.467	117.229	91.4621	73.6764	118.53	105.455	126.558
H2afy	128.84	118.298	116.843	129.871	139.28	117.368	142.813	107.995	104.085	115.487	114.072	120.97
Actn4	112.019	131.091	116.824	114.022	104.651	117.384	119.467	121.73	152.075	115.858	105.112	129.504
Tnfrsf13c	147.112	97.8929	116.764	145.993	145.149	150.195	116.073	101.286	76.3197	138.334	105.349	106.607
Gimap6	112.37	92.8654	116.679	108.686	125.277	103.147	108.855	100.576	69.1651	99.9482	134.83	115.258
Hist2h2ab	131.677	121.113	116.439	121.874	187.698	85.4601	74.7373	151.417	137.185	97.4116	98.6047	153.301
Tpm4	142.994	96.3337	116.338	139.025	132.266	157.691	84.7988	109.081	95.1215	84.6718	127.701	136.642
Csnk1a1	108.231	107.903	116.28	108.817	109.119	106.758	99.4386	107.572	116.697	120.773	105.581	122.487
Jund	153.983	112.324	116.207	133.037	180.255	148.657	147.86	96.4483	92.6631	173.039	78.6143	96.9673
Capza2	103.177	103.741	116.169	106.024	97.198	106.308	66.1919	119.736	125.296	91.2685	139.332	117.908
Prkcsh	107.482	152.104	116.109	108.35	107.294	106.802	143.245	154.4	158.668	102.331	117.305	128.692
Uchl3	86.5747	123.068	116.025	89.5079	69.1409	101.075	93.1812	147.744	128.28	78.3735	125.368	144.334
Eif6	162.269	135.943	115.94	162.099	162.405	162.302	159.784	150.629	97.415	136.23	100.204	111.385
Sssca1	156.876	137.684	115.798	152.859	174.098	143.67	129.938	136.756	146.358	136.136	91.3845	119.874
Ppid	143.05	125.886	115.595	123.63	134.198	171.321	179.896	101.894	95.8672	147.292	82.1313	117.362
Tln1	138.624	107.505	115.539	140.147	143.034	132.691	90.1154	108.828	123.573	107.928	125.379	113.31
Flna	88.775	113.04	115.469	93.7706	82.3089	90.2455	104.801	128.981	105.337	114.63	117.435	114.341
Gmnn	73.7236	111.433	115.208	73.8771	78.4515	68.8422	76.1205	158.626	99.5532	73.6276	131.472	140.524
Hist1h2bp	175.688	117.853	114.978	191.839	205.248	129.979	138.93	87.1221	127.507	119.131	83.3169	142.486
Tars	112.945	93.3166	114.599	117.351	106.478	115.007	88.5558	96.2022	95.1917	94.3685	126.585	122.843
Cnn3	150.627	93.8587	114.585	174.867	142.06	134.955	99.9904	95.8342	85.7516	110.648	119.143	113.964
Rbm38	144.266	135.943	114.331	149.056	156.079	127.662	174.635	106.524	126.67	137.575	85.8108	119.607
Il21r	99.8694	90.6779	114.187	93.5787	111.843	94.1862	133.821	82.4376	55.7752	122.288	117.95	102.322
Nmt1	107.795	98.5388	113.681	117.032	97.1857	109.166	108.264	92.959	94.394	107.689	124.658	108.697
Bcap31	76.3027	110.862	113.675	85.1234	80.1348	63.6499	102.05	118.144	112.391	80.4064	141.634	118.984
Ssr2	153.241	97.4804	113.208	160.906	159.995	138.822	114.294	87.0524	91.0947	101.514	111.472	126.636
Chchd2	100.961	133.582	113.199	105.837	119.1	77.9445	137.465	154.323	108.959	123.448	119.911	96.238
Eprs	107.898	112.35	113.195	111.402	100.137	112.155	87.0497	125.789	124.212	96.7654	118.66	124.159
Pik3ap1	138.155	73.2433	112.931	144.441	128.831	141.193	89.3261	76.4979	53.9058	132.459	105.671	100.662
Mif4gd	103.829	123.974	112.876	112.912	109.3	89.2749	144.536	103.296	124.09	140.409	105.009	93.2108
Ywhah	134.282	130.384	112.717	129.134	118.122	155.589	113.389	147.68	130.082	112.787	103.36	122.004
Ube2m	135.598	108.998	112.429	134.081	121.729	150.984	112.999	95.4552	118.539	126.093	100.253	110.942
Sdha	118.941	112.67	112.403	115.574	112.325	128.925	90.0172	128.659	119.334	97.4297	133.96	105.819
Mars	116.323	139.077	112.321	117.685	112.152	119.132	114.358	138.014	164.86	112.345	126.552	98.0681
Psmb10	217.407	105.959	112.238	235.454	227.201	189.565	104.994	91.1643	121.719	108.038	88.4828	140.195
Arf5	113.338	109.539	112.222	112.7	121.619	105.694	92.7994	74.7373	161.081	97.9807	143.728	94.9571
Vps29	74.1737	118.166	112.219	79.4875	54.9733	88.0601	80.133	132.53	141.836	106.8	107.097	122.762
Eef1e1	90.6454	108.169	112.048	99.0031	82.8039	90.1291	119.833	97.9282	106.745	107.349	107.796	120.998
Tmem14c	85.2598	132.78	112.035	98.6781	81.0623	76.0392	125.846	147.97	124.523	129.495	104.716	101.896
Smc4	83.5006	146.088	111.913	72.9091	79.7987	97.794	78.3966	185.927	173.939	94.6102	124.612	116.517
Exosc8	79.7005	106.468	111.775	75.4325	82.6741	80.9947	93.9417	115.155	110.308	79.6066	129.244	126.473
Cs	117.461	124.8	111.395	121.019	115.644	115.719	149.55	128.876	95.9747	99.505	115.715	118.964
Idh3b	91.0633	113.029	111.329	93.6491	87.3572	92.1836	114.208	123.146	101.735	94.0148	115.226	124.746
Gltscr2	134.706	129.521	111.314	127.188	142.428	134.503	156.835	90.785	140.942	111.174	90.1359	132.631
Fen1	147.096	158.975	111.131	154.631	139.889	146.769	150.4	158.606	167.919	95.0763	119.454	118.863
Tmbim6	140.427	103.001	111.088	149.395	142.095	129.79	114.855	95.5568	98.5925	120.583	100.646	112.035
Nt5c	114.245	92.7243	111.033	125.983	112.891	103.862	93.0561	90.7217	94.395	129.016	100.451	103.634
5730408K05Rik	59.9641	63.9734	110.975	71.1968	78.5461	30.1494	128.902	18.6541	44.3641	139.271	92.7637	100.891
Cetn3	56.6906	116.806	110.565	55.1043	49.1767	65.7907	87.2956	117.907	145.214	79.3466	124.335	128.013
Mcts1	53.667	125.068	110.551	61.4525	50.4268	49.1218	87.5078	119.038	168.657	88.2437	119.652	123.758
Ppp1r14b	178.765	123.882	110.376	159.038	195.101	182.157	197.444	111.91	62.2909	189.623	74.005	67.4993
Lyar	89.441	111.153	110.341	87.3555	86.8064	94.161	83.142	117.785	132.532	95.4584	107.069	128.496
Mrpl13	123.993	156.56	110.261	124.281	118.601	129.098	191.837	111.046	166.798	70.6479	138.055	122.082
Capza1	74.5964	93.0472	110.196	70.4073	68.8511	84.5306	78.1512	100.211	100.779	106.68	120.313	103.594
Lamp1	112.899	124.111	110.145	105.983	112.52	120.193	116.486	123.203	132.645	120.751	101.94	107.746
Adrm1	178.925	130.098	110.119	177.263	192.99	166.523	177.991	103.031	109.273	114.841	93.4717	122.045
Rfc4	61.8563	132.467	109.9	73.4754	61.2726	50.8209	61.1098	160.023	176.267	75.4571	126.697	127.546
Ubap2l	122.678	116.274	109.865	127.403	125.89	114.741	115.359	116.372	117.091	115.98	96.4508	117.165
Gart	99.1325	139.903	109.723	102	106.401	88.9964	108.67	157.534	153.505	98.0127	106.085	125.07
Gm6644	95.9112	145.338	109.708	141.061	112.044	34.6293	177.06	121.181	137.772	134.135	112.193	82.7976
Etf1	97.3335	109.163	109.622	97.3826	91.5604	103.057	91.8891	128.828	106.771	98.1963	109.808	120.862
Fkbp1a	127.567	138.765	109.438	121.712	110.025	150.966	110.766	138.921	166.607	129.174	118.092	81.0487
Rdx	100.906	105.395	109.401	86.7117	89.7405	126.265	79.5254	97.2981	139.361	128.71	112.008	87.485
Srrm1	127.986	126.219	109.389	132.053	129.065	122.839	108.377	125.167	145.114	102.957	103.55	121.659
Atxn2l	154.147	110.567	109.309	151.101	154.705	156.634	136.904	91.8886	102.908	127.909	101.545	98.472
Uba2	105.711	119.456	109.235	95.1161	101.465	120.551	85.1957	138.379	134.792	89.4973	117.131	121.078
2810417H13Rik	65.3267	99.5256	109.234	66.105	55.7086	74.1665	51.3481	133.754	113.475	71.7467	130.792	125.164
Farsb	84.7	120.056	109.142	87.4803	80.8387	85.7809	103.149	108.561	148.458	96.4908	114.721	116.214
Higd1a	73.4924	85.6765	109.063	64.1217	69.3079	87.0475	90.0978	81.8096	85.122	107.616	113.15	106.422
Was	112.182	116.135	108.542	114.504	96.4953	125.548	134.194	111.099	103.111	122.028	100.502	103.095
Cd82	70.2554	129.22	108.512	66.6957	76.3384	67.7323	122.059	118.592	147.008	92.1262	136.494	96.9158
Map4k1	117.606	115.92	108.124	125.265	119.829	107.724	136.042	120.52	91.1997	130.004	94.4968	99.8702
Smap2	111.584	115.197	108.031	96.8854	122.037	115.831	143.107	106.235	96.2496	119.603	93.1594	111.331
Lsm3	104.186	165.955	108.015	115.961	85.2316	111.366	171.686	174.911	151.267	124.371	84.0161	115.657
1110001J03Rik	209.721	116.229	107.866	197.997	231.693	199.473	159.908	121.045	67.7355	116.446	66.3906	140.762
Dnmt1	137.503	115.588	107.757	151.553	138.983	121.973	104.065	106.519	136.18	95.7627	118.718	108.789
Skp1a	65.3893	111.152	107.749	63.6128	59.0411	73.5141	89.5776	143.277	100.602	74.7098	131.473	117.065
Ikzf1	79.4681	100.533	107.691	77.037	79.3068	82.0604	110.73	95.8002	95.069	114.934	109.666	98.4717
Ctsc	109.941	75.8598	107.636	121.309	100.617	107.897	46.8249	71.5267	109.228	94.2232	121.685	107
Hnrnpdl	116.464	106.935	107.501	103.142	116.871	129.379	113.567	114.707	92.53	105.412	101.743	115.348
Ctcf	69.4591	98.5215	107.282	67.4401	66.1621	74.775	67.6912	118.967	108.907	101.04	112.687	108.12
1600010M07Rik	181.188	179.839	107.261	302.061	197.122	44.3807	483.858	16.4755	39.1831	225.513	87.0517	9.21816
Dctpp1	105.711	164.126	107.189	121.615	89.1757	106.341	177.317	146.066	168.997	98.2461	112.882	110.439
Cops3	102.659	118.838	107.108	105.519	94.4858	107.973	75.7368	137.785	142.991	84.6123	126.916	109.797
Eif2s1	83.5942	110.698	106.911	94.1473	86.0862	70.5492	79.078	130.371	122.645	87.7566	102.651	130.326
Gar1	78.2269	115.939	106.7	90.1731	72.1958	72.3116	99.3748	123.037	125.406	99.9834	112.238	107.879
Abracl	52.9174	97.3953	106.597	55.866	33.3189	69.5673	43.645	168.428	80.113	61.8764	129.126	128.79
2410015M20Rik	150.171	136.336	106.519	162.36	125.235	162.918	175.915	145.03	88.0643	109.706	124.678	85.1734
Lsm8	82.3167	109.47	106.464	72.1567	77.4944	97.2989	107.586	124.553	96.2716	70.851	127.749	120.793
Lbr	108.452	103.175	106.338	104.472	107.073	113.81	104.899	105.115	99.5108	93.6089	108.161	117.244
Traf1	95.2375	89.4294	106.194	104.246	100.798	80.6682	100.131	87.7468	80.4107	95.5922	126.603	96.3881
Rpn1	103.701	101.846	105.947	98.6236	102.18	110.298	102.156	99.3841	103.999	93.634	100.39	123.816
Nol7	97.6375	121.653	105.883	101.334	100.035	91.5436	104.575	118.944	141.44	97.4123	106.944	113.293
Rpl34	102.527	40.7044	105.521	105.925	111.664	89.9927	29.5463	71.299	21.2679	130.634	69.7276	116.2
Fam49b	117.835	95.1669	105.518	115.666	114.977	122.862	77.1522	111.175	97.1737	111.82	104.252	100.482
Srrt	109.875	106.415	105.497	102.753	112.762	114.109	114.055	112.309	92.8829	105.366	103.661	107.463
Nsfl1c	87.7435	95.2056	105.379	87.1014	83.9459	92.1833	96.9922	86.8901	101.734	111.211	82.264	122.662
Capns1	136.071	88.425	105.048	160.051	134.238	113.923	108.15	87.6445	69.4805	119.693	83.8831	111.567
Manf	107.803	95.1479	105.008	99.971	101.229	122.211	78.0816	110.01	97.3518	79.4356	124.575	111.015
Rangap1	152.621	134.483	104.823	141.726	158.869	157.269	147.378	126.083	129.988	110.85	106.558	97.0618
Vasp	130.899	90.7343	104.705	138.084	137.614	116.999	103.892	86.8663	81.4441	131.756	83.5957	98.7628
Eftud2	104.861	121.788	104.694	111.432	98.3475	104.805	113.281	127.322	124.761	95.5871	94.7689	123.727
Drap1	104.574	108.215	104.65	111.557	95.9762	106.188	148.044	89.9808	86.6187	115.776	91.8903	106.284
Rnh1	125.132	117.927	104.523	135.051	120.313	120.031	114.567	115.325	123.888	95.1462	110.206	108.216
Hist1h3b	127.864	89.3662	104.432	111.099	130.848	141.645	113.55	92.0205	62.5282	93.4733	138.917	80.9066
Erp44	86.1846	87.599	104.261	86.1406	79.7671	92.6461	61.5895	96.4687	104.739	102.891	108.199	101.692
Wdr83os	94.5098	104.171	104.184	104.811	78.8557	99.8629	100.81	89.2481	122.455	109.835	100.286	102.43
Ik	80.9583	110.614	104.168	87.7745	79.149	75.9514	103.671	117.164	111.006	82.6323	106.581	123.291
Pold4	101.798	108.8	104.14	94.9175	112.163	98.3137	116.146	96.0453	114.21	136.586	83.5839	92.25
Mat2a	69.748	89.9347	103.967	79.5127	60.3676	69.3636	51.0662	103.131	115.607	71.4634	108.615	131.822
Prdx3	88.7559	99.2651	103.72	90.6764	85.2552	90.336	87.8512	82.4646	127.48	73.2957	112.774	125.089
Rtcb	110.409	101.991	103.462	122.434	103.104	105.691	91.3721	104.821	109.78	104.62	97.4378	108.328
Rgs19	166.719	95.6981	103.132	165.399	148.468	186.291	175.574	74.3075	37.2126	136.091	66.7418	106.564
Gstt2	246.3	64.5535	103.09	202.157	286.172	250.571	85.9068	55.5779	52.1758	108.157	115.463	85.6509
Snrnp200	94.0573	111.922	102.826	101.518	88.5176	92.1366	83.574	126.565	125.626	91.8539	108.746	107.879
Commd1	102.309	112.899	102.804	98.1978	92.2959	116.433	119.665	113.6	105.433	61.0743	122.285	125.053
Adh5	82.4351	94.3046	102.761	83.0592	72.3285	91.9176	86.3175	93.8381	102.758	93.5858	101.51	113.187
Prkar1a	104.137	95.6821	102.742	103.176	103.602	105.634	105.024	94.7508	87.2712	110.211	97.7096	100.307
Csde1	60.2871	106.075	102.683	63.8677	56.6329	60.3608	71.8262	129.84	116.56	75.8085	117.077	115.163
Timm50	132.399	141.995	102.629	129.633	143.245	124.32	144.962	118.875	162.146	108.144	96.7145	103.028
Vdac1	103.791	101.168	102.552	104.247	112.951	94.1756	100.032	112.531	90.9413	107.981	101.869	97.8044
Sqstm1	116.669	81.2713	102.524	109.086	132.132	108.79	103.36	62.6374	77.8166	110.334	99.3924	97.8443
Csk	134.767	104.314	102.246	131.869	131.26	141.173	126.695	98.059	88.1886	108.396	94.7613	103.582
Ubc	103.067	46.1652	102.12	109.197	93.1509	106.852	77.6276	24.0171	36.8509	110.727	92.4652	103.167
Terc	42.8795	53.4262	101.599	23.7551	76.7172	28.1663	75.265	43.5676	41.446	80.5449	113.745	110.506
Fcgr2b	154.056	64.8229	101.599	154.487	138.275	169.406	68.67	68.2263	57.5725	72.3127	117.74	114.744
Aco2	137.213	106.793	101.433	134.016	140.537	137.084	121.976	85.9268	112.475	100.41	102.271	101.619
Sfr1	69.0265	87.9794	101.177	73.1908	73.9011	59.9876	61.9815	98.9747	102.982	83.5716	106.898	113.061
Rpf2	55.0453	100.247	101.166	54.6665	47.0919	63.3775	55.4254	114.965	130.35	67.4881	111.35	124.658
Ndufs2	127.202	114.544	100.942	127.066	136.529	118.011	128.241	108.307	107.085	90.8567	106.661	105.31
Eif5	60.5637	89.1449	100.637	59.9261	59.1277	62.6373	71.3969	93.2119	102.826	82.2029	102.654	117.054
Marcksl1	89.2506	140.849	100.596	78.5759	101.009	88.1667	189.883	113.579	119.085	125.048	91.0992	85.6418
Cxcr5	75.3563	80.7706	100.549	69.517	79.4683	77.0836	95.4444	96.3308	50.5367	96.1967	110.074	95.3776
Rbbp4	93.3764	133.002	100.535	94.5404	91.8466	93.7421	124.311	145.136	129.56	83.2529	117.511	100.842
Chmp4b	112.75	67.4424	100.386	111.473	125.812	100.965	86.1946	66.9313	49.2011	112.489	96.0703	92.5998
Stat3	133.953	66.7333	100.343	130.096	129.246	142.516	72.3673	59.4661	68.3664	112.92	94.2537	93.8538
Psmg4	179.222	107.759	100.08	179.746	149.191	208.729	100.377	106.055	116.845	68.8584	91.7305	139.651
Samhd1	187.98	74.7484	99.9442	203.977	184.329	175.634	65.738	83.5007	75.0065	93.9502	88.3411	117.541
Tap1	241.429	63.1703	99.9276	250.454	280.795	193.038	56.5285	67.3685	65.6139	108.565	76.6005	114.618
Sub1	65.1354	73.2338	99.8731	66.0389	67.3632	62.0039	59.6465	90.9752	69.0797	68.9746	117.19	113.454
Fnbp1	109.772	80.2847	99.8507	106.309	100.765	122.242	83.0511	75.4748	82.3283	117.278	92.4887	89.7856
Nolc1	112.626	133.291	99.8375	120.86	113.716	103.304	139.121	125.546	135.206	80.4475	119.205	99.8598
Rad23b	96.1419	76.272	99.7746	100.851	92.1368	95.4381	77.7354	76.7327	74.3479	86.5564	98.6345	114.133
Ostc	72.9948	64.7448	99.6789	77.9533	66.1467	74.8845	72.0374	65.5275	56.6696	79.0675	88.8711	131.098
Pfkp	101.061	59.8596	99.6662	107.416	94.3171	101.448	79.399	56.6695	43.5102	110.097	97.3583	91.5428
Rwdd1	92.6332	99.3575	99.6532	94.1718	85.4509	98.2768	73.7549	95.0899	129.228	107.63	96.5044	94.825
Mrfap1	111.033	97.502	99.5425	113.189	109.039	110.873	115.752	88.5408	88.213	104.645	81.0694	112.913
Srsf9	110.098	85.001	99.5392	113.097	102.181	115.017	98.3506	88.9544	67.698	121.442	72.9894	104.186
Timm17a	127.907	101.619	99.5193	131.491	126.164	126.065	94.8726	90.7334	119.251	98.4719	86.0855	114.001
Cd164	89.58	95.8858	99.1252	84.755	85.1731	98.8118	101.122	101.461	85.0741	107.754	91.3697	98.2524
Hist1h2an	123.443	75.8872	98.8928	107.949	127.65	134.731	60.0039	118.094	49.5634	79.0316	103.636	114.011
Snx1	64.7485	81.0757	98.7216	64.0386	53.688	76.5189	84.9343	84.6725	73.6204	91.2808	104.701	100.183
Tomm22	97.0599	112.816	98.6468	95.7102	108.175	87.2948	122.016	122.563	93.869	79.7634	85.2259	130.951
Ubald2	138.73	88.4502	98.632	118.284	117.882	180.024	145.934	74.9113	44.5049	114.312	55.6751	125.909
Slc3a2	107.702	85.7926	98.3821	109.591	105.505	108.009	95.9461	71.3039	90.1278	74.7168	109.404	111.025
Psmd1	97.9616	94.7966	98.3691	108.49	88.2994	97.0954	80.2538	113.62	90.5162	79.5956	100.896	114.616
Irf5	103.141	86.5973	98.2588	98.6607	101.898	108.864	122.52	72.5308	64.7415	129.649	67.9039	97.2233
Prpf40a	59.4868	89.8169	98.2366	57.802	52.1774	68.4808	48.31	106.265	114.876	80.9829	109.987	103.74
Trap1	124.755	115.417	98.1386	129.435	106.83	138.001	125.426	104.419	116.407	82.9478	101.925	109.543
Srsf6	110.68	109.059	98.1203	106.053	118.031	107.956	109.503	96.1021	121.572	110.497	77.8502	106.014
Erp29	142.441	110.452	98.0622	126.145	152.669	148.509	99.2102	103.371	128.775	91.0026	94.855	108.329
Prep	80.4116	70.7323	98.0542	89.2315	79.5666	72.4367	55.1361	74.6967	82.3642	94.1552	90.3319	109.676
Polr2g	78.1946	132.668	97.9117	88.7421	65.752	80.0896	132.836	112.776	152.392	72.8995	100.374	120.461
Snx20	147.875	76.8137	97.7798	141.764	161.412	140.448	93.4259	77.6535	59.3615	96.6274	89.6448	107.067
Dnajc7	84.8457	98.4676	97.6732	90.0935	76.2965	88.1469	97.9487	106.917	90.5375	88.6937	100.698	103.628
Cd81	91.1757	149.592	97.6419	96.2688	98.9232	78.3352	183.907	125.929	138.94	102.466	105.717	84.7433
Dynll1	83.8849	102.273	97.4718	77.0924	83.4579	91.1045	102.248	117.434	87.1378	108.218	95.1895	89.0081
Dnajc9	80.3477	120.305	97.4697	76.9276	84.24	79.8756	107.409	125.544	127.962	81.6169	105.539	105.253
Iars	87.4854	77.1896	97.2857	86.7874	77.7281	97.9406	64.0788	83.1521	84.3377	76.2254	112.245	103.387
Bnip3l	56.4844	51.7669	97.2035	44.2204	68.7956	56.4371	64.2156	49.5621	41.523	138.963	85.4232	67.225
Acin1	77.2268	94.8662	97.1224	81.1888	80.563	69.9285	79.3535	109.579	95.6665	103.24	91.296	96.8317
Lamp2	65.7598	102.536	97.1075	62.9308	69.0656	65.2831	85.9821	105.919	115.708	68.4585	120.248	102.617
Tceb1	89.8063	101.058	96.9212	95.1948	91.1579	83.066	82.2581	129.242	91.6723	95.1224	95.8423	99.7988
Ddx24	126.453	101.342	96.7586	133.966	114.904	130.489	63.3837	120.284	120.356	100.306	87.7423	102.228
Tcof1	117.044	104.252	96.7394	119.539	120.89	110.702	105.321	100.134	107.3	103.274	93.021	93.9232
Frg1	79.4196	109.797	96.6824	73.0413	96.6814	68.5362	119.874	104.084	105.433	95.9379	97.0498	97.0595
Hyou1	90.7521	95.4607	96.6752	85.6083	95.637	91.0109	82.3842	87.6985	116.299	82.761	109.28	97.9849
Cd44	71.5813	107.506	96.4872	69.4479	71.9911	73.3048	105.446	107.841	109.231	85.4632	119.848	84.1507
Ppdpf	155.184	114.911	96.4524	133.718	168.03	163.803	188.297	74.5769	81.86	106.056	89.1497	94.1515
Ola1	71.6577	100.732	96.4351	73.3943	59.9101	81.6687	68.5808	124.512	109.103	74.2798	104.175	110.85
Ddx3x	70.6603	121.26	96.1155	76.9117	65.9254	69.1438	77.06	139.689	147.032	68.165	102.399	117.783
Myl12a	64.0571	88.7204	96.0021	54.6482	65.1381	72.3849	71.1303	99.6849	95.346	77.0446	105.071	105.89
Grn	194.028	69.8408	95.8549	215.8	183.949	182.335	60.9614	81.8036	66.7575	79.2662	78.7677	129.531
Clic4	111.685	86.1053	95.772	108.365	115.086	111.604	95.5848	77.4617	85.2695	90.9595	92.1749	104.182
Bub3	112.022	115.593	95.6312	119.929	98.8781	117.258	100.373	123.58	122.827	72.1338	107.776	106.984
Bzw2	72.6609	131.187	95.4162	68.9436	72.9193	76.1199	111.431	143.338	138.793	88.8168	95.465	101.967
Cpsf3	64.9023	81.1363	95.3956	67.7784	52.7337	74.1947	55.0956	93.5028	94.8106	79.37	112.19	94.6272
Ndufa9	73.9291	89.014	95.3724	83.1606	71.2479	67.3789	86.9498	93.0369	87.0554	66.154	126.094	93.8691
Ebi3	71.5423	135.068	95.3067	60.5456	85.711	68.3702	182.697	75.7911	146.716	81.4637	105.182	99.275
Xpo1	73.297	95.5195	95.0643	72.4232	66.0292	81.4387	60.2983	119.948	106.312	77.3414	99.3915	108.46
Hnrnpd	64.0911	92.59	94.8507	61.004	60.9554	70.3139	62.5659	116.152	99.0524	87.3724	97.6084	99.5712
Tfrc	74.9221	94.9759	94.8115	78.9305	63.3505	82.4853	54.5291	120.816	109.583	52.6272	122.461	109.346
Cd24a	77.6464	38.6895	94.79	68.9822	62.4298	101.527	34.7504	35.9961	45.322	130.234	74.3659	79.7704
Dpm3	153.492	124.96	94.7521	157.41	172.418	130.648	209.469	69.2869	96.1231	102.639	104.085	77.5329
Timm23	91.1235	88.5729	94.7509	91.1838	94.0068	88.1799	64.5426	99.6289	101.547	98.6717	77.413	108.168
Timm13	78.5063	78.6269	94.4405	78.2918	88.8638	68.3634	98.0694	90.161	47.6503	102.1	87.1812	94.0406
Fkbp8	114.436	122.055	94.4287	110.647	124.664	107.997	144.253	116.192	105.721	119.212	82.0714	82.0027
Lgmn	111.718	44.654	94.406	116.186	97.8341	121.133	45.9048	61.3206	26.7367	95.9245	94.6585	92.6349
Supt16	73.2937	107.371	94.393	67.5883	71.1229	81.1699	68.1684	110.806	143.138	83.3233	103.813	96.0428
Atp1b3	98.7366	104.41	94.3228	90.6534	94.7914	110.765	74.2977	121.68	117.252	90.9961	102.372	89.6006
Sdhd	92.5348	66.0845	94.2952	98.0385	91.1933	88.3726	73.5687	64.6671	60.0176	69.5332	112.75	100.603
Ghitm	105.047	87.9114	94.2536	96.3676	105.123	113.651	95.8061	82.2059	85.7223	66.0258	105.272	111.463
Mvd	64.2317	109.307	94.2468	57.9678	65.0502	69.6771	111.713	104.123	112.086	116.121	81.993	84.6266
Mpc1	69.5106	69.2338	94.1764	79.2199	79.7373	49.5745	71.1163	84.7537	51.8313	101.588	84.2941	96.6468
Tomm7	78.57	118.027	94.1756	82.6455	80.0267	73.0378	81.3206	120.507	152.254	81.6698	105.34	95.5175
Tbrg1	120.627	94.4754	94.1744	127.809	130.073	104	106.109	102.788	74.5292	98.9353	84.9322	98.6559
Cycs	58.7161	89.1764	94.038	58.881	57.96	59.3073	59.9464	113.673	93.9094	73.1703	94.4621	114.482
Cox7a2l	78.5148	85.1141	93.9397	76.3572	77.453	81.7342	63.8421	75.8558	115.644	71.9165	89.4695	120.433
Isg20	141.826	36.8337	93.88	172.598	132.833	120.048	26.2515	48.1098	36.14	99.0252	64.5346	118.08
Ppm1g	113.728	91.5276	93.8683	108.941	119.676	112.567	76.7043	92.2829	105.596	86.6651	93.6226	101.317
Luc7l2	80.8628	113.707	93.8215	79.9258	84.2607	78.4018	96.0425	120.922	124.157	85.9262	106.682	88.856
Mrpl42	88.6403	124.149	93.6961	87.1915	71.7819	106.948	101.611	139.693	131.142	83.6456	123.397	74.0456
Fkbp2	77.4327	91.5251	93.675	100.854	88.4118	43.0323	117.291	83.8694	73.4149	69.8958	110.429	100.7
Cops5	72.3975	100.739	93.6601	77.1316	65.4069	74.6539	67.5683	95.0059	139.643	82.6398	99.5418	98.7987
Rcc2	162.322	111.805	93.6027	155.953	174.98	156.032	133.366	116.519	85.5287	110.127	77.4967	93.1842
Vps25	93.6362	114.853	93.3925	105.071	77.6961	98.1416	100.183	116.104	128.272	101.266	103.123	75.7883
Jak1	66.0135	98.3722	93.2113	63.7343	63.8324	70.4738	82.2804	108.338	104.498	95.398	93.406	90.8298
Gadd45gip1	110.564	106.511	93.2089	110.072	124.277	97.343	136.802	113.764	68.9664	108.649	83.1964	87.781
Mrpl22	97.1605	85.9209	93.1584	89.9538	83.0191	118.509	65.1446	87.9884	104.63	84.9087	93.7621	100.804
Mrps24	100.35	88.769	93.1537	87.8978	108.019	105.134	120.925	84.8461	60.5359	125.185	71.2007	83.0758
Coro1b	122.531	86.6125	93.1159	132.776	115.958	118.859	102.475	90.5382	66.8245	94.716	95.7399	88.8917
Scand1	149.532	92.012	92.9851	133.395	176.806	138.396	147.926	91.7443	36.3653	110.899	72.2371	95.8188
Cdc37	85.7552	95.9951	92.8913	78.3459	83.329	95.5906	82.5249	86.441	119.02	86.2652	111.236	81.1727
Sh3bp5	61.9274	122.09	92.7074	62.9875	57.9227	64.8721	152.114	112.135	102.021	96.3222	102.919	78.8811
Fxyd5	112.955	95.6464	92.6917	127.136	114.329	97.3999	103.942	74.443	108.554	92.9442	97.5379	87.5931
Dnaja2	81.6497	81.6972	92.6865	84.4659	80.1668	80.3162	70.5442	95.9296	78.6177	82.9591	89.4463	105.654
Tmed9	99.1905	120.405	92.6795	95.0889	96.3684	106.114	111.059	113.529	136.627	79.752	113.083	85.2034
Aebp2	65.9196	74.1133	92.6654	82.6511	59.4596	55.648	76.666	86.3621	59.3118	79.568	93.0884	105.34
Myeov2	77.3827	104.003	92.5706	75.0943	102.67	54.3837	137.018	72.1035	102.889	76.9039	71.7125	129.095
Pgp	99.7936	122.868	92.3737	88.0584	107.134	104.189	124.396	131.671	112.537	122.882	84.4056	69.8334
Abce1	72.891	99.9485	92.3257	75.4994	68.7018	74.4719	71.1498	109.355	119.341	76.7469	99.7569	100.473
Bola1	120.524	107.693	92.253	129.75	81.8149	150.007	123.05	123.03	76.9996	126.617	94.59	55.552
Ssu72	75.7288	88.6088	92.1858	68.6132	77.5137	81.0596	92.1555	79.3332	94.3375	78.7795	95.2278	102.55
1110038B12Rik	135.258	99.9754	91.9801	119.712	123.652	162.411	210.866	57.3834	31.6763	113.428	63.5529	98.9595
Anp32e	56.573	84.9687	91.9188	56.4106	56.464	56.8442	69.5268	103.969	81.4105	80.0249	98.4209	97.3106
Pou2f2	132.46	73.395	91.7212	129.491	131.753	136.135	95.0319	65.0958	60.0574	95.8365	83.2925	96.0344
Hmgcr	74.9278	66.5959	91.6331	86.0897	63.3237	75.37	54.4831	73.184	72.1204	79.3501	105.813	89.7363
Xrn2	66.8885	86.2871	91.4289	73.9138	63.9029	62.8489	75.5742	86.9531	96.334	76.8051	88.2944	109.187
Exosc3	82.6282	92.4182	91.4126	81.1326	73.8706	92.8814	74.4584	114.935	87.8611	84.6435	89.3062	100.288
Pabpn1	105.03	97.9768	91.0615	96.0378	98.6987	120.352	109.468	84.8463	99.6162	114.551	66.0936	92.5403
Mta2	86.6743	84.7739	90.915	90.4528	85.3025	84.2675	81.8825	97.7587	74.6804	82.9925	94.2823	95.4704
Rbm42	114.436	122.771	90.8007	110.318	126.138	106.854	131.935	133.365	103.014	94.8291	85.7351	91.8379
Casp8	76.417	37.7778	90.6891	73.8476	70.6714	84.732	23.5419	50.5592	39.2324	85.6041	93.7088	92.7543
Cwc15	78.0052	85.4552	90.6842	71.5574	79.1626	83.2957	65.2211	97.0808	94.0636	76.6993	99.4599	95.8934
BC028528	115.589	58.3794	90.5092	147.719	71.8032	127.246	24.0016	118.094	33.0422	98.7895	56.1361	116.602
Ubxn1	104.324	80.9327	90.4003	94.6751	116.447	101.85	138.446	55.4818	48.8704	116.89	67.6988	86.612
Gbp3	139.744	65.4108	90.0314	142.484	140.163	136.586	52.9016	70.5028	72.8281	73.3911	84.1091	112.594
Tuba4a	98.1864	92.3815	89.9669	110.746	87.3188	96.494	76.557	106.172	94.4151	87.9669	92.3971	89.5366
0610007P14Rik	48.3388	82.7198	89.9297	54.4738	51.2273	39.3153	51.0277	93.8255	103.306	84.0112	101.525	84.2527
Son	74.9127	85.7987	89.9004	76.2929	73.2785	75.1666	67.9556	99.8779	89.5627	76.7201	103.578	89.4026
Cd180	42.6588	87.872	89.7513	43.4338	35.124	49.4186	65.3323	94.9473	103.337	74.378	104.536	90.3401
Mvb12a	203.766	78.591	89.6686	177.56	209.084	224.654	157.796	49.642	28.3348	142.604	53.0758	73.326
Gngt2	76.7895	56.952	89.6658	67.1319	72.4725	90.764	50.0475	51.9111	68.8974	92.696	91.0594	85.2422
Ppih	86.2127	100.744	89.6305	79.7827	77.8134	101.042	47.3098	125.106	129.816	63.8474	97.1955	107.849
Sf3a1	100.978	95.0554	89.5655	101.142	97.0685	104.724	104.626	94.2907	86.2491	99.7946	80.7043	88.1975
Polr2h	66.9831	91.676	89.5212	62.8301	81.539	56.5803	110.874	122.526	41.6283	70.5274	81.6035	116.433
Cops4	73.8139	71.0282	89.3389	76.5383	66.6081	78.2951	66.5693	83.6739	62.8416	69.6734	86.2314	112.112
Mbd3	101.494	99.3053	89.1935	98.0615	89.6187	116.802	119.171	84.9967	93.7481	130.509	65.8522	71.2194
Nxf1	77.2324	77.3451	89.0239	74.2968	75.1446	82.2559	83.6664	72.2358	76.1331	89.3311	94.3974	83.3433
Pgm2	84.6755	39.9526	88.9685	83.9194	96.6892	73.418	63.7025	25.6519	30.5034	123.689	76.2393	66.9777
Psip1	72.1391	86.7209	88.9477	72.184	75.8515	68.3819	79.1175	97.7589	83.2862	75.2737	84.3811	107.188
Thoc7	49.3686	96.2155	88.8226	49.5065	50.876	47.7233	61.2119	106.299	121.136	64.5611	120.955	80.9516
Cited2	137.674	79.4242	88.5581	137.363	126.646	149.012	100.242	66.7298	71.3004	121.028	66.7286	77.918
Zc3hav1	90.3378	89.0661	88.5433	95.5833	81.9925	93.4376	110.962	82.3979	73.8389	92.972	83.2074	89.4504
Gtf2f1	97.744	97.0894	88.4041	99.1183	92.2351	101.879	85.5601	101.305	104.403	88.0405	81.8641	95.3077
BC035044	83.1547	65.0523	88.2796	84.731	72.4782	92.2549	38.913	81.1793	75.0647	76.8885	103.852	84.0979
Nsmce4a	95.8782	102.935	88.1883	89.5225	89.1292	108.983	102.925	113.615	92.2654	77.8304	76.6531	110.081
Prrc2c	76.3773	86.5623	88.1654	75.913	79.6498	73.5691	65.754	93.4858	100.447	77.5125	95.8844	91.0993
Ddx1	63.5929	85.3928	88.1226	71.9364	56.2928	62.5495	50.794	108.563	96.8215	65.9363	94.6648	103.767
Dnajc8	53.1732	90.4046	88.0975	46.1814	48.372	64.9661	49.6001	91.8761	129.738	73.4947	84.7744	106.023
Arhgef1	93.8344	63.5762	88.0652	81.0481	98.8606	101.594	67.4814	58.2733	64.9738	95.3281	86.859	82.0086
Dpy30	72.595	91.4332	87.9568	66.1412	63.759	87.8849	117.422	67.9702	88.9079	82.1615	106.917	74.7917
Pdhb	81.8861	84.3463	87.8582	96.9275	76.9911	71.7395	82.8144	87.8855	82.3391	67.2253	93.5342	102.815
Tomm40	154.166	108.758	87.6619	160.286	164.749	137.464	90.7511	125.463	110.061	102.192	83.1907	77.6033
Eif2s3x	89.3669	88.8321	87.6313	96.646	82.7622	88.6925	74.1537	97.4634	94.8792	70.0196	104.532	88.3427
Inpp5d	91.1588	79.9628	87.5589	87.3705	89.6475	96.4586	79.8661	72.8098	87.2126	99.6095	84.2062	78.861
Fam111a	58.588	83.0271	87.4375	60.6407	56.1271	58.9961	49.2648	108.936	90.8806	55.9651	108.487	97.8607
Rpf1	68.4551	90.1063	87.2091	62.2323	65.2195	77.9136	88.8312	101.234	80.2536	75.8301	92.894	92.9033
Arpc5	86.0581	112.803	87.0391	84.9271	96.1215	77.1256	149.78	111.905	76.7247	98.9249	80.2147	81.9776
Gatad2b	80.7182	105.441	86.8687	82.5651	81.7904	77.7991	103.946	100.283	112.095	93.4113	97.2457	69.9491
Nmd3	63.7295	92.9113	86.5284	67.6302	66.0235	57.5346	71.1057	91.2194	116.409	73.5626	94.7354	91.2871
Ddit4	61.3621	48.4681	86.5108	68.1607	47.6462	68.2793	85.5874	24.1953	35.6217	64.7202	119.604	75.2078
Bcar3	70.1397	75.1263	86.3431	63.3275	61.4814	85.6101	97.225	71.7284	56.4256	102.005	70.9965	86.0275
Cyp51	61.3483	90.2364	86.3113	67.9259	66.8634	49.2556	90.3548	87.3079	93.0467	101.027	83.7113	74.1956
Copb2	85.2868	85.8511	86.0866	87.2605	73.9521	94.6479	74.8351	96.8655	85.8527	75.2934	88.2621	94.7042
D17Wsu104e	89.2631	87.7389	85.9092	96.2267	96.5336	75.0289	99.5536	100.848	62.8157	64.8784	101.495	91.3544
Uck2	99.8815	111.745	85.8088	107.912	110.648	81.0845	114.403	109.869	110.962	96.3156	87.0071	74.1038
Pam16	118.752	84.1567	85.7258	110.187	104.403	141.667	67.2993	92.5218	92.6489	51.9377	99.8903	105.349
Znrd1	80.9282	80.332	85.6444	80.7145	82.3179	79.7524	79.1558	52.869	108.971	95.2344	78.8734	82.8254
Cherp	100.697	93.6916	85.5478	99.6046	106.245	96.2417	114.908	80.293	85.8744	103.712	66.4495	86.4816
Top1	61.698	64.8781	85.3212	64.9683	56.9428	63.183	43.7622	69.4284	81.4437	74.0507	80.7744	101.138
Qrich1	65.5273	79.1505	85.2576	66.998	71.3303	58.2536	66.7957	67.5953	103.06	89.6611	79.1186	86.9933
Ppp6c	45.9579	90.2191	85.0432	48.7767	42.9381	46.1589	76.1832	104.578	89.8964	68.0888	93.9856	93.0551
Ap2m1	94.4106	76.2279	85.0252	97.6987	89.2471	96.286	63.66	77.3849	87.6388	58.2999	93.3433	103.432
Rfc2	110.351	104.866	84.8553	109.01	114.333	107.711	103.167	106.455	104.977	84.9264	83.9278	85.7118
Tk1	71.2342	128.216	84.8211	81.0129	67.8224	64.8672	103.683	144.948	136.018	78.1086	92.8137	83.541
Socs1	351.434	69.4101	84.7854	285.684	340.174	428.444	106.963	61.325	39.9426	156.385	34.2057	63.7654
Phpt1	91.9067	61.6928	84.7768	101.249	92.5089	81.9622	54.11	67.1184	63.85	111.357	69.5358	73.4372
Atp6v1g1	85.6982	100.121	84.6717	85.1727	74.8568	97.0651	109.268	86.2508	104.843	68.143	96.5059	89.3663
Lsm12	85.7969	98.4418	84.6298	77.0014	92.1503	88.2389	98.1653	81.8928	115.267	72.4903	87.2664	94.1325
Rnft2	49.7643	43.6922	84.5848	53.8698	66.976	28.4472	109.036	5.36246	16.6782	156.343	46.9417	50.4701
Cst3	199.316	73.2037	84.488	208.471	168.168	221.308	98.2586	53.7177	67.6348	78.6389	68.7472	106.078
4930539J05Rik	168.535	112.449	84.3431	136.028	147.11	222.466	198.156	57.3518	81.8385	118.262	53.4758	81.2913
Snrnp40	89.8424	94.1827	84.2901	91.4108	87.7952	90.3212	85.1835	103.549	93.8157	87.653	81.9914	83.2258
Hypk	69.5383	87.01	84.1883	70.5359	64.9563	73.1227	80.6009	59.3808	121.048	54.2864	100.189	98.0895
Otub1	86.087	89.8954	84.0779	84.952	90.9297	82.3792	72.0429	98.4641	99.1793	84.0156	81.3684	86.8497
Spag7	79.9747	91.7789	84.0639	80.2247	82.3899	77.3095	101.758	73.0199	100.559	68.3936	96.046	87.7522
Srsf10	71.4917	79.5357	84.0464	69.2742	75.1352	70.0658	109.288	59.7039	69.615	94.0935	72.1935	85.8523
Ddx6	68.5487	65.172	83.7859	74.0949	68.3559	63.1952	60.2752	70.1129	65.1279	72.7076	86.5771	92.073
Ube2e1	57.9997	69.6526	83.7575	70.8028	59.6661	43.53	42.3735	80.7986	85.7858	66.6853	91.4818	93.1055
Txnl4a	82.9693	97.6084	83.7481	87.9322	86.136	74.8396	116.89	80.2222	95.7128	84.847	75.384	91.0133
Safb	49.0481	86.6446	83.6656	43.7705	49.6217	53.752	73.3031	91.1713	95.4594	88.8829	86.6136	75.5004
Copa	105.737	81.3882	83.551	110.224	99.2194	107.766	99.3995	72.2121	72.5529	75.5096	86.4151	88.7284
Gtf2b	52.8001	59.8288	83.5296	56.7671	56.0599	45.5735	56.2061	84.5916	38.6886	65.9325	96.0652	88.5911
Hnrnpa3	81.1379	73.9743	83.4837	77.814	92.7389	72.8606	59.4331	87.4285	75.0614	92.9639	76.7142	80.7731
Hspa14	69.0475	86.4457	83.3776	72.596	73.136	61.4104	87.313	97.8572	74.1667	72.5916	99.3244	78.2167
Prpf8	129.825	93.2545	83.304	139.403	129.605	120.468	102.66	89.96	87.1435	84.5088	84.5372	80.866
Matr3	54.5645	69.5305	83.2914	61.231	47.6773	54.7853	60.8637	77.2686	70.4591	76.0078	84.1165	89.7499
Ikzf3	74.3156	65.9648	83.1638	65.7913	76.7829	80.3724	77.3167	63.1839	57.3939	91.7259	78.5515	79.2141
Pno1	51.8647	106.074	83.0889	45.5175	51.9134	58.1631	97.5903	104.194	116.436	69.6242	92.0799	87.5627
Mrpl34	98.695	110.754	83.0825	97.3922	111.774	86.9186	126.085	69.1435	137.034	98.3291	54.9193	95.999
Psme3	84.0416	83.6985	83.0144	84.8247	76.6291	90.6711	85.5135	84.8571	80.7249	70.3941	90.5509	88.0982
Bst2	176.313	64.2118	82.9965	240.037	155.235	133.666	83.632	51.4365	57.5668	77.4508	67.7086	103.83
Cad	101.98	112.115	82.9869	105.521	107.714	92.7067	106.471	106.749	123.126	83.4461	77.6956	87.819
Cib1	80.122	63.7809	82.8959	66.3447	82.9137	91.1074	47.1681	74.2434	69.9312	77.7205	73.0718	97.8954
Arl6ip5	48.2473	65.1592	82.8644	38.5017	51.1996	55.0406	93.4376	55.5893	46.4507	65.1659	122.343	61.0843
Shmt1	65.0002	88.0108	82.6515	71.7717	63.926	59.3028	74.4795	93.5641	95.9889	60.0064	88.3811	99.567
Hmox2	62.5842	85.248	82.6497	63.3152	60.5455	63.8919	71.1368	90.5923	94.0149	84.3261	84.9816	78.6415
Dock2	106.404	90.243	82.6047	107.86	101.666	109.687	90.7826	96.8461	83.1003	83.1437	83.8019	80.8684
Evl	121.245	78.8881	82.5344	121.717	130.513	111.504	104.292	83.7423	48.6303	83.0829	83.5274	80.9929
Mrpl28	105.65	97.7513	82.4952	103.037	103.043	110.871	109.39	122.685	61.1789	70.3509	81.1823	95.9524
Ppil1	86.3507	94.1993	82.4322	87.7975	85.8663	85.3884	93.2108	101.167	88.2203	61.1445	100.618	85.534
Aldoc	50.9774	69.2433	82.4195	47.8243	71.9686	33.1393	135.783	42.1471	29.8001	101.246	85.678	60.3347
Copb1	69.5417	69.3623	82.2996	68.711	61.816	78.0979	61.6587	78.5212	67.9069	68.7171	82.9423	95.2395
Fam96b	152.342	74.9281	82.285	137.182	135.271	184.574	110.973	71.3747	42.4369	114.19	62.1142	70.551
Ilf2	75.4684	85.1873	82.2571	78.3913	73.1561	74.8577	86.6807	65.6143	103.267	61.0633	93.5691	92.1388
Wdr61	72.5216	78.0829	82.097	73.1983	61.9501	82.4165	53.1526	73.7029	107.393	60.28	89.6309	96.3801
Rnasek	112.331	96.4957	82.0895	115.118	121.252	100.621	77.1561	77.1439	135.187	83.7234	80.7637	81.7815
Immt	83.7265	72.5014	81.8648	88.6645	80.9206	81.5945	63.6232	74.2204	79.6604	73.2	94.7568	77.6376
Ube2d2a	63.549	95.9743	81.5047	61.0773	71.4406	58.129	95.7872	95.9083	96.2275	82.0479	80.5769	81.8893
Exosc7	60.1025	77.7298	81.5044	66.3458	61.0769	52.8847	42.395	122.703	68.0913	74.1609	90.257	80.0952
Atp1a1	118.096	98.854	81.4195	112.912	110.341	131.037	93.6553	87.9129	114.994	89.5985	81.0606	73.5995
Nckap1l	81.2963	94.2013	81.2904	85.4703	80.9026	77.5159	86.9969	96.5523	99.0546	65.6921	95.558	82.6212
Prdx5	108.381	53.8221	81.2836	112.919	129.018	83.2071	72.7669	38.6114	50.088	99.8352	65.458	78.5575
Eed	51.2852	92.6864	81.2068	52.1556	47.193	54.5071	60.3794	103.933	113.747	59.5138	101.769	82.3379
Morf4l1	58.4563	67.041	81.1923	61.162	50.8848	63.3222	30.1588	90.3689	80.5953	71.2152	84.2614	88.1003
Dnajb11	97.7129	85.1128	81.0715	97.015	95.4239	100.7	101.425	82.674	71.2392	76.6767	87.8861	78.6516
Srsf1	89.8242	86.9942	80.9641	85.0273	97.0161	87.4293	85.2495	92.2419	83.4914	89.0162	71.2313	82.6448
Gas5	24.215	64.2803	80.9593	16.8392	24.4863	31.3195	15.0644	101.735	76.0419	36.1693	144.095	62.6132
Cdv3	80.2774	65.6037	80.8461	73.4055	86.3774	81.0492	66.4305	79.5165	50.8641	81.8946	66.7022	93.9416
Mrps22	65.8422	101.624	80.7981	70.7199	74.1721	52.6346	78.5691	106.12	120.182	70.6661	90.0483	81.6799
Bop1	82.5006	88.781	80.744	89.3366	77.9918	80.1734	96.0819	82.6748	87.5862	77.4906	83.1608	81.5806
Vbp1	48.8534	75.0061	80.7281	44.6151	45.3606	56.5846	44.3061	96.481	84.2311	77.2869	86.5443	78.3532
Tmem243	64.6793	68.2646	80.6397	55.6699	79.8506	58.5175	86.3153	56.4812	61.9973	89.5899	64.8172	87.512
Aamp	63.6977	78.5871	80.5738	56.8246	70.484	63.7844	96.8754	63.3959	75.4899	88.775	83.5275	69.4188
Emc2	36.5369	86.6849	80.4759	37.9496	36.3697	35.2915	50.9246	119.55	89.5804	75.6903	81.4394	84.2982
Ccnd2	117.518	98.968	80.3405	118.174	123.9	110.48	105.007	87.4921	104.405	73.9988	69.4615	97.5612
Siva1	121.235	102.34	80.2006	112.179	118.1	133.426	152.826	91.2143	62.9797	79.5041	78.6481	82.4496
Bag6	110.325	85.1699	80.1568	106.951	123.712	100.314	96.7978	73.4205	85.2915	90.8397	72.219	77.4118
Cfp	105.163	50.9005	80.0626	115.915	89.5673	110.007	29.0237	52.9864	70.6916	56.0546	103.631	80.5026
Dnajc15	69.175	114.643	80.0503	75.0632	54.1731	78.2889	105.702	110.9	127.327	57.1021	76.0677	106.981
Ubqln1	83.5832	89.9016	80.0294	85.3447	77.8004	87.6046	88.9997	88.8888	91.8163	85.8844	75.6535	78.5502
Mthfd2	98.4553	60.9268	79.9593	118.219	85.4737	91.6734	88.5041	59.4647	34.8117	74.1569	75.6338	90.0872
Dcaf13	62.3203	58.1844	79.9269	65.3968	61.0713	60.4927	61.7197	61.2459	51.5875	66.2307	81.6943	91.8558
Drg1	66.7868	94.8101	79.6915	75.7498	63.3405	61.2701	100.467	91.7569	92.2066	68.9196	93.9906	76.1642
Smchd1	72.3309	72.369	79.6809	69.922	63.115	83.9558	45.7316	84.6605	86.7149	67.1234	90.9698	80.9495
Psmg2	77.901	107.338	79.6757	84.7446	82.4002	66.5582	110.155	107.602	104.257	76.5102	82.9886	79.5284
Ubl7	73.1575	75.6256	79.6613	73.4013	83.0607	63.0105	103.683	64.6344	58.559	77.6916	77.4851	83.8071
S100a10	72.3404	48.6463	79.61	65.3878	85.9995	65.6339	52.6155	57.1064	36.2171	81.2112	78.0955	79.5234
Ppp2r2a	80.8521	67.8576	79.5686	80.7673	81.7958	79.9931	60.4987	71.4333	71.6408	98.609	70.0852	70.0117
Txnl1	67.3096	93.6779	79.5549	67.6381	64.7231	69.5677	78.9538	103.738	98.3416	76.8582	81.1697	80.6367
Srsf11	54.5353	78.1897	79.5341	51.5938	55.7077	56.3045	71.9188	80.896	81.7543	80.3099	76.0942	82.1982
Psmg1	59.7151	64.2949	79.524	54.6939	49.2626	75.1888	56.508	74.1426	62.2342	77.5282	85.398	75.6458
Glg1	65.2348	79.5884	79.4888	62.7646	62.6378	70.302	76.4854	91.3443	70.9357	79.5312	84.8812	74.0539
Pfdn4	41.3431	55.8806	79.4688	33.1919	39.8175	51.0199	43.1733	82.2429	42.2257	53.6918	82.5344	102.18
Actl6a	75.7629	73.1062	79.4611	91.4877	67.0263	68.7748	61.8162	79.3021	78.2004	64.6397	87.168	86.5756
Slamf6	46.9485	83.0657	79.4148	46.989	47.0166	46.8398	81.6859	87.7048	79.8064	54.7706	102.399	81.0744
Pih1d1	95.8975	107.656	79.2385	90.8195	117.479	79.3938	118.342	87.6219	117.006	86.8307	64.2793	86.6057
Srebf2	108.058	87.6421	79.1487	106.911	128.284	88.9797	100.742	84.9285	77.2559	103.245	73.4716	60.7296
Dut	65.2366	82.6933	79.1007	66.5355	68.6098	60.5645	81.3574	88.3982	78.3243	66.3262	81.091	89.8848
Rexo2	92.7064	98.3473	79.0182	89.593	83.1391	105.387	94.6215	84.1145	116.306	80.6735	75.3898	80.9913
Ly9	41.0498	106.326	78.9073	41.2093	40.2513	41.689	106.562	88.5439	123.871	61.9011	91.1163	83.7045
Nup210	107.937	55.6174	78.899	99.3186	121.775	102.718	54.8959	53.0447	58.9117	81.8399	78.7002	76.157
Etfa	75.1523	81.5429	78.8903	74.181	63.7572	87.5186	79.5139	71.7481	93.3666	64.4926	93.4062	78.7721
Faim3	29.7453	103.162	78.8329	27.4616	28.9277	32.8467	148.831	75.5482	85.1084	93.3007	79.917	63.2809
Phf10	80.6834	69.6638	78.8326	72.6439	64.8876	104.519	58.5502	64.2782	86.1632	83.9311	78.459	74.1076
Hddc2	39.6655	93.5361	78.8282	36.0572	54.4373	28.5019	137.091	72.7432	70.7736	56.4263	92.4912	87.5671
Txn2	70.7924	91.7702	78.8264	70.2834	65.4053	76.6885	79.2375	86.9892	109.084	105.714	71.7702	58.9951
Rel	68.2284	93.6868	78.7105	56.1414	68.1382	80.4057	101.644	88.9735	90.4428	70.9177	98.5711	66.6425
Dtymk	68.104	129.957	78.7016	60.8128	74.2563	69.2427	116.345	102.53	170.996	61.8835	97.8144	76.407
1110004F10Rik	60.4938	59.5823	78.6894	60.6461	65.5218	55.3137	61.5865	79.8553	37.3051	81.116	76.2312	78.721
Rad21	76.8186	99.6219	78.6864	71.8958	75.2077	83.3523	72.0261	104.985	121.854	68.9351	81.4969	85.6271
Pes1	76.9703	89.5681	78.4775	85.4901	71.9971	73.4236	88.29	93.3811	87.0331	73.1283	74.5194	87.7848
Eif4b	93.5518	79.3819	78.4629	92.2622	91.0523	97.3409	92.9931	68.3402	76.8125	70.2274	72.4504	92.7109
Eif4a2	46.6413	69.5002	78.3505	44.5019	35.9373	59.4846	62.6734	72.677	73.1502	78.6371	85.5177	70.8966
Atp6v0e	72.156	96.8716	78.3214	77.5457	77.0058	61.9163	89.3434	91.9412	109.33	81.7186	75.0115	78.2342
Nup85	68.4321	73.9084	78.2697	74.0401	68.2137	63.0425	81.4643	65.4946	74.7663	55.884	90.6524	88.2727
Pdcd10	49.0043	75.5036	78.2606	53.5977	39.9212	53.4938	48.0293	86.385	92.0965	60.7181	87.0275	87.0362
Atp6v1e1	74.7772	77.0679	78.1621	78.5366	70.4905	75.3046	88.3433	69.8886	72.9717	71.5115	78.4103	84.5644
Timm8b	65.9353	65.6367	78.1208	81.4709	54.1946	62.1402	36.2289	73.3995	87.2816	85.7421	48.8849	99.7353
Rnaseh2c	97.9225	145.855	77.9624	99.4866	107.362	86.9186	185.809	142.128	109.627	90.135	76.4095	67.3426
Dnajc2	50.4464	72.4445	77.9492	48.7467	52.4199	50.1726	62.7445	72.6401	81.9489	71.5165	74.0986	88.2325
Hadhb	85.9062	76.9708	77.89	86.0922	89.9466	81.6796	71.1374	80.4847	79.2904	69.4427	78.7021	85.5253
AI413582	74.4469	76.2296	77.6925	73.7498	73.5519	76.039	60.9567	74.4908	93.2413	97.5704	75.5491	59.9579
Hnrnph2	56.0689	61.2633	77.4077	57.541	49.339	61.3269	58.7221	74.3073	50.7606	62.3918	82.5527	87.2788
Pmf1	73.3598	92.3064	77.0798	86.0289	71.1712	62.8793	112.016	92.9389	71.9642	73.7685	67.1765	90.2943
Parvg	72.9077	68.9991	77.0751	78.2616	61.6313	78.8303	71.0183	56.4382	79.5408	61.4343	86.6239	83.1672
Klhdc2	56.0303	54.95	77.0001	48.8844	49.5253	69.6812	62.6309	50.9519	51.2672	91.2702	74.308	65.4219
Plbd1	128.228	62.2836	76.9503	123.568	133.305	127.81	61.6419	65.5773	59.6317	74.7432	82.726	73.3817
Ufc1	76.2454	91.8514	76.8028	63.5292	68.6346	96.5723	81.2881	71.7014	122.565	73.2886	66.8556	90.2641
Rraga	85.0895	64.8998	76.7589	77.3575	87.7563	90.1546	81.6993	58.2057	54.7945	72.4276	76.8852	80.9637
Il16	74.254	72.9068	76.74	73.9945	80.2726	68.4948	93.777	64.6401	60.3033	75.9268	82.3599	71.9333
Bloc1s2	47.4936	67.0742	76.709	38.17	46.0843	58.2267	46.6774	78.6022	75.9429	96.0612	71.7631	62.3027
Dkc1	59.2822	81.0169	76.6613	60.5532	49.3191	67.9742	54.4915	97.9139	90.6453	61.6784	73.9359	94.3696
Bclaf1	57.8787	75.9036	76.6142	55.5286	57.0755	61.032	55.549	78.8984	93.2635	63.5791	79.1347	87.129
Yy1	68.3157	72.178	76.5645	66.0904	60.7539	78.1028	72.3506	57.9885	86.1949	85.9017	71.0913	72.7006
Aurkaip1	109.235	86.8823	76.5645	121.613	111.057	95.0345	114.277	89.8958	56.4743	89.2475	66.4236	74.0223
Pold2	112.544	119.306	76.5232	128.69	108.263	100.679	144.648	100.719	112.553	87.1474	61.8535	80.5685
Got1	114.603	54.725	76.4555	128.842	115.704	99.2639	62.0685	45.1412	56.9652	73.3662	72.1549	83.8455
Gimap1	73.4175	80.7343	76.2811	67.9393	70.3717	81.9416	88.3397	85.2602	68.6031	79.3085	81.5321	68.0027
Slmo2	61.2004	90.1956	76.2731	69.0547	63.373	51.1737	104.423	80.5946	85.5692	80.8436	84.0938	63.8819
Sdhc	74.6347	51.164	76.2654	81.497	68.9452	73.4619	48.3206	59.4377	45.7336	63.3949	79.3276	86.0737
Ociad1	100.93	91.5945	76.1635	92.6636	107.471	102.657	117.883	74.2272	82.6735	82.5009	79.2319	66.7576
Llph	43.6762	72.8327	76.1604	49.4721	37.4665	44.09	67.616	74.7217	76.1604	63.2511	79.6248	85.6052
Ifi27	100.452	54.6817	76.155	75.1248	119.293	106.938	47.2883	52.2385	64.5183	75.9928	71.8866	80.5855
Syf2	46.8634	72.9587	76.155	52.0312	37.148	51.411	68.6893	85.8842	64.3025	58.8063	88.9776	80.6811
Ccna2	70.9199	83.2113	76.1185	77.5135	67.4805	67.7658	70.1692	89.0972	90.3675	55.4336	67.6008	105.321
Hdac2	49.9563	78.9344	76.1174	51.7071	45.0273	53.1344	75.3608	82.5044	78.9379	65.408	71.3283	91.616
Med21	48.6428	61.0007	76.1107	45.0761	53.1322	47.7201	40.8052	64.9558	77.241	67.181	69.7425	91.4086
Tnpo1	59.1908	78.3143	76.0658	65.0775	57.0582	55.4367	56.9696	85.4067	92.5667	62.1172	82.5834	83.4968
Ostf1	82.2364	73.2667	76.0593	83.1829	84.3793	79.1472	81.9948	81.3655	56.4399	77.14	77.2714	73.7665
Usp5	79.2494	72.8786	75.9589	90.7241	73.9475	73.0766	73.4756	67.2462	77.9141	80.1011	72.5264	75.2492
Etfb	82.2193	53.9083	75.9394	81.5602	70.7663	94.3315	79.822	41.3805	40.5223	53.6637	77.0954	97.0592
Wdfy4	61.5806	81.8463	75.8066	60.4844	67.8951	56.3623	93.7934	82.2509	69.4945	69.3864	84.7649	73.2685
Ilf3	64.1848	81.7281	75.7616	69.9858	58.1657	64.403	67.0821	97.6329	80.4692	67.1255	88.2922	71.867
H2-DMb1	48.3235	70.6573	75.5418	42.1783	48.3589	54.4333	65.4547	78.9351	67.5822	77.4551	81.4511	67.7191
Fam50a	70.3925	77.2317	75.3925	67.8277	74.7719	68.5778	72.4676	76.6642	82.5633	78.1683	66.5375	81.4717
Skiv2l2	64.4432	77.3956	75.3003	67.7937	61.514	64.0219	51.323	81.4236	99.4401	61.8083	83.4444	80.6482
Pml	164.132	42.5094	75.2344	171.089	158.192	163.114	47.3688	45.5894	34.5699	98.1052	53.3921	74.2059
Dcps	59.4195	89.9868	75.1959	61.4904	48.1261	68.642	56.5141	94.697	118.749	66.1102	82.4106	77.067
Dctn2	75.0649	74.1173	75.0828	72.2144	73.5926	79.3878	80.8554	77.6606	63.8358	79.2914	76.1254	69.8317
Cisd1	83.5524	67.2663	75.0334	77.4775	83.9674	89.2125	61.8527	76.0831	63.8631	73.1927	50.0761	101.832
H2-Q4	152.211	48.5746	75.014	155.476	159.974	141.182	61.2279	46.1822	38.3139	96.9863	50.7385	77.3172
Rap1a	67.3579	68.1962	74.7868	57.3911	52.4826	92.1999	54.9435	84.8116	64.8335	72.6896	79.0797	72.5912
Sec61a1	104.674	64.9368	74.7114	102.988	101.972	109.063	67.6547	51.2123	75.9435	63.8326	85.0158	75.2858
Fabp5	53.7225	72.0804	74.5796	50.8972	63.5457	46.7246	43.3707	102.305	70.5658	55.1777	68.1005	100.46
Snx29	51.3733	88.7213	74.4991	46.5565	59.6176	47.946	97.6418	87.8828	80.6393	78.2329	80.006	65.2583
Tra2a	54.5185	74.8467	74.4921	55.581	49.0927	58.8817	74.4347	85.123	64.9823	62.7686	84.2695	76.4381
Bre	70.3235	82.8565	74.413	80.6573	63.201	67.1122	83.391	76.2997	88.8787	58.6819	80.3385	84.2187
Wars	139.905	54.7846	74.3447	145.474	147.275	126.965	55.7998	61.472	47.082	68.2001	73.1878	81.6461
Nxt1	69.7486	101.388	74.341	71.8928	72.3371	65.0159	100.379	102.801	100.984	74.6861	69.9791	78.3578
Snw1	56.007	62.1767	74.3198	53.5069	49.9958	64.5182	73.2715	75.6792	37.5793	60.3165	78.5774	84.0655
Zc3h15	72.1142	71.8822	74.247	68.8223	73.2413	74.2791	65.4166	78.6463	71.5838	63.5159	67.5974	91.6278
Adprh	96.2298	71.6444	74.2325	88.3686	99.0085	101.312	79.0798	82.8913	52.9622	69.4964	83.0571	70.1441
Id3	52.3539	97.4549	74.2018	52.6823	50.4878	53.8915	82.4769	90.9375	118.95	88.9092	52.2882	81.4081
Smn1	46.4612	83.5606	74.0762	45.884	50.4069	43.0927	66.2118	93.3181	91.1518	66.0142	73.5453	82.669
Gps1	67.1371	119.102	74.0091	77.6079	67.4785	56.3249	145.264	112.049	99.9922	81.2342	65.1544	75.6388
Tfg	89.0136	47.7985	73.8641	92.4351	91.2706	83.3352	48.0377	55.7876	39.5702	68.897	65.7059	86.9893
Sptan1	41.1479	72.4893	73.7922	42.2613	39.9296	41.2527	53.7249	82.9965	80.7465	78.6911	71.125	71.5606
Tomm34	36.6293	82.3172	73.7536	42.2166	33.4508	34.2205	84.3321	93.3355	69.284	79.0633	75.9072	66.2905
Elf1	48.4938	71.6074	73.7517	49.9849	45.7765	49.7201	66.8383	73.5732	74.4108	64.0009	76.5761	80.678
Upf1	73.5977	82.5263	73.6272	74.6796	77.5795	68.5339	84.9379	77.2624	85.3786	78.5217	67.1895	75.1703
Gtf2a2	94.6501	90.16	73.5482	83.2336	113.122	87.5947	83.3485	87.5353	99.5961	68.6224	79.6265	72.3958
Ints4	55.1919	66.3881	73.4565	60.8163	49.0574	55.7019	53.3899	73.6103	72.164	66.3248	73.3508	80.694
Ankrd37	20.0939	44.5608	73.3176	12.5967	8.3802	39.3048	54.6151	55.9329	23.1344	70.8964	93.7238	55.3328
Nup98	62.1481	61.2134	73.1051	69.5272	62.9921	53.925	39.8434	56.2014	87.5954	73.9851	71.8405	73.4895
Plrg1	52.0253	47.2028	73.1045	60.2708	50.0408	45.7644	43.2719	62.0759	36.2607	50.3341	83.2669	85.7125
Esyt1	104.263	58.8015	73.0255	107.977	104.865	99.9471	61.0458	53.4959	61.8627	64.2115	85.117	69.7481
Ssbp1	46.148	72.4342	72.9646	40.0527	49.2285	49.163	75.3404	66.5175	75.4446	65.3701	80.2499	73.2739
Ppp5c	84.5302	64.225	72.9205	87.5886	79.2107	86.7912	67.9949	65.9038	58.7762	78.1017	61.4498	79.2099
Dnajb6	55.0044	59.1378	72.8524	55.0938	59.8434	50.0761	44.8316	81.8	50.7818	58.1628	81.0974	79.2969
Glyr1	54.9042	77.6057	72.8357	55.1854	56.3182	53.2089	74.997	76.514	81.306	59.0532	78.3952	81.0586
Nifk	41.4828	65.7304	72.8025	43.7778	49.1127	31.5578	55.8308	71.7055	69.6549	60.3218	72.1956	85.89
Prdx4	66.0479	69.3425	72.7962	67.444	73.5797	57.1201	61.0537	83.9356	63.0381	76.959	71.3978	70.0317
Usp7	47.327	89.8185	72.7918	47.9011	40.8445	53.2354	76.3084	89.6519	103.495	76.0778	74.4404	67.8574
Ap1m1	84.0139	55.2614	72.7005	75.6187	81.3281	95.0948	65.3424	54.3111	46.1307	71.7191	74.7551	71.6274
Stoml2	87.6386	89.6888	72.6911	91.3566	75.821	95.7384	74.5559	88.8529	105.658	77.6198	74.1686	66.2849
Irgm1	239.503	33.357	72.6869	268.965	234.937	214.608	30.6173	41.3537	28.1	74.4117	37.2473	106.402
Samm50	116.362	83.2086	72.6629	114.633	114.305	120.15	82.2718	101.055	66.2992	80.9402	66.4269	70.6217
Mrps15	98.4713	71.6878	72.659	92.9633	107.471	94.9795	80.1478	74.2304	60.6854	77.523	59.12	81.3341
Cdt1	85.7982	99.7863	72.6332	78.0029	96.0694	83.3223	105.388	114.276	79.6945	78.8124	65.6943	73.3927
Nup93	60.5731	91.9052	72.5968	59.3162	63.6252	58.7781	79.074	87.7828	108.859	68.6599	76.3934	72.7369
Gps2	83.6545	80.9758	72.4955	96.0577	88.0148	66.8909	101.449	53.6909	87.7875	73.9679	74.0504	69.4683
Commd3	68.9968	81.0234	72.4886	67.8547	74.1216	65.0142	91.2077	98.0499	53.8127	58.9926	98.4559	60.0172
Cdc5l	50.9413	79.8444	72.4814	49.5873	54.4053	48.8313	67.7113	88.8014	83.0206	70.1098	69.6661	77.6683
Farsa	81.9905	52.4287	72.416	83.034	84.854	78.0835	63.5028	58.8144	34.969	72.4382	71.1607	73.6489
Ppp1r18	62.7832	53.7979	72.4113	51.7202	64.8307	71.7988	56.4254	50.8823	54.0862	85.7572	67.1504	64.3263
Hcfc1	72.2619	66.6959	72.349	72.1253	75.4842	69.1763	55.4552	72.3879	72.2445	78.4327	66.6921	71.9222
Sars	78.6155	55.7193	72.338	84.2373	72.1349	79.4743	70.5982	50.3352	46.2246	61.3052	76.5184	79.1905
Ppan	90.9071	84.644	72.3038	93.2261	105.553	73.9426	102.477	76.7665	74.688	67.8176	65.7942	83.2995
Aes	90.3655	78.0914	72.3003	89.2576	91.8304	90.0084	100.086	79.5904	54.598	96.7607	55.3098	64.8303
Trex1	176.171	65.318	72.2669	195.337	150.891	182.286	89.3968	49.7566	56.8006	67.9299	69.435	79.4357
Ms4a4c	49.6558	39.2543	72.2008	49.9209	42.1553	56.8911	31.0514	35.9486	50.7628	63.1045	68.4348	85.0632
Slc1a5	68.2732	65.4269	72.1914	67.2702	76.3047	61.2446	63.537	67.5391	65.2045	66.0921	68.1705	82.3117
Sri	75.8235	66.2027	72.1296	67.2287	78.9365	81.3054	91.3843	59.1216	48.1023	87.949	68.6657	59.7741
Eif2a	60.6921	66.6436	72.1147	63.3229	59.9175	58.836	36.6064	74.1643	89.1602	63.7451	65.3524	87.2467
Fxr1	42.5513	74.9377	72.0621	46.939	33.0254	47.6895	52.3145	95.5766	76.922	55.4008	72.4056	88.3801
Ccdc58	40.5296	50.808	71.9327	35.0738	45.3491	41.1659	49.5014	65.6915	37.2309	57.8256	79.7527	78.2199
Psph	45.5665	62.7216	71.8934	46.0543	53.4136	37.2317	77.3805	49.9113	60.8728	43.6794	85.1209	86.8798
Mbnl1	73.8489	66.2719	71.8798	72.4356	74.6353	74.4759	83.6579	63.9715	51.1863	74.0984	69.2807	72.2604
Supt5	79.969	77.8215	71.8352	75.0642	79.1237	85.7192	89.2427	75.4216	68.8003	84.4834	61.6542	69.3679
Pxk	31.1399	94.7119	71.6818	32.5555	27.6365	33.2276	83.8788	100.388	99.8689	69.5148	78.7166	66.8139
Polr2a	97.1764	73.6264	71.5653	103.574	100.073	87.8826	78.7107	73.6955	68.4732	79.7914	69.5199	65.3847
Tardbp	46.0692	64.3427	71.4053	46.014	42.9404	49.253	49.2737	76.7765	66.9778	56.0653	74.9506	83.1999
Hsph1	61.2408	103.752	71.4001	59.4611	54.5457	69.7157	59.4933	109.054	142.709	53.0556	79.7899	81.3549
Aurkb	113.268	78.8822	71.3964	109.102	127.885	102.818	72.3313	74.0017	90.3134	60.9273	70.8162	82.4456
Ap1b1	68.8194	71.2176	71.362	73.0353	66.6516	66.7712	66.2435	75.2224	72.187	71.4156	78.092	64.5783
Hells	57.8339	74.4717	71.3366	56.0775	52.0447	65.3794	41.9291	81.9144	99.5715	50.9107	85.2419	77.8571
Rps15a	45.4499	51.4753	71.2783	43.4697	40.2175	52.6624	29.3422	66.553	58.5308	55.4562	68.5192	89.8596
Mrpl18	75.1769	71.3507	71.2451	84.2395	70.8144	70.4766	70.135	47.3644	96.5527	67.357	63.0905	83.2877
Klf2	46.3451	80.2709	71.1826	45.3147	45.8089	47.9116	111.567	68.8161	60.4293	100.875	58.5714	54.1017
Snx3	70.519	64.0639	71.0921	59.8502	71.8132	79.8935	55.2559	71.2398	65.6961	70.2969	71.3957	71.5836
Lars	76.9548	78.3415	71.058	86.7666	71.0147	73.0833	72.1074	83.9538	78.9632	52.9502	81.6706	78.5531
Lta4h	70.7159	88.8853	70.9787	74.2327	62.8386	75.0766	82.3586	86.1795	98.1179	71.7084	63.2583	77.9694
Nsa2	55.5388	74.2939	70.8781	57.2137	54.5392	54.8636	54.6796	66.7436	101.459	70.4533	62.8744	79.3066
Rfc3	76.2095	114.108	70.8331	78.6041	75.5365	74.4878	104.862	133.203	104.26	61.1445	67.0788	84.2761
Wbp11	84.8573	75.9058	70.5898	85.4272	91.6784	77.4662	92.5653	65.7905	69.3617	73.3054	64.0846	74.3793
Gtf2f2	60.9454	69.0924	70.5794	61.1188	62.0548	59.6627	62.9937	60.7738	83.5097	61.4589	69.6788	80.6004
Dnajc19	62.8595	36.8606	70.4557	52.9308	59.6939	75.954	30.4447	40.1247	40.0126	76.1013	63.9917	71.2741
Eif3j2	58.6502	52.7163	70.4319	45.8354	52.6932	77.4219	35.5587	65.5168	57.0735	64.2207	64.5739	82.5011
Plcg2	95.811	67.2599	70.4072	98.5347	92.2125	96.6857	83.6366	57.5954	60.5478	80.7195	63.5614	66.9408
Cuta	89.6127	74.2425	70.3625	96.0177	97.6435	75.177	87.0305	63.8114	71.8857	80.7045	60.2272	70.1558
Esd	63.0574	31.9175	70.3607	70.8671	51.2924	67.0126	24.7941	45.9271	25.0312	60.0391	76.725	74.318
Wdr43	64.6741	64.0047	70.3553	62.9866	64.6888	66.347	49.0958	71.5747	71.3436	55.0097	71.6446	84.4117
Hvcn1	29.4032	80.2922	70.3339	25.112	23.5069	39.5908	89.828	78.7965	72.252	71.3907	79.7795	59.8315
Rpp21	116.907	91.31	70.3127	105.965	140.053	104.702	98.7467	80.0241	95.1591	89.4163	74.6158	46.9061
Dnaja1	40.7162	82.6993	70.3101	43.4592	34.4626	44.2268	51.1204	94.5066	102.471	53.3943	72.9136	84.6222
Hax1	66.1109	44.0595	70.296	81.3235	55.4092	61.5999	54.4764	31.5644	46.1376	58.6858	95.1392	57.0629
Nop14	45.7447	76.8153	70.2683	50.1378	50.2635	36.8328	76.7704	77.2554	76.4202	62.2245	76.9215	71.6589
Ucp2	80.7606	60.5987	70.173	79.551	80.2625	82.4685	75.126	53.924	52.7461	70.8104	71.9053	67.8032
Nup88	69.1126	83.7311	70.1668	71.6512	57.5895	78.0972	83.9829	94.9502	72.2603	57.4205	74.0296	79.0502
Tmed2	85.2022	59.0069	70.0742	76.2009	96.3244	83.0815	68.2673	49.1552	59.5981	65.1064	65.3047	79.8116
Itgal	96.6836	57.1936	70.0693	100.144	99.6425	90.264	54.0936	51.0781	66.4092	58.5958	77.0513	74.5608
Ubl5	55.9071	68.691	70.0561	51.4951	45.2043	71.0219	74.7799	72.8005	58.4927	61.5582	77.0534	71.5567
Ganab	81.3472	82.0646	69.9865	88.317	82.8777	72.8467	77.0524	79.8145	89.3269	54.7492	82.0083	73.2019
Zbtb8os	44.8214	87.2917	69.9368	37.566	52.7575	44.1406	96.5054	85.6561	79.7136	74.1463	78.7097	56.9545
Mrpl40	75.0781	62.168	69.8312	61.673	75.1207	88.4408	41.5016	64.0625	80.9398	72.5981	62.2218	74.6736
Mrpl3	65.6231	66.6003	69.6808	69.7436	62.0226	65.103	64.4045	68.1341	67.2622	62.1582	71.1209	75.7633
Ets1	47.134	48.3606	69.5716	50.9434	44.1988	46.2599	58.3622	41.5253	45.1943	71.8147	77.4377	59.4624
Uchl5	52.3854	64.612	69.531	58.8683	45.714	52.5737	48.4228	78.7554	66.6577	47.9766	75.4979	85.1184
Tbcb	64.5389	68.6844	69.5055	65.6959	55.9006	72.0201	57.7349	56.2866	92.0317	51.2791	73.2569	83.9805
Tfdp1	48.9736	77.731	69.3852	46.5468	47.2391	53.135	65.1238	78.2891	89.7799	61.3107	81.2168	65.628
Ppie	59.6891	76.5157	69.3454	50.6112	54.1587	74.2975	82.4685	67.1859	79.8928	65.3731	64.8433	77.8198
Stt3a	50.501	56.387	69.3329	52.6661	46.4295	52.4074	48.5214	68.5046	52.135	56.991	75.3722	75.6353
Paip2	47.3169	62.2878	69.1529	40.0185	56.742	45.1903	70.0385	50.3283	66.4965	61.6314	81.6875	64.1398
Hexb	70.0259	37.6273	69.081	60.4556	70.6962	78.9259	32.9357	44.1504	35.7959	75.6292	77.3434	54.2704
Nap1l4	57.5575	86.0256	69.0668	60.6258	56.1371	55.9096	76.6387	81.5392	99.899	53.2934	79.8681	74.039
Ccnb1	62.5917	39.9957	69.0435	63.4752	65.9367	58.3631	25.1392	52.5487	42.2991	37.3648	79.9033	89.8625
Cr1l	50.5159	55.0141	69.0306	52.9621	44.3632	54.2223	48.5217	60.8553	55.6652	52.4247	80.0214	74.6456
Bcl2a1d	38.2167	87.2666	68.8357	42.2977	35.2027	37.1498	94.3069	71.8291	95.6638	42.9023	82.1555	81.4493
Itpa	51.0063	78.9182	68.8105	59.8443	45.1006	48.0739	55.4954	96.3715	84.8876	57.1042	78.7647	70.5625
Pmpcb	73.0266	75.3389	68.7175	74.8478	75.559	68.6731	76.2256	71.088	78.7031	74.9493	57.1411	74.0622
Nop2	87.8778	72.0686	68.6225	85.262	100.021	78.3504	68.2978	79.0692	68.8387	61.7441	65.3874	78.7361
Anxa6	71.684	45.6043	68.6046	80.0426	60.548	74.4615	44.4284	57.4151	34.9694	57.8254	65.9734	82.0151
Itsn2	41.1031	64.9824	68.5267	36.2146	40.8108	46.2838	48.0957	78.7478	68.1036	72.9601	62.2988	70.3211
Timm10b	74.7758	81.2678	68.4064	69.6791	80.5928	74.0556	89.05	73.0251	81.7283	73.3053	65.4196	66.4943
Tmem55b	51.1118	73.3619	68.3706	52.7891	53.6206	46.9259	72.9213	77.0517	70.1126	53.8348	67.0546	84.2223
Mrpl36	71.2825	79.2329	68.3699	58.5089	89.6438	65.6948	88.476	39.0208	110.202	58.9598	56.0915	90.0586
Stk17b	51.8021	57.4524	68.2963	48.4791	50.6433	56.2839	57.6	60.5715	54.1858	56.8991	72.5404	75.4495
Arf4	103.489	46.0955	68.2241	113.687	101.71	95.069	56.1563	44.5802	37.5499	69.3411	71.5881	63.7429
Srp9	50.8314	77.4158	68.1626	51.0492	42.4681	58.9769	64.6973	92.1857	75.3643	62.4761	79.6878	62.3239
Tmem173	74.9727	72.4683	68.1419	79.7753	79.3753	65.7673	89.9799	66.7341	60.6909	51.4546	82.9825	69.9886
Prkcd	69.6923	74.8946	68.1079	66.6449	73.0028	69.4293	73.4457	69.086	82.1522	65.6557	73.5013	65.1667
Psmg3	60.5521	89.6685	68.1055	58.4409	62.5839	60.6315	83.3233	96.4643	89.2178	59.0645	68.2915	76.9606
Rcc1	63.4482	62.1061	68.0223	71.7533	66.5075	52.0838	46.7067	65.5695	74.0419	56.6365	68.28	79.1503
Ndufa13	96.3876	85.4408	67.9985	98.7372	84.9551	105.471	90.1872	65.2567	100.878	75.4014	75.0439	53.5502
Tcea1	47.6224	54.5073	67.997	44.7441	50.3853	47.7377	39.4649	63.0719	60.985	50.2074	73.1769	80.6066
Rbm25	51.5989	80.5424	67.9895	52.8079	57.3296	44.6593	72.3329	80.7801	88.5142	63.1526	69.6683	71.1477
Pole3	86.0418	88.5882	67.9874	92.4969	59.1947	106.434	126.129	98.7792	40.8561	76.3446	50.7236	76.8939
Limd2	115.232	65.049	67.9788	101.913	130.519	113.264	99.932	59.7122	35.5028	76.9559	59.9297	67.0507
Rftn1	120.728	75.615	67.9515	112.013	116.297	133.876	103.347	70.341	53.1574	84.6066	60.8877	58.36
Asna1	71.4496	83.7286	67.9213	65.5745	64.7187	84.0557	81.4214	73.1347	96.6297	68.1811	64.6561	70.9268
Fli1	50.368	65.1466	67.8877	49.9106	53.314	47.8793	84.9531	63.9875	46.4991	73.7243	69.6068	60.332
Rbm22	56.2242	57.541	67.7915	57.0887	64.4954	47.0886	51.9043	60.0902	60.6285	69.9172	71.3097	62.1476
Birc3	70.971	49.3571	67.7402	63.9397	64.9719	84.0014	72.4327	36.6871	38.9515	56.3652	75.7454	71.1101
Txnip	44.2175	49.9568	67.6762	43.0477	46.3544	43.2503	63.6912	40.774	45.4051	72.9918	80.1872	49.8496
Nfu1	81.355	47.4099	67.6321	66.9238	88.8378	88.3036	51.1206	47.8012	43.3078	69.5989	72.1644	61.1329
Tm9sf2	60.034	76.1701	67.5306	61.1003	63.6205	55.3813	62.981	71.7185	93.8109	55.2451	83.5893	63.7572
Ftsj3	69.1256	78.2646	67.5219	72.4427	64.3924	70.5418	79.8351	72.5287	82.4299	52.9408	73.0132	76.6117
Prmt5	74.9618	60.9415	67.5006	71.0688	65.4733	88.3434	72.6365	51.8568	58.3312	56.3058	75.3596	70.8364
Tpp2	53.0244	65.2464	67.4362	54.7072	50.9323	53.4338	33.8697	72.2719	89.5977	54.6691	65.4758	82.1636
Irf1	179.537	33.9078	67.4232	187.759	166.332	184.52	22.8743	28.2473	50.6018	70.35	41.7022	90.2175
Pbdc1	47.7802	92.9837	67.3529	50.1681	52.1607	41.0119	68.5602	124.64	85.7506	67.5924	60.2353	74.231
Arhgap30	65.2834	49.817	67.3419	63.9533	70.4255	61.4715	62.7183	43.0871	43.6456	66.6641	72.4144	62.9473
Hars	69.6788	69.4728	67.2652	71.433	64.4458	73.1575	57.8207	75.5463	75.0515	59.837	65.9823	75.9764
Api5	48.1981	69.1424	67.2024	52.1949	44.5103	47.889	70.0306	68.8651	68.5317	60.4269	66.4879	74.6925
Sypl	45.2216	72.2664	67.1983	45.7968	43.9535	45.9146	69.5996	73.3193	73.8804	56.0488	78.5109	67.0353
Yars	69.4271	58.5614	67.1568	68.8853	65.6452	73.7506	83.9867	46.0574	45.6402	74.1405	60.043	67.2867
Scfd1	61.0863	49.7761	67.1516	62.1522	50.9223	70.1844	29.6946	44.3292	75.3045	66.257	62.984	72.2139
Ncapd2	63.2407	74.473	67.1189	65.3904	69.2256	55.1062	56.8465	86.4277	80.1447	54.1251	74.9184	72.3133
Btk	55.9774	57.2331	67.0822	53.9247	56.3842	57.6234	48.0922	69.5961	54.0111	54.6955	67.8526	78.6986
Sugt1	46.2919	73.093	67.0679	47.1466	47.5132	44.2159	60.764	77.1866	81.3284	48.631	69.8443	82.7282
Mrpl24	67.9338	65.3008	67.0677	70.4109	59.509	73.8814	78.9694	57.1398	59.7931	63.3818	52.5677	85.2535
Abcf1	80.4397	65.1694	67.0386	83.4622	77.2637	80.5931	60.1	67.839	67.5693	72.1494	58.0281	70.9383
Cyb5r3	171.348	52.1893	66.9538	176.777	200.349	136.917	54.8797	43.9138	57.7745	73.0797	58.0794	69.7022
Bola3	85.8238	70.4996	66.9455	77.8958	67.6232	111.952	71.7974	77.9256	61.7758	66.4909	64.5859	69.7597
Csnk2a1	49.3745	63.0171	66.8653	51.8217	51.1962	45.1055	57.559	67.491	64.0013	62.5687	71.4266	66.6007
Pyhin1	57.9976	41.2183	66.8153	62.3713	51.2515	60.3701	29.5752	57.0659	37.0139	66.0294	63.206	71.2106
Irf2	61.7486	66.703	66.8054	59.6213	65.1	60.5246	47.8726	75.6445	76.592	67.6333	76.3516	56.4313
Smarcd2	70.1018	65.6325	66.7098	70.2695	75.1126	64.9234	72.8642	55.5677	68.4655	75.6906	60.7597	63.6792
Nsun2	62.4864	64.0376	66.6821	64.7003	58.6038	64.155	65.9172	60.3796	65.8159	66.4865	69.5917	63.9682
Gtpbp4	56.615	65.5243	66.6142	56.3954	44.8673	68.5824	48.7315	68.713	79.1284	61.7159	66.0923	72.0344
Wibg	80.4166	50.2217	66.537	85.7401	84.9308	70.579	54.6962	54.6797	41.2891	105.167	42.588	51.8563
Kpna4	55.0306	73.5724	66.5325	56.6004	52.5658	55.9257	54.4698	87.7994	78.4479	60.7053	69.0505	69.8415
Pdlim1	73.5806	82.574	66.5277	72.5638	73.3002	74.8777	67.9536	79.9819	99.7864	58.7358	61.1282	79.7191
Tax1bp1	43.2476	57.3816	66.41	40.5222	41.4127	47.808	43.116	70.9914	58.0374	57.1827	73.7782	68.2689
Rbx1	62.1844	55.5868	66.394	67.964	66.64	51.9492	46.7238	52.9167	67.1199	64.3831	51.8988	82.9002
Rsl24d1	49.9319	69.9996	66.3348	56.1044	49.064	44.6274	46.9555	73.7755	89.2678	46.9362	79.6509	72.4172
Cdca7	64.8791	78.4222	66.2568	53.5205	70.3223	70.7944	72.4789	79.9517	82.8359	56.8497	58.064	83.8567
Snhg12	57.9821	74.8608	66.2234	64.4346	54.9403	54.5713	102.077	42.2055	80.3005	111.038	26.2354	61.3969
Traf3ip3	41.1124	75.6184	66.1078	36.6602	46.3758	40.3013	86.1534	62.338	78.3639	67.1215	76.3928	54.809
Wbp2	77.9746	76.4489	66.0671	70.7682	77.6277	85.5277	87.0939	50.4148	91.838	75.5086	60.6765	62.0162
Smc1a	71.6265	68.0191	66.0244	68.644	69.4883	76.747	54.8624	72.5884	76.6064	61.2917	74.1689	62.6127
Qars	66.192	61.0894	65.9874	81.0693	60.6336	56.8731	41.0973	80.2893	61.8816	54.9754	68.3934	74.5933
Pim2	76.1301	57.1653	65.9823	67.6411	105.679	55.0699	89.8989	41.8166	39.7804	83.9153	53.7203	60.3114
Atp6ap1	54.4275	58.3894	65.9671	55.337	56.9751	50.9704	60.9192	61.066	53.1831	55.0407	89.2845	53.576
Srp19	63.6548	57.5112	65.9217	53.1668	80.4889	57.3088	78.757	45.5889	48.1877	70.2348	61.4002	66.13
H2-Oa	66.0959	62.3965	65.8339	65.9567	67.1605	65.1705	69.6587	50.4029	67.1279	61.6431	61.4087	74.4499
Ube2v1	87.7298	74.4922	65.752	90.8824	89.0914	83.2156	101.331	73.3203	48.8249	69.5126	55.9074	71.836
Acot13	40.4837	73.7085	65.7331	30.7484	33.7368	56.966	48.7112	63.4428	108.971	80.1974	52.5823	64.4197
Slc2a1	45.9796	49.0487	65.7132	57.4085	45.5633	34.967	83.471	39.6638	24.0115	62.5593	70.8283	63.7519
Strap	73.269	79.3537	65.6832	74.2253	69.4129	76.1686	88.2658	74.89	74.9052	61.2134	60.9097	74.9265
Tmem50a	50.1825	67.2367	65.6672	64.5768	36.5716	49.399	82.5016	78.3207	40.8879	55.69	77.1835	64.1281
Atp6v0d1	72.8771	40.9331	65.5633	73.4087	61.9551	83.2674	54.2354	39.8469	28.717	57.5249	69.8042	69.3608
Twf2	80.2081	65.406	65.4713	92.021	93.0569	55.5463	78.4554	56.4611	61.3014	68.0749	61.038	67.3011
Calm3	67.032	80.3433	65.4345	65.0325	77.3137	58.7496	88.3062	65.5996	87.1241	72.693	49.2506	74.36
Exosc5	73.4469	101.804	65.2663	79.1796	81.2358	59.9253	128.104	59.7351	117.572	80.5555	53.7773	61.466
Utp3	57.7892	39.0314	65.1691	61.9285	64.066	47.3731	37.9767	50.0724	29.0452	53.8403	66.0469	75.6199
Acbd6	86.6144	86.7556	65.1462	78.326	100.031	81.4867	115.933	92.9455	51.3881	77.1384	49.3872	68.9129
Acadl	84.8534	74.9542	65.0647	85.9168	77.9505	90.6928	64.25	86.1276	74.485	59.1534	77.2648	58.7758
Rabggtb	38.1227	79.9812	65.0346	40.4448	34.1662	39.7571	73.2688	83.7581	82.9168	75.7793	62.1148	57.2096
Tex30	38.496	51.9445	65.0279	34.1698	36.3014	45.0167	24.9838	65.8825	64.9672	46.8458	76.9122	71.3257
Tmem160	63.5508	70.3684	64.9654	67.5561	66.0954	57.0008	96.1993	75.1755	39.7304	63.3524	53.6528	77.8909
Cars	60.6754	41.5886	64.9591	72.4756	51.9194	57.6312	44.3231	40.3165	40.1262	53.3496	68.4537	73.074
Fdft1	55.4082	62.2521	64.9358	58.3129	51.1591	56.7527	56.5923	62.9483	67.2156	75.817	66.2803	52.7101
Xbp1	74.2015	65.9981	64.9106	68.5017	77.5625	76.5403	60.8513	73.542	63.6009	78.4498	54.0263	62.2558
Bag1	89.5904	60.2099	64.8334	68.6182	87.8211	112.332	46.3119	67.0198	67.2982	88.955	44.4376	61.1078
Creld2	144.923	68.8587	64.8304	123.042	156.49	155.237	88.8896	61.7451	55.9413	48.0853	63.0552	83.3509
Trpc4ap	52.1701	59.0626	64.79	56.3058	52.8689	47.3357	59.1379	61.0609	56.989	64.503	60.293	69.574
Rpa2	78.255	75.9694	64.6267	80.7848	84.0634	69.917	82.2051	65.97	79.7329	57.6738	65.2089	70.9974
Dld	53.8815	68.2244	64.6039	60.4013	48.8834	52.3598	56.9142	57.654	90.105	48.6083	77.3084	67.8949
Nptn	57.081	74.9507	64.5635	49.6952	59.6782	61.8696	55.1087	93.8771	75.8665	57.0303	61.1878	75.4725
Vta1	53.0642	68.5661	64.5468	59.7159	53.5846	45.892	81.4622	69.9717	54.2644	73.5486	46.3318	73.7601
Cdc20	82.1893	54.1997	64.5126	71.5545	94.7104	80.303	44.7826	56.1659	61.6507	56.833	77.8833	58.8216
Tsfm	69.2759	59.8529	64.4105	66.6546	71.5495	69.6235	63.3561	66.3625	49.8402	62.0884	67.3053	63.8379
Mrps35	65.3932	84.3793	64.4024	59.7421	61.9853	74.4522	71.6216	82.9171	98.5993	84.2262	47.8606	61.1204
Noc2l	77.1655	77.0826	64.2165	86.0505	72.7203	72.7256	92.5949	61.5397	77.1131	77.635	49.3597	65.655
Npm3	68.7542	66.0081	64.2021	70.0165	63.5701	72.676	89.6319	46.6955	61.6968	64.5612	66.1158	61.9293
Arl1	59.2593	54.3353	64.1972	51.6236	57.1853	68.9689	32.2519	80.0108	50.7431	41.7206	86.2083	64.6627
Mrpl15	34.1031	55.4969	64.1963	36.046	39.4128	26.8507	39.8188	69.7791	56.8929	57.5553	53.9072	81.1265
Ywhag	82.9388	68.3408	64.0609	79.5948	82.8332	86.3884	85.3688	58.4927	61.1608	67.048	53.2858	71.8489
Prrc2a	73.4946	77.5418	64.0198	75.6428	76.4536	68.3875	91.0036	71.9491	69.6727	83.6833	54.1466	54.2296
Ngdn	49.4646	44.2996	63.9505	49.4568	49.1477	49.7893	65.0444	39.3628	28.4915	53.5441	55.3197	82.9879
Parp9	93.1869	51.457	63.9441	95.0892	85.8591	98.6124	44.7965	59.9966	49.5779	68.6908	59.4184	63.7231
Kdelr2	75.2259	77.2314	63.9092	65.5813	77.4211	82.6753	91.3544	66.3605	73.9793	59.7194	63.1647	68.8435
Higd2a	62.8395	67.9113	63.8347	82.5685	74.6572	31.2926	93.1756	41.4886	69.0696	70.8013	54.1586	66.5443
Ndufs4	44.582	78.6895	63.7411	52.1026	38.7997	42.8437	57.612	56.4369	122.02	48.3378	72.5555	70.3301
Atxn10	75.9505	67.3757	63.6565	78.3899	72.4203	77.0413	71.7215	64.5811	65.8246	64.5073	50.1804	76.2818
Tcerg1	46.2071	65.5099	63.5773	46.573	51.2129	40.8354	45.7597	75.1759	75.594	65.5883	57.5908	67.5528
Gspt1	53.0266	67.3045	63.577	53.2914	47.6556	58.1329	43.2707	80.0291	78.6138	55.8039	63.0782	71.8488
Chordc1	43.7482	55.371	63.4919	43.4975	36.2644	51.4828	42.7452	66.551	56.8169	57.0281	66.2962	67.1515
Apbb1ip	62.7712	79.6423	63.4662	59.9876	58.2231	70.103	74.5099	77.4886	86.9284	64.9745	65.4355	59.9885
Cirh1a	66.8682	72.0336	63.4464	69.421	70.0117	61.1719	67.7885	60.9468	87.3656	68.2695	56.0494	66.0203
2010-09-14	48.9913	53.6206	63.4405	58.8001	51.5537	36.6201	74.5204	36.6007	49.7406	42.7553	76.3797	71.1865
Vpreb3	209.589	40.9049	63.36	231.256	213.792	183.718	73.6389	8.52526	40.5506	57.588	60.943	71.549
H13	99.465	62.3167	63.2963	102.566	105.299	90.53	75.8804	61.1107	49.959	65.2384	56.976	67.6745
Ap2b1	64.6746	56.3243	63.2835	68.7871	59.9707	65.2661	50.3194	51.7421	66.9114	61.6508	65.1184	63.0813
Atp6v1h	47.7952	58.2123	63.2549	52.7853	43.8933	46.707	41.603	59.7237	73.3102	50.001	73.651	66.1129
Sae1	60.7214	66.4295	63.2547	67.5604	64.3189	50.2848	68.6581	73.9124	56.7181	56.5776	64.4581	68.7285
Wdr74	67.6554	55.2267	63.2538	80.3954	71.1432	51.4275	61.8403	51.138	52.7018	63.027	62.5163	64.2181
Sar1b	51.027	73.2063	63.2442	52.2824	53.5174	47.2813	70.1909	68.2591	81.1689	65.8699	65.6664	58.1963
Hdlbp	65.8366	59.5633	63.1543	67.1029	65.4009	65.006	50.3995	64.2961	63.9944	65.8579	62.3277	61.2774
Mak16	47.3537	64.3254	63.1201	48.9781	41.9074	51.1756	55.2944	64.015	73.6666	62.4036	66.1068	60.85
Pitpna	51.5967	66.5929	63.0944	46.2844	59.2349	49.2708	57.9863	60.8075	80.9849	76.7893	58.0586	54.4354
Emd	67.7242	92.366	63.0654	66.5897	73.4187	63.1642	101.271	91.5959	84.2311	55.5771	63.0103	70.609
Nudt5	55.9354	77.194	62.9647	53.3965	61.318	53.0918	78.738	82.533	70.3111	67.4442	58.9607	62.4892
Anapc13	68.471	67.6101	62.9437	74.2476	60.0258	71.1395	114.058	49.5173	39.255	41.0776	76.9513	70.8023
Wdr75	43.6335	60.601	62.9117	46.9824	38.8331	45.0851	42.8809	68.0828	70.8394	52.9488	70.9758	64.8105
Icam1	57.1571	70.0644	62.8318	60.8107	56.2877	54.3728	56.8539	62.895	90.4442	53.5619	75.4648	59.4686
Timm10	49.7642	97.6418	62.8269	45.099	40.8172	63.3763	133.365	80.8751	78.6854	52.2785	52.558	83.6441
Wdr36	48.8908	70.0773	62.7862	52.3297	47.7754	46.5673	57.259	80.2578	72.7153	44.6825	72.6622	71.0139
Aacs	61.479	47.8198	62.7387	66.9746	64.7694	52.6931	60.6288	43.15	39.6805	59.3183	61.513	67.3849
Otulin	61.6649	70.4776	62.7035	64.0558	66.5862	54.3527	105.49	49.1162	56.827	67.9604	60.2371	59.9131
Lss	51.3741	55.3409	62.6722	55.1159	50.1044	48.9019	48.8755	62.4779	54.6694	85.4971	55.6907	46.8288
Zcrb1	54.2243	55.3956	62.6064	46.9792	59.696	55.9978	56.704	57.441	52.0418	60.2928	76.5127	51.0136
Ldlr	65.1743	61.0757	62.555	68.2308	67.7129	59.5792	53.2246	62.8037	67.1988	81.6735	49.5908	56.4006
Ppil2	53.723	57.1606	62.3727	55.5537	49.5798	56.0357	40.3372	80.6617	50.4828	58.8639	75.2058	53.0483
Hmgn3	57.2891	60.6186	62.333	53.9574	46.2803	71.6297	71.9762	64.0668	45.8128	75.3425	46.0896	65.5668
Glo1	56.1904	61.7374	62.2649	55.4216	65.6461	47.5035	55.0062	66.1306	64.0753	47.0222	68.5125	71.2601
AI506816	33.862	70.4811	62.2325	36.9755	20.7689	43.8417	46.8609	67.8143	96.768	9.64389	113.816	63.2375
Msh6	61.6313	58.8578	62.2002	59.6761	58.9958	66.222	51.6325	69.8784	55.0626	59.2654	58.0907	69.2447
Ddx47	54.0877	64.5947	61.9456	56.3655	54.0347	51.8628	58.5842	62.3539	72.8461	59.8936	51.6798	74.2632
Sqle	49.4385	50.7967	61.7511	54.3569	57.0676	36.891	56.8279	47.6644	47.8979	65.3969	58.0055	61.8509
Cd72	43.3217	86.7904	61.6833	44.8547	38.6793	46.4312	100.292	60.6225	99.4569	63.6167	76.9222	44.5109
Lrp10	74.3883	60.5509	61.6266	75.2878	87.5782	60.2988	97.728	41.9716	41.9531	68.3383	54.8268	61.7147
Hadha	82.0097	61.7171	61.5055	79.7886	83.6007	82.64	65.0291	63.0511	57.0713	66.5797	57.9124	60.0243
H2-Q7	170.751	44.3438	61.4874	152.647	181.528	178.079	50.6508	34.4416	47.939	97.3862	31.6808	55.3954
Gabarapl2	53.1228	68.3982	61.3399	64.0196	50.419	44.9299	72.0361	54.8664	78.292	42.1339	76.3965	65.4893
Arcn1	44.5586	57.7398	61.2647	40.8282	42.456	50.3915	45.3892	74.0921	53.7379	63.5189	64.0218	56.2533
Pop5	57.6136	63.2664	61.2356	60.9226	58.1505	53.7677	52.4731	65.0879	72.2381	60.1651	66.0836	57.458
Bcl3	127.158	37.7196	61.206	118.388	133.425	129.661	61.462	29.2992	22.3975	81.1008	45.5318	56.9854
Mphosph10	34.5808	55.3099	61.0905	30.9831	35.01	37.7493	36.9046	53.8333	75.192	47.3921	61.6151	74.2642
Pdcd6	54.4474	68.2475	61.0834	50.7347	56.9074	55.7	87.0712	68.4946	49.1767	67.0817	57.8404	58.3282
Acap1	72.4923	41.0053	61.0652	69.6872	73.4812	74.3086	47.9146	41.2286	33.8727	57.5653	69.429	56.2012
Rab4b	73.628	47.0074	61.056	59.165	83.7727	77.9464	64.0098	47.6389	29.3735	71.5111	57.0321	54.6247
Mrps9	46.4186	75.2402	60.9596	44.3924	41.9249	52.9384	70.326	78.6097	76.7849	60.8862	68.0615	53.9311
Cdc34	115.782	67.4502	60.8222	126.922	123.555	96.8681	77.6543	67.426	57.2702	76.481	44.9065	61.0789
Nfkb2	69.506	70.6073	60.7775	62.9429	73.6863	71.8889	91.7393	52.6015	67.4813	62.7164	61.374	58.2422
Ccdc12	57.931	46.2502	60.7484	50.3648	58.0658	65.3623	66.688	52.3894	19.673	72.5425	37.7078	71.9949
Dcun1d5	54.3203	38.9361	60.7201	53.6023	50.4079	58.9506	41.3505	63.2594	12.1984	60.7847	56.3272	65.0484
Cbx1	65.2445	86.6626	60.7025	55.6033	81.7559	58.3743	96.3443	76.4838	87.1597	55.5169	56.4575	70.1332
Pole2	41.7511	55.4278	60.6924	37.7523	45.5745	41.9265	47.45	48.0667	70.7666	61.8457	73.2742	46.9571
Drg2	53.2552	65.9216	60.6911	61.0411	46.331	52.3936	50.7923	68.9802	77.9924	51.4607	51.314	79.2987
Syk	78.2833	50.3668	60.6689	75.7131	82.8305	76.3064	53.0403	47.4458	50.6143	52.0938	57.6891	72.2239
Wipf1	82.2105	66.0959	60.6342	70.9613	88.8159	86.8542	80.6567	63.5357	54.0952	85.7228	48.4841	47.6958
Naa25	78.0996	46.9619	60.63	75.6058	83.1955	75.4976	33.5672	47.1044	60.2143	55.6832	53.0711	73.1356
Cdca8	59.7244	65.0079	60.557	56.5897	65.6988	56.8848	49.7473	76.7907	68.4857	46.0706	73.8385	61.762
Nusap1	37.159	56.6866	60.5446	34.6491	38.6818	38.1462	29.983	73.7502	66.3267	43.1866	70.1141	68.333
Eif4e	53.5388	56.9096	60.5184	50.2493	54.704	55.6633	57.2931	61.8644	51.5713	60.3145	57.4852	63.7555
Trappc6a	96.6755	59.2401	60.4857	83.84	111.976	94.2109	130.214	33.1651	14.341	98.616	52.4765	30.3645
Lmo2	32.8417	61.1887	60.4212	29.1614	27.7089	41.6547	67.2625	58.9605	57.3432	84.9314	49.638	46.6943
Mpc2	69.7191	72.9862	60.4045	67.091	77.1853	64.8809	81.4097	62.8327	74.7162	61.4312	60.2136	59.5686
Poldip3	73.474	55.3109	60.3499	72.4928	85.0652	62.864	57.1789	63.3917	45.362	67.0138	57.5383	56.4978
Eif4g2	45.2833	62.9516	60.3145	45.575	42.0135	48.2614	46.036	68.5427	74.2763	47.5188	69.4656	63.9591
Arf6	92.8442	75.0403	60.3116	91.7793	102.201	84.5526	82.8442	63.9398	78.3368	76.8074	48.4777	55.6495
Mrpl32	54.9038	55.0917	60.3092	68.2227	54.2562	42.2325	46.8771	75.3752	43.0229	40.7327	63.7215	76.4735
Atad3a	60.4229	62.3676	60.2462	65.7819	54.0194	61.4675	61.2614	61.6722	64.1692	66.8744	54.6289	59.2352
Tomm6	40.0792	37.179	60.1621	42.6166	55.5746	22.0463	35.3472	54.5624	21.6273	48.2478	56.2304	76.0081
Sc5d	35.8214	61.2761	60.1106	39.8317	31.6491	35.9835	73.5577	62.6166	47.654	71.2378	57.0873	52.0066
Tspo	164.136	53.584	60.0643	185.716	168.89	137.803	63.1254	41.7606	55.8661	57.5319	68.1419	54.519
Pafah1b3	68.7428	52.695	60.0489	68.9702	82.189	55.0692	57.3901	45.9977	54.6973	58.1453	61.9508	60.0506
Mrpl27	72.1727	81.6	60.0162	79.2889	60.6266	76.6028	72.5739	64.6305	107.596	64.3378	48.21	67.5008
Myo1g	56.1208	52.9888	59.9776	60.1832	57.7593	50.4199	67.5237	49.5462	41.8965	48.9304	67.7566	63.2459
Cdk2ap1	90.642	74.3384	59.9767	86.6459	99.2279	86.0522	76.0229	73.3438	73.6486	86.9187	42.5519	50.4595
Crlf3	46.6798	63.0438	59.9739	50.756	45.6372	43.6461	59.6336	64.6559	64.8418	49.8506	73.1179	56.9532
Tmem261	96.0589	48.8874	59.9564	110.919	103.014	74.2433	79.3562	36.0924	31.2135	100.321	36.7125	42.8356
Polr2i	87.156	61.2692	59.9168	92.4438	93.6908	75.3335	114.743	52.4366	16.6277	74.5703	41.2872	63.893
Rnf19b	81.7642	48.3106	59.9081	84.5907	84.8256	75.8763	69.6967	40.3443	34.8907	73.0212	51.9809	54.7222
Gnb1	79.6082	54.5819	59.8951	75.6104	81.0978	82.1165	78.7028	43.0478	41.9952	70.2439	56.1387	53.3027
Mrpl21	46.9764	50.3329	59.8502	45.3714	51.3095	44.2484	48.5403	56.1956	46.2627	53.7896	60.4589	65.3021
A630001G21Rik	39.6689	40.6728	59.8402	41.9121	38.8674	38.227	37.4546	42.3761	42.1876	46.9492	66.7725	65.799
Pltp	48.2822	23.0282	59.8286	55.1811	39.1597	50.5058	34.9669	13.849	20.2686	69.6888	76.8158	32.9811
Tmem59	45.4369	51.0388	59.7926	53.45	45.823	37.0376	52.7844	45.8318	54.5	50.6937	66.4757	62.2085
Cd69	30.6261	119.021	59.788	25.6223	28.6052	37.6508	87.4259	134.952	134.685	53.9762	67.4097	57.9781
Ddx17	58.0713	45.4249	59.7346	50.6669	64.9634	58.5837	35.8496	45.196	55.2293	65.6779	58.9195	54.6063
Polr2d	46.2718	60.2342	59.7031	55.5595	44.2179	39.0381	62.5896	58.8745	59.2385	67.6246	63.341	48.1437
Sell	44.212	56.0356	59.6956	38.5715	45.3983	48.6661	33.4399	79.0405	55.6265	47.0261	84.227	47.8337
Mtx2	48.4904	69.0288	59.6665	49.8303	43.3547	52.2863	67.0646	63.0836	76.9381	52.9067	63.3448	62.7478
Mrps34	127.432	60.5782	59.6525	112.34	148.385	121.572	80.509	66.2254	35.0003	94.1794	28.969	55.809
Aarsd1	67.1717	74.5448	59.6398	64.235	70.5557	66.7242	46.9664	72.498	104.17	50.4759	61.9651	66.4784
Asns	97.4765	34.9608	59.6303	108.838	91.7957	91.7961	77.0111	20.8032	7.06793	46.4896	60.347	72.0542
Polr2b	62.2176	71.6684	59.453	58.0927	54.5778	73.9825	69.5334	73.3968	72.075	48.4853	65.0513	64.8223
Mrps26	80.9898	59.4188	59.4482	74.108	81.7178	87.1434	54.3344	65.1502	58.7719	76.676	57.2559	44.4126
Ranbp2	45.5195	68.2949	59.4193	47.8486	40.2396	48.4702	36.6267	80.566	87.6919	44.8329	70.0213	63.4037
Apex1	40.9671	69.3532	59.4141	34.9796	47.9454	39.9761	69.4349	83.4773	55.1475	57.1583	57.656	63.428
Rbm14	67.2594	55.9596	59.386	61.9015	75.4092	64.4675	61.7267	48.9394	57.2128	77.0389	53.3604	47.7588
Tmem147	82.6423	63.7815	59.346	107.609	65.752	74.5662	97.4128	51.2618	42.6699	47.3847	58.95	71.7032
0610010K14Rik	88.6724	57.958	59.2802	78.1943	67.428	120.395	86.4921	41.2642	46.1177	85.0785	42.192	50.57
Apopt1	48.9076	62.6143	59.2393	33.7556	59.6061	53.3611	85.5975	60.1662	42.079	80.5192	54.9824	42.2163
Rbm8a	47.3811	46.3629	59.2071	40.7455	46.4062	54.9916	35.5103	58.0578	45.5207	60.4878	55.5233	61.6103
Ppp3cc	91.1589	67.7495	59.183	83.5154	92.941	97.0202	87.921	54.8085	60.5191	76.5514	44.4121	56.5854
Gorasp2	73.6411	61.7276	59.1676	58.1005	76.2692	86.5536	66.5536	58.1973	60.4318	68.7744	52.4715	56.2568
Sap30	29.9463	57.9459	59.1468	27.5297	26.6658	35.6434	60.1548	55.7135	57.9693	40.8532	70.3465	66.2406
Gpr183	21.6337	65.5477	59.1314	21.0883	23.648	20.1648	73.2818	65.5008	57.8604	50.123	81.4321	45.8392
Asf1b	61.7804	61.1881	59.1231	53.6814	61.8161	69.8435	67.6107	63.5973	52.3561	57.3958	54.7377	65.2357
Wdr33	34.4595	56.8313	58.878	35.5632	27.0098	40.8056	40.5065	61.3388	68.6484	44.8792	61.7125	70.0423
Sec11a	46.4684	63.0338	58.8471	43.9524	40.9146	54.5382	25.9085	91.8582	71.3348	45.3212	67.5878	63.6322
Pds5a	57.838	66.3771	58.8332	51.6382	57.4259	64.4497	56.1588	69.7836	73.1889	62.2557	59.2746	54.9692
Clpp	80.0071	73.1197	58.7619	75.9858	76.1371	87.8986	82.2079	44.1875	92.9637	76.132	66.5557	33.5981
Erap1	65.8296	56.6527	58.7511	66.8739	59.5855	71.0295	37.1858	67.7148	65.0573	44.0035	57.1451	75.1046
Ndufv1	72.5933	68.2347	58.7009	85.8047	73.0535	58.9218	81.8735	53.469	69.3617	53.5725	53.6322	68.8979
Man1a	78.7774	50.6163	58.6989	76.7244	87.1702	72.4377	57.6692	50.0733	44.1064	72.8577	61.3875	41.8515
Mrpl48	56.5339	68.3557	58.6986	60.6476	44.7517	64.2024	55.428	73.3346	76.3044	63.5509	65.5297	47.0152
Gins1	75.0334	71.7792	58.6731	78.9345	76.5883	69.5774	73.3258	59.4201	82.5917	47.3231	63.4344	65.2618
Coa3	66.4702	55.4616	58.6509	45.0715	75.959	78.3803	79.97	62.8236	23.5912	75.2351	51.384	49.3336
Srpk1	49.7653	59.7699	58.6281	48.8286	46.4964	53.9708	64.243	50.0892	64.9774	51.8051	54.7238	69.3553
M6pr	47.1304	82.36	58.5874	41.7477	48.5938	51.0498	95.0024	73.6056	78.4722	64.3689	53.6427	57.7505
Tcf25	64.2443	53.8283	58.5586	61.4738	56.8612	74.3978	50.4741	56.9882	54.0228	67.5963	53.0227	55.0567
Itgb2	70.1446	46.954	58.3596	70.0718	67.6636	72.6984	38.8525	42.4097	59.5998	47.9746	67.9029	59.2013
Eif1b	49.5305	37.2393	58.3476	51.4249	45.7116	51.4551	41.249	47.7544	22.7145	74.7028	41.5585	58.7815
Ddx54	59.3414	52.1784	58.3163	62.738	66.8796	48.4067	64.1474	38.9658	53.422	65.5181	44.4537	64.9772
Txndc5	92.0902	52.0248	58.3058	83.9223	78.519	113.829	41.0933	65.0647	49.9164	73.1476	49.5776	52.1922
Chtop	61.3568	48.8957	58.2949	60.6034	62.981	60.4859	65.9444	46.0313	34.7114	64.2637	58.2739	52.3471
Mrpl38	66.4283	79.462	58.2707	70.1106	69.7957	59.3785	82.9962	57.934	97.4557	71.3361	41.2825	62.1935
Myl12b	32.0463	72.3999	58.2489	30.3142	28.3836	37.4411	92.0451	81.0795	44.075	54.3573	63.3599	57.0296
Nol11	42.1449	72.351	58.1977	47.6867	36.1677	42.5803	55.0228	70.8517	91.1785	50.1286	62.1873	62.2772
Mrps33	30.547	71.0852	58.1393	41.0777	35.385	15.1783	62.4718	84.3784	66.4054	44.284	68.6856	61.4482
Rbm17	61.0798	50.1402	58.0842	57.3478	54.0249	71.8668	50.9645	62.8502	36.6059	75.6988	40.663	57.8907
Snx6	33.428	50.5077	58.0842	35.2797	33.1645	31.8399	40.4871	40.7586	70.2775	47.8194	57.6393	68.794
Sbds	64.3996	65.8294	57.8123	63.4628	61.9845	67.7517	60.0911	64.2168	73.1804	55.1742	57.3819	60.8808
Sec23b	61.8491	60.8859	57.804	70.3349	52.0959	63.1164	58.3898	59.6458	64.6221	40.1812	65.5556	67.6754
Trappc2l	66.7285	70.3877	57.7362	76.3377	60.8037	63.0441	43.3194	58.51	109.334	38.6319	75.3388	59.2378
Napa	69.4394	64.0272	57.6625	63.8736	61.4476	82.9969	74.8513	56.1661	61.064	58.7644	51.3726	62.8505
Noc4l	95.556	57.4355	57.631	105.249	102.232	79.1864	53.0338	59.5373	59.7355	56.8864	51.4657	64.5409
Nupl1	37.6553	57.6127	57.6275	44.0002	32.8408	36.1248	43.1024	50.0006	79.7351	50.4503	61.0676	61.3646
Mrpl55	76.9025	66.5963	57.5802	77.2733	80.2635	73.1708	81.6103	62.0033	56.1752	62.9822	51.3892	58.3693
St8sia4	87.3195	47.1762	57.5149	74.2237	105.901	81.8335	44.5594	45.8506	51.1187	48.9097	79.2718	44.3632
Lonp1	59.35	59.647	57.4217	60.187	63.2244	54.6387	59.8259	66.1691	52.9461	63.3192	56.1233	52.8227
Slc2a6	50.5025	75.175	57.4212	46.2531	60.5049	44.7496	87.0121	56.5531	81.9598	55.9199	62.6185	53.7252
Orc6	53.4781	87.2293	57.369	50.4587	58.1585	51.817	65.0541	101.2	95.4337	51.921	54.7859	65.4002
Xpnpep1	57.0775	50.1539	57.3065	55.0538	55.0312	61.1476	52.2021	59.6979	38.5617	68.6509	51.311	51.9576
Sipa1	71.7733	60.5484	57.276	65.4137	75.1701	74.7362	63.9239	62.1845	55.5367	61.2259	57.1674	53.4347
Ncbp1	50.156	59.2591	57.2713	53.8241	54.2244	42.4194	54.8149	62.8722	60.0901	62.6711	55.8837	53.2592
Gimap3	36.1312	38.3412	57.1334	34.0495	37.3836	36.9606	42.5449	53.6525	18.8262	52.534	63.4215	55.4447
Ndufs1	50.9631	56.1622	57.096	52.6044	48.5996	51.6854	35.9634	68.1662	64.3569	43.0895	66.8547	61.3438
Lrpprc	47.8304	65.7009	57.0831	52.2061	42.5149	48.7702	52.7972	68.8611	75.4444	49.5139	60.1191	61.6162
Gtf2h5	31.2588	48.2378	57.0822	36.5196	24.9709	32.2859	42.6292	47.5897	54.4945	42.6118	63.5472	65.0876
Smu1	44.3564	52.3022	56.956	48.4062	40.2822	44.3807	42.3088	59.0003	55.5977	56.2001	54.6668	60.0011
Emp3	72.525	36.0391	56.9441	77.4338	80.6161	59.5253	37.1143	49.106	21.8971	56.7399	53.4184	60.6741
Mcmbp	72.0487	62.6498	56.942	77.3791	72.5665	66.2004	56.8068	60.1412	71.0012	56.3001	55.1353	59.3907
Nucb1	53.6572	53.5883	56.9405	51.3414	48.8769	60.7532	46.1591	49.3368	65.2691	58.9571	54.5719	57.2926
Nampt	68.8136	37.8046	56.9314	75.1911	58.7565	72.4931	36.7037	49.5743	27.1359	63.226	49.1587	58.4094
Wtap	45.4831	48.0055	56.9217	47.5916	45.2001	43.6575	56.538	45.715	41.7634	54.7451	60.1049	55.9152
Tomm70a	56.7335	55.0498	56.8568	59.5569	56.5609	54.0826	40.465	53.0611	71.6232	58.1233	48.435	64.012
Far1	49.4554	52.6271	56.8357	50.3564	46.3615	51.6484	35.6931	63.2231	58.9651	51.419	60.363	58.725
Adrbk1	67.6903	51.5343	56.8025	65.5671	70.2543	67.2494	58.5578	43.5813	52.4637	56.6211	57.1913	56.5949
Dnm2	64.1771	50.9012	56.7555	60.5324	65.4298	66.5691	48.5544	38.9029	65.2464	51.8549	66.7705	51.6413
Ssr3	44.1655	48.6894	56.7509	48.4563	49.0322	35.0081	46.2235	52.8764	46.9683	47.5635	59.0049	63.6842
Syvn1	68.1345	50.5621	56.7108	74.0322	76.3766	53.9949	71.4485	42.3713	37.8665	58.3973	55.8598	55.8753
Yme1l1	33.9434	50.0399	56.6579	35.5223	31.3146	34.9935	28.3905	57.5191	64.2101	38.6732	70.2928	61.0076
Prpf38a	56.9166	58.5694	56.6219	60.476	50.1691	60.1046	38.0981	63.5654	74.0449	38.7413	72.5747	58.5495
Serf2	51.8395	71.4553	56.4754	48.99	54.8679	51.6606	112.754	56.1386	45.4737	76.2874	43.9487	49.1903
Hirip3	43.3789	69.3538	56.451	41.7718	44.4989	43.8659	72.8877	71.7996	63.3741	55.7901	53.3736	60.1894
Hnrnpul2	40.2404	62.2404	56.4041	40.7527	41.9524	38.016	51.3272	56.6367	78.7572	52.8152	60.4081	55.9889
Zcchc18	57.6114	60.8246	56.3444	55.7597	60.4866	56.588	48.9535	71.8144	61.7058	48.674	54.8475	65.5117
Copg1	58.5834	55.3494	56.1077	58.209	60.9927	56.5485	39.2898	60.6431	66.1152	59.2886	41.1666	67.8679
Blmh	49.8639	53.2261	56.0668	54.3188	55.9282	39.3447	35.6547	57.9478	66.0757	49.6704	58.7191	59.8107
Dhx58	87.2396	35.3855	56.012	92.344	75.2151	94.1597	32.0636	40.9872	33.1058	59.3877	48.0718	60.5766
Ppp1r12a	38.2623	59.6629	55.865	43.2382	34.1483	37.4005	47.0488	54.469	77.4708	57.7156	57.0947	52.7847
Msh2	39.7532	60.1819	55.8319	38.37	38.2984	42.5912	49.6629	61.0888	69.7938	49.3993	55.0988	62.9976
Gmps	44.4221	62.6468	55.7781	46.6591	46.9399	39.6675	52.7736	63.4464	71.7203	40.101	67.9227	59.3105
Rab1b	62.0452	64.5908	55.7739	56.484	66.5121	63.1394	72.3082	61.7376	59.7267	63.2437	49.4345	54.6436
Fads2	49.9855	59.0819	55.745	53.8522	49.5895	46.5149	47.4584	45.7859	84.0015	45.5786	62.6142	59.0422
Cdkn1b	51.3864	50.9607	55.6845	49.0681	59.1155	45.9755	75.0528	37.2383	40.5911	76.6769	51.6002	38.7764
Gadd45b	47.7337	38.7402	55.6549	44.204	43.6438	55.3532	47.1473	38.5291	30.5441	54.7924	52.8899	59.2825
Arglu1	57.4814	63.7514	55.6209	38.87	56.7606	76.8134	48.871	62.2364	80.1466	57.127	50.6446	59.0913
Stap1	18.772	68.7802	55.6191	26.4208	16.1034	13.7918	66.337	53.028	86.9754	65.0097	60.2423	41.6055
H2-Ob	30.3968	38.3064	55.5555	23.6002	31.0262	36.564	46.6592	35.3194	32.9407	84.6978	43.4793	38.4895
Maea	60.0321	61.3628	55.5551	54.6695	59.458	65.9687	67.4461	63.8862	52.7563	45.4263	62.3263	58.9125
Foxp1	49.4555	52.4791	55.5085	47.3238	51.3603	49.6825	68.1757	42.7425	46.5192	60.736	54.1922	51.5973
Irf3	43.0895	48.3658	55.4978	47.4608	45.565	36.2426	33.0057	47.6511	64.4407	53.8132	49.9482	62.7319
Ppp3r1	32.9471	79.1358	55.4753	30.1545	33.6337	35.053	70.8126	84.5831	82.0117	61.9935	55.4089	49.0236
Myg1	54.6133	65.1961	55.4529	59.086	54.3005	50.4534	76.2695	58.8654	60.4534	57.0768	42.4127	66.8691
Nob1	65.9059	51.5473	55.3138	74.7871	57.9534	64.9772	49.0249	43.75	61.8669	60.5354	52.9209	52.4851
Copz1	35.1517	48.1463	55.1812	38.8708	31.325	35.2593	52.4933	50.2538	41.6919	52.3531	50.8531	62.3376
Exosc9	43.228	63.8537	55.1732	45.4278	43.9234	40.3326	52.1495	67.6189	71.7926	47.2219	59.2961	59.0017
1600002K03Rik	28.2148	56.9192	55.1099	34.1747	21.8157	28.6541	59.0612	30.3891	81.3074	37.8144	63.7544	63.7608
Bcas2	29.4371	55.5705	55.0697	31.9208	35.1103	21.2802	41.4297	64.8919	60.39	50.1538	58.7525	56.3028
Vps35	57.394	64.5961	54.9753	54.5	52.503	65.1791	47.7722	61.0676	84.9485	48.7475	60.5215	55.6567
Ssna1	52.0434	66.5217	54.9152	44.2872	56.2756	55.5674	75.7276	74.7779	49.0597	66.0053	54.497	44.2432
Tap2	136.387	56.3605	54.8743	134.204	155.03	119.927	63.2327	64.9883	40.8605	63.2068	55.7206	45.6955
Glud1	87.1621	52.9993	54.8686	86.3893	77.2761	97.8209	51.9458	52.0427	55.0094	62.0862	50.3227	52.197
Rab8a	35.8839	56.7788	54.8652	39.896	37.2365	30.5191	30.9898	76.4752	62.8714	49.6785	66.3182	48.5991
Srp72	43.4049	46.7704	54.8368	45.0547	40.7776	44.3824	40.7858	51.7391	47.7861	53.2193	53.3945	57.8967
Naa20	59.9396	43.9936	54.6474	67.3642	61.22	51.2346	59.6365	33.4554	38.889	49.0919	43.0136	71.8367
Prkd2	47.4178	39.9114	54.6184	44.5303	49.8061	47.917	46.4323	43.4644	29.8376	64.0725	46.9037	52.8791
Ift27	60.3412	38.0431	54.6088	57.903	73.2717	49.8488	39.9613	44.1608	30.0074	55.3248	53.5944	54.9071
Idh3a	50.3455	69.1484	54.6076	52.8991	49.632	48.5053	60.3376	56.659	90.4486	45.8063	58.3781	59.6385
Ranbp3	57.8358	71.2644	54.6046	52.0569	56.368	65.0826	65.2123	71.078	77.503	49.4742	58.4344	55.9052
Pin4	61.3973	103.475	54.5819	51.0125	52.5323	80.6471	64.6508	112.27	133.504	13.305	73.6656	76.775
Rad51	38.8592	46.9339	54.5576	38.9856	39.5467	38.0453	39.6488	42.3709	58.782	43.9365	49.9329	69.8033
Ncoa3	39.9337	59.082	54.5499	35.6783	41.8947	42.2282	54.8084	62.5191	59.9186	68.8378	49.7383	45.0735
Mrpl46	50.636	41.2433	54.5236	48.4105	54.5515	48.9459	35.6705	53.6849	34.3745	51.3864	51.3402	60.8442
Babam1	76.5369	57.2212	54.5147	65.0099	77.1883	87.4126	95.5559	38.1046	38.003	80.4089	40.4958	42.6395
Srebf1	48.303	54.466	54.498	48.5728	52.7257	43.6104	58.3872	53.4088	51.6019	61.7117	54.4682	47.314
Rab14	67.2311	57.3618	54.4714	60.8591	63.4281	77.4061	57.4372	69.4642	45.184	60.3688	57.2039	45.8415
Ptk2b	62.651	71.3537	54.4321	63.342	69.2372	55.3737	74.1078	69.6528	70.3005	59.9582	51.3614	51.9768
Elp2	54.837	51.0354	54.4224	54.3964	46.044	64.0705	37.6656	66.7302	48.7104	44.1601	64.8898	54.2172
Exosc10	79.473	62.8322	54.3099	79.9118	85.9499	72.5572	63.868	50.8342	73.7943	56.8004	51.7076	54.4216
Brd2	59.7646	43.4359	54.2122	53.9971	55.4214	69.8751	49.0079	42.7323	38.5674	62.9516	47.2813	52.4037
Mrpl2	59.8658	65.1479	54.1839	66.6664	62.9592	49.9717	72.8361	67.4585	55.1492	62.956	48.485	51.1109
Spata24	22.0826	47.6201	54.1751	23.1534	24.7119	18.3824	40.7436	37.5328	64.5839	70.0846	50.6411	41.7996
Aldh18a1	76.2832	52.9008	54.121	82.5584	73.041	73.2501	58.6169	49.8679	50.2177	53.0987	56.2446	53.0197
Nedd9	33.3434	56.4401	54.1175	35.4103	36.7498	27.8701	59.3624	48.2901	61.6677	64.8467	52.9096	44.5962
Slc7a5	76.1115	39.8096	54.1001	76.0041	82.2389	70.0916	41.0268	36.6555	41.7464	62.0395	50.3847	49.8762
Spib	73.0665	53.358	54.0562	70.3286	79.0242	69.8466	68.5623	44.3179	47.1938	62.084	44.8177	55.267
Taf1d	19.1255	48.4098	54.0384	24.9381	16.848	15.5905	16.2885	69.1436	59.7974	49.1889	56.1306	56.7958
Pcyt2	50.1439	50.8142	53.9645	39.9382	48.4817	62.0119	59.6542	55.4592	37.3292	62.4997	53.3372	46.0567
AI662270	35.5876	43.433	53.9625	31.2806	35.7982	39.684	46.4955	46.7457	37.0578	42.3037	46.6683	72.9156
Arl6ip1	35.0538	50.3184	53.9213	34.7076	35.2071	35.2465	24.4371	59.2345	67.2836	32.0605	68.6955	61.0077
Plp2	120.171	38.4982	53.8935	130.277	131.111	99.1247	39.7316	33.2206	42.5423	65.4135	47.6546	48.6124
Smarcc1	58.9832	58.0309	53.8711	58.1005	59.5894	59.2598	55.0634	54.3729	64.6564	49.9938	52.0579	59.5617
Kif11	48.0289	49.8512	53.8033	45.93	49.4828	48.674	26.8659	63.6871	59.0007	34.4901	64.9068	62.013
Ptcd3	39.9766	52.8756	53.7735	38.7485	35.0065	46.1748	35.7822	59.9954	62.8492	42.152	60.8244	58.344
Srp68	51.8186	48.5006	53.7551	51.7275	49.8439	53.8844	55.9013	44.1256	45.4749	47.0633	51.6578	62.5443
Prim1	41.5243	58.4928	53.6779	40.5935	38.3373	45.642	48.7852	56.4792	70.214	35.596	64.6308	60.8069
Nop16	39.0141	67.8652	53.6089	34.3594	47.8318	34.8512	67.4377	72.4967	63.6613	37.2738	62.3973	61.1555
Nmi	39.6441	26.2767	53.6057	44.783	33.105	41.0443	23.587	27.3684	27.8748	52.6187	49.3047	58.8937
Tmsb15b1	15.2587	36.3849	53.5927	4.12629	20.424	21.2258	17.0159	37.5562	54.5826	45.2821	70.2057	45.2903
Rabac1	69.7871	32.8713	53.5692	76.7567	67.0117	65.5929	26.2913	48.193	24.1296	66.7319	50.4544	43.5213
Dpp3	50.2667	70.9478	53.5269	54.8413	55.1327	40.8263	64.2667	63.3797	85.1972	54.3734	52.2445	53.9629
Max	67.5736	48.6229	53.4686	65.0287	79.1585	58.5336	52.8361	47.9502	45.0824	58.7505	35.6706	65.9847
Atp2a2	74.9875	49.5404	53.4531	80.964	72.4599	71.5385	45.2356	53.2736	50.1121	45.2307	55.3582	59.7705
Dync1i2	44.7862	59.0504	53.4148	42.7312	39.2085	52.419	57.3036	65.4417	54.4061	47.5956	53.1552	59.4934
Slc25a1	67.097	66.5296	53.4021	72.2708	69.1485	59.8716	89.9927	68.2994	41.2967	69.9656	45.334	44.9067
Rsrc2	28.2312	40.8649	53.3901	28.3226	26.5203	29.8507	46.364	43.2872	32.9435	43.7068	52.2012	64.2623
Zwint	32.758	47.6245	53.2934	33.1485	33.861	31.2646	29.8372	53.8869	59.1495	37.8251	54.5395	67.5155
Mrps12	79.2034	79.6131	53.2576	76.2243	81.3036	80.0825	79.4834	92.0189	67.3369	52.8474	52.7999	54.1254
Gadd45g	32.0828	34.9335	53.1815	30.2247	28.3002	37.7235	57.1221	29.1754	18.5031	55.3205	62.8705	41.3536
Gnl2	57.2946	63.4867	53.1256	56.6143	56.9723	58.2971	67.3518	64.4478	58.6603	48.0887	50.4478	60.8402
Eif2b5	54.2498	50.7071	53.1251	58.5903	56.4375	47.7217	58.9521	55.1805	37.9886	57.8217	47.3892	54.1645
Ccdc124	57.3832	63.6476	53.1017	58.4238	48.8637	64.8623	45.7572	65.0131	80.1724	47.9398	58.3741	52.9911
Smndc1	36.5954	42.8805	53.0535	40.9449	34.3692	34.4721	38.3814	47.9893	42.2708	46.1291	51.3751	61.6563
Ggnbp2	31.7674	55.7255	53.026	33.9144	35.2497	26.1379	30.0871	69.0423	68.047	45.5544	61.0896	52.4341
Adss	36.3427	68.0248	52.9928	39.8367	37.8586	31.3329	52.7478	68.3366	82.99	51.6923	60.1029	47.1832
Clk1	28.6388	49.3755	52.9384	29.4404	28.2023	28.2738	36.5329	53.3912	58.2022	55.372	59.4538	43.9894
Tmem38b	33.7235	83.7582	52.9254	44.5123	27.5679	29.0903	18.8783	100.922	131.475	67.1897	61.1356	30.451
Necap2	66.1015	60.8047	52.9186	63.6017	78.1162	56.5864	64.5544	62.6161	55.2436	50.2682	50.8508	57.6367
Tbl3	61.646	62.9406	52.8906	71.7152	58.2862	54.9367	62.5496	52.4635	73.8087	48.3379	62.9271	47.4068
Igbp1	37.4719	47.0019	52.8857	38.5783	40.2652	33.5722	33.6415	36.3506	71.0136	46.1557	54.8759	57.6254
2010-09-01	44.8828	60.5141	52.6965	44.9451	45.7931	43.9102	40.1393	71.3163	70.0867	41.4632	56.8789	59.7473
Mien1	48.5703	37.1096	52.6344	38.6226	49.421	57.6674	38.071	28.3341	44.9239	60.4409	46.9674	50.495
Cmpk1	53.3305	54.9481	52.6093	52.7493	42.5032	64.7391	35.1852	76.3768	53.2822	39.8257	50.0087	67.9934
Polr2c	66.5801	61.4421	52.6046	60.9317	66.5622	72.2465	60.0615	53.3921	70.8727	49.4421	53.2569	55.1148
Nans	66.681	54.4042	52.6038	75.5455	59.5887	64.9087	67.6443	50.2004	45.368	57.826	56.1692	43.8163
Mtap	32.4927	58.2581	52.579	35.2035	29.4448	32.8297	58.9021	62.3881	53.484	47.9719	53.2113	56.5539
Trafd1	89.281	27.0222	52.5011	100.694	91.7695	75.3795	23.3907	30.8412	26.8346	64.1855	37.875	55.4427
2700029M09Rik	37.7554	43.9821	52.4999	48.4143	27.3324	37.5194	33.0851	57.4546	41.4067	45.805	51.9482	59.7464
Prpf19	58.4705	54.706	52.4858	63.796	62.1405	49.475	70.876	44.1144	49.1276	48.0926	50.8273	58.5375
Tbc1d10c	60.7753	45.4675	52.4255	46.6732	83.6233	52.0293	73.9392	28.5334	33.9299	64.7678	42.9773	49.5312
Atf6b	54.3174	50.5877	52.4015	46.9106	62.2894	53.7521	64.9478	45.5483	41.2669	64.2603	47.6383	45.3058
Emc4	38.4842	56.6604	52.3879	45.7657	36.367	33.32	76.3172	46.3855	47.2787	48.6885	59.0409	49.4344
Cox14	69.7387	73.8455	52.3839	61.6031	66.4547	81.1584	67.8893	52.3975	101.25	58.2146	67.1774	31.7598
Hmha1	64.5349	50.1975	52.3466	71.1942	66.055	56.3555	58.651	41.7499	50.1916	56.7628	53.0451	47.232
2810428I15Rik	60.1704	60.4154	52.3271	72.5602	47.3634	60.5876	84.1881	52.4814	44.5766	58.641	46.6043	51.736
Syce2	30.6406	37.6894	52.3082	33.0299	36.3896	22.5023	41.5815	31.4006	40.0862	54.327	49.7336	52.8641
Sdcbp	50.5586	46.9844	52.2763	53.7191	50.9574	46.9993	36.4211	50.9	53.6321	48.5908	52.8865	55.3517
Sumo1	40.1201	63.995	52.2324	39.0722	41.3191	39.969	72.8209	59.0139	60.1502	49.1554	47.1647	60.3769
Snhg3	66.4486	49.0386	52.2246	67.117	77.6147	54.614	37.5268	57.927	51.6621	36.0404	58.5131	62.1201
1810043H04Rik	67.3852	43.3672	52.1933	65.1986	80.3919	56.5652	90.691	11.666	27.7448	45.6232	54.3878	56.569
Ltb	69.6867	37.2549	52.1758	56.3072	92.9956	59.7572	66.0751	22.9488	22.7409	51.6728	49.9282	54.9265
Map4	40.0832	58.9421	52.1644	40.048	40.132	40.0695	46.1448	58.5965	72.0851	51.0988	53.0639	52.3306
Nup43	42.0148	58.3102	52.1591	47.0822	36.6705	42.2918	46.1084	69.0802	59.7421	49.1196	54.6522	52.7056
Zfp36	81.1352	48.5622	52.1466	75.1059	79.9537	88.3461	75.5442	41.5427	28.5998	63.742	40.0942	52.6035
Kdm1a	48.4637	55.8891	52.0999	53.0097	43.2771	49.1043	55.6351	57.1177	54.9144	57.0319	50.9912	48.2765
Cnot2	34.2911	58.7712	52.0662	36.6666	34.5017	31.7049	54.6015	58.2567	63.4555	43.7093	50.424	62.0654
Ptpn18	68.0875	63.286	52.0623	63.8716	62.5102	77.8808	79.6561	59.8176	50.3844	62.914	44.9298	48.3431
Tipin	33.3099	40.8568	52.0376	39.2269	27.8712	32.8314	32.1681	54.1692	36.233	48.1464	56.8218	51.1448
Mrpl16	70.2884	62.8251	52.005	72.2129	68.797	69.8552	44.7996	55.5696	88.106	44.7812	48.3597	62.874
Diap1	51.4263	57.1035	51.9296	45.3214	54.2495	54.708	31.8315	60.6005	78.8786	47.4573	57.7775	50.5541
Nfkbiz	39.7665	48.9377	51.9144	39.9143	32.9596	46.4256	56.5176	48.4406	41.8551	49.7126	51.155	54.8754
Rbm5	33.1221	38.5409	51.8365	31.9815	29.7197	37.665	41.9648	42.6584	30.9994	49.2899	58.9264	47.2932
Alpl	53.2837	31.7024	51.816	53.7787	52.1416	53.9308	33.061	37.539	24.5071	52.861	41.6363	60.9507
Sympk	56.9354	60.6365	51.7474	55.654	60.6316	54.5206	71.5882	58.4511	51.8702	62.3426	50.4336	42.466
Smarca4	68.5136	58.8193	51.7174	67.7631	72.3456	65.432	57.0089	56.7676	62.6813	54.0367	45.6801	55.4354
Tacc3	32.2828	43.4226	51.6993	35.3843	31.062	30.4022	29.2464	55.726	45.2954	36.6146	58.7563	59.7269
Med11	43.2554	50.4358	51.6811	44.7106	47.5714	37.4841	51.5128	34.7882	65.0064	51.2393	50.9726	52.8314
Tmod3	39.3221	37.6006	51.6788	37.5513	40.1853	40.2296	40.0947	34.3091	38.3981	49.1497	56.7671	49.1195
Mrpl47	33.0848	49.6147	51.6731	38.2026	25.3636	35.6883	22.0073	66.2432	60.5936	36.2325	61.7662	57.0207
Lrrc59	78.5456	57.9979	51.6676	77.1799	78.4464	80.0104	53.8321	64.974	55.1876	54.6856	47.3947	52.9226
Sec24c	51.4263	54.1291	51.6662	51.9634	54.139	48.1766	59.8447	46.8467	55.696	54.9922	45.6162	54.3903
Med30	43.0813	41.3794	51.6613	37.564	44.9411	46.7389	48.4884	33.171	42.4788	41.7296	52.3417	60.9128
Cdc45	64.9163	60.9548	51.62	63.4159	61.8984	69.4344	69.8119	55.8183	57.2342	47.4071	61.1438	46.309
Pdcd2	43.3163	46.8934	51.5564	47.168	52.7127	30.0682	41.7806	50.2303	48.6692	34.3935	54.3524	65.9233
Ino80e	65.3376	67.2533	51.4622	53.418	74.2895	68.3052	76.3278	61.4717	63.9606	36.8799	53.7349	63.7718
Cfdp1	42.8123	67.1311	51.3806	48.7253	45.1928	34.5187	93.2108	64.0723	44.1102	37.1663	47.1647	69.8108
Ppp1r35	58.5642	68.7247	51.3668	52.4184	55.8802	67.394	96.047	44.0146	66.1125	64.2404	47.5199	42.3401
Hspbp1	51.2509	66.7586	51.2661	57.5864	50.36	45.8063	57.3759	79.7097	63.1902	56.6777	39.6387	57.4819
Eci1	60.8737	50.1593	51.2612	51.8469	72.8184	57.9559	66.372	38.4198	45.6861	49.1732	39.4056	65.2048
Spi1	90.167	48.7276	51.2598	97.1761	91.9538	81.371	60.0126	28.6971	57.4731	46.18	53.5154	54.0841
Gimap9	42.4431	32.5447	51.1752	36.6743	37.6629	52.992	17.4922	49.1808	30.9612	52.4551	47.6553	53.4152
Mvp	70.4991	47.368	51.1704	78.6152	66.5026	66.3795	45.2878	48.4979	48.3184	53.1248	43.1833	57.2032
Supt4a	34.7666	44.8677	51.1042	34.0999	25.2754	44.9246	42.0161	34.7447	57.8423	27.1758	62.6332	63.5035
Snrnp27	75.3468	64.2024	51.098	59.4509	82.4649	84.1247	51.1603	64.6133	76.8336	47.8577	55.2259	50.2104
Rcl1	55.1262	58.8614	51.0356	47.1372	58.4409	59.8005	51.6267	64.038	60.9196	59.9535	35.826	57.3274
Lap3	62.7927	46.4836	51.0343	68.1393	55.1412	65.0977	44.322	53.795	41.334	44.1357	50.931	58.0363
Ptpn2	47.5026	52.2936	50.9916	46.5801	45.007	50.9208	43.9608	58.1644	54.7557	44.804	48.9604	59.2104
Stra13	31.2264	47.2138	50.9578	43.923	28.5856	21.1705	27.1541	86.4507	28.0367	30.7354	78.1654	43.9724
Abcf2	73.6871	62.6678	50.9456	74.6783	72.5947	73.7882	57.3522	61.9936	68.6575	43.6184	48.4504	60.768
Pmvk	41.4239	49.5144	50.9439	49.0142	51.0425	24.215	62.7156	57.048	28.7796	56.5438	53.7298	42.5582
Tpr	73.2317	55.8307	50.8887	70.4743	69.4955	79.7252	40.598	64.917	61.9772	47.4828	55.5397	49.6436
Akirin2	51.0822	43.892	50.8716	48.8241	59.5179	44.9046	35.0249	48.4332	48.2177	63.2707	44.8098	44.5342
Plekhj1	57.4701	63.4545	50.8561	58.9792	52.5455	60.8855	78.0942	66.1935	46.0757	52.8068	40.143	59.6183
Ifi203	25.0015	29.3244	50.7229	27.5772	19.3708	28.0564	12.9738	47.5947	27.4045	46.301	54.4866	51.381
Rnf187	66.5273	57.7263	50.4554	62.7597	75.3405	61.4816	78.179	48.2057	46.7942	55.962	47.6997	47.7045
Mrps17	51.0127	52.7022	50.4476	47.7818	55.2667	49.9895	53.4321	51.5491	53.1255	32.9887	49.1334	69.2209
Churc1	44.2601	49.943	50.4023	44.6863	41.8378	46.2562	40.4523	35.1241	74.2526	33.3	58.2226	59.6842
Lsm14a	42.995	41.1812	50.3721	39.1848	42.3163	47.484	38.6512	41.357	43.5354	46.7619	52.2588	52.0955
Ypel3	37.9506	41.0164	50.371	40.3489	41.658	31.8449	66.7669	45.4687	10.8135	64.6612	60.9953	25.4565
Lyn	81.0884	35.4758	50.3563	85.2521	77.612	80.401	35.1658	34.5298	36.7318	57.5897	43.941	49.5382
Lyl1	63.345	41.8172	50.3133	53.0228	67.9253	69.0868	53.5373	36.3336	35.5809	53.9496	37.1994	59.7908
Bin2	61.5328	44.3971	50.3083	55.6114	62.6341	66.353	46.5429	50.0344	36.6138	47.208	66.3907	37.3261
Naa15	36.7488	49.3077	50.2991	39.7379	35.468	35.0406	38.1225	51.1035	58.6971	35.3049	59.3817	56.2107
Nsdhl	45.0489	55.1436	50.237	42.0616	42.8473	50.2376	61.5079	47.4723	56.4507	64.4966	35.3057	50.9086
Pold1	82.7138	44.5885	50.2113	85.6238	88.7758	73.7419	54.9909	37.1371	41.6374	55.4534	44.5207	50.6598
0610039K10Rik	56.5117	25.3961	50.1375	57.7943	72.4424	39.2983	15.7518	38.7515	21.685	53.4878	51.0106	45.9142
Ppil3	25.4475	36.7095	50.0956	20.6767	29.0206	26.6452	42.2492	56.246	11.6333	41.7308	59.2926	49.2634
Fchsd2	34.5472	50.83	50.0861	32.895	35.1271	35.6196	51.3979	57.8512	43.2411	52.5942	51.1157	46.5484
Gga2	33.8709	44.6718	50.0674	32.1047	33.3663	36.1415	41.5698	43.0216	49.4241	47.4412	47.1396	55.6212
Fignl1	40.7181	51.5337	50.0148	46.7332	33.4123	42.0088	32.0715	68.0736	54.4562	39.0973	56.9332	54.0138
Lamtor5	30.1537	49.5594	49.9928	27.3357	30.7135	32.4118	21.6525	37.6009	89.4248	30.301	51.4209	68.2564
Smarca5	44.9379	52.849	49.973	43.6963	43.3752	47.7421	43.2645	56.6378	58.6446	45.2037	49.8162	54.8991
Meaf6	36.8412	54.4859	49.9614	40.7561	31.6225	38.1449	47.5829	55.0691	60.8058	50.3522	56.2488	43.2833
Rcsd1	40.5113	50.83	49.9515	32.474	44.2867	44.7732	59.6177	40.1673	52.7051	53.6753	49.9374	46.2417
Plgrkt	40.9213	21.6105	49.9447	52.2692	41.8026	28.6923	9.20047	23.9659	31.665	56.8032	46.3476	46.6833
Lnpep	36.0424	45.7264	49.9416	39.0344	34.3159	34.7769	40.3355	53.564	43.2797	34.1804	67.8725	47.7717
Fubp1	40.0259	51.544	49.8715	43.2818	40.1814	36.6146	61.5221	42.6805	50.4294	47.745	50.3576	51.5118
Lman1	65.4657	50.9233	49.8633	55.3552	57.3551	83.6869	34.5022	44.3818	73.886	41.025	55.1764	53.3885
Me2	47.1103	46.2466	49.8149	47.3593	52.2853	41.6862	47.178	50.067	41.4949	60.4124	48.5694	40.4629
Nfyc	60.6599	53.8087	49.7522	59.7518	68.0695	54.1583	51.763	52.1935	57.4696	65.9779	34.2465	49.0322
Thumpd3	23.6282	44.6427	49.7272	27.8181	18.3038	24.7626	26.9973	58.8331	48.0977	36.6042	49.1427	63.4347
Mrpl43	79.0292	50.7773	49.6466	79.6806	62.748	94.659	64.209	43.9255	44.1973	55.2589	42.0071	51.6739
Ddx27	58.0776	54.2437	49.6429	55.1737	64.3504	54.7087	50.652	59.3556	52.7235	48.8153	50.232	49.8814
Exosc6	83.8939	66.2776	49.6311	72.9212	109.984	68.7769	70.8879	59.2711	68.6739	61.5962	25.5071	61.79
Paf1	46.0004	40.3762	49.5592	50.8176	49.3274	37.8561	33.7193	40.989	46.4203	48.5755	49.1385	50.9636
Sh3glb1	48.2895	41.6051	49.5428	45.7572	48.9545	50.1569	41.9069	43.927	38.9814	59.2055	45.6482	43.7748
Cstf2	48.4654	47.6112	49.5061	48.7239	51.0294	45.6427	53.4304	46.4247	42.9784	49.6604	46.4065	52.4515
Cdc123	46.3181	70.995	49.495	43.5972	47.4213	47.9359	74.7784	78.1551	60.0514	47.8777	48.5821	52.0254
Dlst	73.1028	65.4601	49.472	66.671	80.1196	72.5178	66.7676	64.6368	64.9758	43.1172	53.8481	51.4508
Tes	37.4804	51.22	49.4683	35.5695	46.4532	30.4184	55.3603	51.1204	47.1794	49.3698	51.2226	47.8125
Umps	61.9896	63.1094	49.4166	63.637	66.1686	56.1632	54.811	61.7556	72.7617	50.7599	40.8532	56.6367
Mrps23	35.9647	39.6819	49.4083	33.3823	37.0454	37.4664	36.6025	39.3006	43.1428	41.9212	46.9849	59.3189
Phf5a	33.1883	49.3225	49.3727	30.6029	30.7665	38.1955	40.8259	64.9888	42.1528	41.1692	55.8223	51.1266
Mrpl4	65.2304	69.9656	49.3675	68.2431	76.5577	50.8903	100.631	75.5684	33.6978	49.2553	40.1237	58.7236
Elavl1	53.9638	53.5197	49.3342	50.3836	54.929	56.5788	46.6233	56.0298	57.906	49.0179	45.5873	53.3972
Hsd17b10	35.5132	53.7276	49.3221	44.6384	35.9563	25.9449	62.3962	52.9737	45.8128	41.0913	53.8838	52.9911
1500012F01Rik	41.8751	35.3715	49.2227	50.3363	34.1279	41.1611	43.9961	31.8346	30.2838	47.5352	63.3228	36.81
Thoc6	51.8089	42.1442	49.2035	52.6755	54.8224	47.9287	48.0276	48.6518	29.7533	52.3853	50.1161	45.109
Pnrc2	24.5963	32.5013	49.1807	25.684	21.1072	26.9977	29.4341	37.083	30.9867	50.5978	49.8404	47.1039
Ppp1r11	61.2302	46.2265	49.1765	65.9143	56.6988	61.0776	59.9545	34.705	44.02	53.4669	51.7752	42.2873
Cdk2	39.3899	58.4853	49.1693	42.2419	39.1329	36.7949	48.9896	52.4242	74.0422	43.9034	52.5395	51.065
Qdpr	41.2641	53.4389	49.1625	42.5876	39.5107	41.6939	61.8962	47.2942	51.1263	33.6286	53.452	60.4068
Nubp2	56.0262	48.5699	49.1592	59.5452	50.0727	58.4606	48.0667	34.7796	62.8633	43.5249	35.4557	68.497
Sec31a	49.0777	47.6244	49.1576	48.5031	45.2004	53.5295	46.2129	52.2274	44.4329	48.9113	48.0378	50.5239
Ccar1	31.7379	50.019	49.1008	34.4418	30.6176	30.1543	45.5837	48.3751	56.0981	36.9556	55.9162	54.4305
2310045N01Rik	44.5896	35.5945	49.0905	52.5561	44.2848	36.9278	66.6071	29.9879	10.1884	48.7382	66.5743	31.9589
Pnrc1	40.8978	43.5536	49.0743	32.7162	49.3689	40.6081	51.4003	48.5972	30.6632	57.8268	54.252	35.144
Polr2l	52.524	58.8151	48.9486	49.1498	50.7722	57.6501	76.3556	55.8302	44.2596	54.5849	48.4419	43.819
Lypla2	68.0281	61.844	48.9041	71.6605	79.4844	52.9393	82.7556	58.9583	43.8182	50.6562	46.5749	49.4812
Nucks1	41.1185	45.3226	48.9014	36.6976	43.2069	43.4512	37.5826	59.7535	38.6317	53.0066	47.0654	46.6323
Vamp8	51.6402	45.442	48.8718	58.954	58.1818	37.7846	55.5318	32.1449	48.6493	47.7912	39.9632	58.8608
Coro7	73.9083	37.5729	48.8102	77.5748	76.8886	67.2616	40.4402	46.2979	25.9806	49.9351	54.9716	41.5239
Kpna3	32.0484	50.7223	48.7926	30.4427	33.1835	32.5188	37.241	56.4798	58.4462	47.211	43.6845	55.4822
Arid1a	51.8977	54.1164	48.7563	47.9383	53.4559	54.2987	61.8661	48.4635	52.0195	56.8743	44.5217	44.8728
Trappc5	41.3927	46.4381	48.6185	30.7709	42.1474	51.2598	59.6243	41.9763	37.7138	50.4088	49.8665	45.5802
Rdh11	29.1248	65.2811	48.6127	28.8571	27.6561	30.8613	53.7825	70.9817	71.0791	44.2733	56.5084	45.0564
Use1	55.531	29.3024	48.6107	48.4533	56.0796	62.06	22.6283	40.3736	24.9054	37.1736	56.9274	51.7312
Ube2n	42.1832	42.6852	48.6081	40.9966	44.6667	40.8865	49.3673	46.3783	32.31	46.6347	46.5928	52.5969
Luc7l	49.6736	49.0107	48.582	51.7858	41.8203	55.4148	38.7684	45.7486	62.5152	53.0538	46.1629	46.5294
Rilpl2	56.4987	60.4463	48.5703	56.3383	57.491	55.6668	105.985	17.7592	57.5946	49.3629	48.1716	48.1764
Pola2	60.506	57.8431	48.5597	60.0166	65.9734	55.5279	73.0826	49.2268	51.22	46.033	48.2905	51.3557
Mat2b	38.9755	41.0912	48.5382	32.9919	43.8842	40.0504	35.0893	43.9843	44.2	52.3774	42.0153	51.2218
Nt5c3	43.1908	45.1264	48.5359	47.4602	39.8828	42.2293	40.3025	35.1354	59.9413	42.5872	52.1973	50.8232
Cat	50.7871	45.1505	48.4875	53.9543	52.9357	45.4713	45.2509	40.0182	50.1825	46.0453	52.4652	46.952
Timm9	47.0814	57.3721	48.4447	50.2836	58.5489	32.4117	44.5446	85.8402	41.7316	36.7809	48.2713	60.2819
Ebna1bp2	33.8554	52.8212	48.3999	33.9605	34.8846	32.7209	56.7441	42.7626	58.9569	40.1012	60.483	44.6155
Mettl23	38.4456	48.3018	48.3902	22.2479	35.9338	57.155	42.2938	34.6829	67.9288	55.1253	51.9959	38.0496
Ict1	64.0939	29.2049	48.3803	62.0808	74.9077	55.2932	16.6222	48.1092	22.8832	57.0135	19.9368	68.1907
Usp39	50.7264	61.1089	48.3601	51.0561	45.0201	56.1031	52.2291	67.1847	63.9131	43.5917	48.5492	52.9396
Mea1	58.7728	48.7495	48.3248	58.8031	67.0493	50.4659	31.4663	76.7251	38.057	67.9012	43.1034	33.9698
Aup1	69.0157	55.6554	48.3155	65.1151	81.4604	60.4716	74.4067	52.2069	40.3526	45.4742	42.9994	56.4728
Itgb1	71.9988	35.1429	48.2608	68.7627	57.7195	89.5141	22.9333	37.6841	44.8113	33.1896	56.9649	54.6279
Maz	69.959	50.6708	48.2338	64.0146	70.3	75.5623	47.6429	57.5206	46.849	57.7083	41.1432	45.8499
Pspc1	32.0217	44.0427	48.1887	34.9503	28.9115	32.2032	35.3267	51.9092	44.8922	46.9765	44.4898	53.0998
Mrps7	59.5376	49.3019	48.1647	54.3732	63.5426	60.697	47.3427	42.6294	57.9336	48.7152	52.0514	43.7276
Rrp15	27.5251	55.4694	48.1623	37.805	26.5486	18.2217	37.9792	43.969	84.4601	50.5037	47.3047	46.6786
Mrps30	54.7931	52.2512	48.1137	61.7477	50.9045	51.7273	31.8978	75.0879	49.7678	52.5161	48.2058	43.6191
Chrac1	43.0067	61.861	48.0659	43.0217	46.3234	39.6749	68.1545	73.643	43.7856	46.7535	57.2216	40.2226
Apool	44.0739	40.2921	48.0497	42.9854	43.1227	46.1135	19.4563	58.5644	42.8558	52.8536	43.4051	47.8904
Memo1	31.9611	42.7582	48.0354	32.3199	40.8545	22.7091	52.3386	54.0068	21.9292	40.2748	40.9405	62.8909
Smc3	41.3227	49.6924	48.027	39.8997	37.3143	46.7542	37.4805	50.3784	61.2183	40.5281	52.8025	50.7503
Siah2	38.794	47.1808	47.9731	37.7077	43.2287	35.4456	50.3721	53.8305	37.34	46.782	41.3622	55.7749
Bid	31.1417	49.1858	47.8744	29.5128	34.4786	29.4336	55.9299	43.5044	48.1231	33.8114	54.7145	55.0973
Bub1b	41.5573	48.938	47.8667	46.374	43.2347	35.0632	25.5531	53.2496	68.0112	30.5009	55.1676	57.9317
Usp15	43.4582	42.3956	47.817	40.9859	41.709	47.6799	34.3023	51.0585	41.826	41.9527	46.9025	54.5957
Mtx1	58.036	45.7014	47.8158	60.3387	57.9849	55.7843	67.0793	45.3992	24.6256	54.2988	49.0779	40.0709
Cmtm7	53.1111	32.0867	47.8038	54.7796	51.757	52.7967	44.1783	34.7054	17.3766	55.1594	43.1534	45.0986
D19Bwg1357e	39.0518	53.6475	47.7905	42.456	32.3258	42.3736	34.4218	62.9218	63.5989	39.5209	44.9798	58.8708
Ddx42	41.0112	41.0504	47.7614	44.6468	34.8767	43.5103	31.0045	51.598	40.5488	48.174	52.4338	42.6764
Ogt	35.3915	49.9572	47.7545	35.7209	26.2416	44.2121	35.4756	57.2623	57.1337	38.4902	50.9364	53.8369
Ripk3	43.0787	40.0233	47.7526	47.0847	41.2362	40.9151	35.1016	50.7976	34.1707	49.1223	53.588	40.5475
Smarce1	48.9316	55.2438	47.7212	49.4119	43.1352	54.2477	67.4059	45.9409	52.3847	40.2736	50.0732	52.8169
Snhg5	29.0833	59.2039	47.6801	32.2633	29.9391	25.0476	58.4129	73.9651	45.2336	40.5717	59.1139	43.3546
Mettl1	59.3622	44.0275	47.6717	44.1615	66.7941	67.131	51.6629	44.8581	35.5614	53.1607	38.7282	51.1263
Anxa7	54.2021	37.2647	47.6637	52.688	54.6261	55.2921	48.682	37.0152	26.097	52.562	43.5273	46.9018
Hdgfrp2	53.3502	51.0257	47.6451	52.0718	50.4615	57.5174	59.0769	48.3763	45.6238	45.6663	54.9577	42.3113
Commd4	42.4184	62.7915	47.6152	54.6109	43.077	29.5671	56.886	46.6491	84.8393	50.7304	40.9378	51.1773
Nip7	41.474	50.0837	47.523	37.8585	37.7713	48.792	41.7217	52.5283	56.0012	60.1039	38.9995	43.4655
Anxa11	55.2845	42.8876	47.5113	52.6912	64.458	48.7042	57.8925	37.4081	33.3623	53.1981	44.5687	44.767
Stk24	56.1859	47.598	47.5072	47.1453	63.1831	58.2292	69.708	43.9536	29.1322	51.2349	48.8214	42.4654
Rpia	33.1122	48.6077	47.4655	32.6383	29.1719	37.5264	58.2859	43.5343	44.0028	54.1715	41.9452	46.2797
Aaas	56.2999	54.829	47.3747	59.7461	55.5382	53.6154	76.8167	42.3484	45.322	48.9318	47.3836	45.8087
Dctn3	47.3244	51.9648	47.3383	54.9888	43.6405	43.344	56.1645	40.2266	59.5032	54.0291	41.6756	46.31
Tram1	40.074	49.7568	47.2706	39.381	43.1294	37.7117	50.5692	50.2719	48.4293	41.1757	54.5879	46.0483
Cstf1	53.2701	51.4803	47.2207	52.9765	59.0405	47.7933	47.4357	51.7486	55.2567	51.0637	47.2665	43.332
Eif2b2	58.7989	48.6898	47.1894	57.7563	58.2156	60.4248	55.9746	48.6018	41.493	51.3945	46.4791	43.6947
Ivns1abp	40.9031	43.538	47.1609	41.8137	34.9033	45.9922	34.784	48.1926	47.6375	52.5765	47.8202	41.0859
Ergic3	50.1125	49.0679	47.1531	51.4596	58.5371	40.3408	51.2038	51.4793	44.5205	49.9151	45.5759	45.9684
Rad23a	43.0112	40.4869	47.1398	45.2951	44.3934	39.3452	59.9281	41.9928	19.5398	57.7708	34.6151	49.0335
Cab39	41.2886	42.8801	47.1154	37.9508	39.8418	46.0732	36.9346	40.8591	50.8467	42.2281	48.4343	50.6839
Oasl1	70.1457	31.7828	47.0966	78.2964	55.496	76.6446	23.0408	25.7855	46.5221	49.3142	40.9004	51.0753
Nipsnap3b	51.1708	58.4081	47.0848	48.1828	53.1365	52.193	47.4947	65.4585	62.271	50.2679	48.0139	42.9727
Auh	48.1115	59.5006	46.971	37.8923	37.1969	69.2451	56.8013	61.2759	60.4247	47.8211	50.167	42.925
Tgif1	31.0042	64.9996	46.9141	37.6798	37.334	17.9987	94.6087	49.9362	50.4538	32.9874	52.4208	55.3343
Rpl7l1	45.8758	55.4646	46.8778	51.1699	43.558	42.8994	51.5854	59.0101	55.7984	44.9924	52.1493	43.4916
Parp14	41.2937	46.7009	46.8767	47.2121	40.8652	35.8037	31.4256	52.1472	56.5299	38.9764	46.7383	54.9155
[truncated: 6,277 more rows]
