# Supplementary material for: Differential Sensitivity of Target Genes to Translational Repression by miR-17~92
Source: PLoS Genet. 2017 Feb 27;13(2):e1006623. doi: 10.1371/journal.pgen.1006623 (PMC5348049; doi:10.1371/journal.pgen.1006623)
Supplement: S6 Table — (XLSX) [file pgen.1006623.s028.xlsx]

## Sheet: Table S7
S6 Table. Ribosome footprint density of ribo-upregulated TKO targets and ribo-downregulated TG targets in TKO, WT and TG B cells
Ribosome density was calculated by dividing ribsome footprint abundance (determined by ribosome profiling) by mRNA copy number (determined by ERCC-RNA-seq).
Ribo_upregulated_TKO_target (80)	Log2 (Ribo_Density) in TKO B cells	Log2 (Ribo_Density) in WT B cells	Log2 (Ribo_Density) in TG B cells		Ribo_downregulated_TG_targets (123)	Log2 (Ribo_Density) in TKO B cells	Log2 (Ribo_Density) in WT B cells	Log2 (Ribo_Density) in TG B cells
Mylip	-0.797991	-0.55521	-0.123299		Lgals8	-1.96867	-1.60892	-1.99902
Phf13	-0.967529	-1.17272	-0.432288		Rnf11	-4.29917	-3.94114	-4.16496
Fam83d	-0.827468	-0.704154	-0.217294		Wdr44	-0.0861778	-0.124582	-0.662156
Laptm4a	-1.53398	-1.2617	-1.31673		Ube2e3	-1.51929	-0.730152	-1.28684
Stk35	-2.7875	-2.90663	-2.58644		Stk38	-1.53602	-1.81539	-2.03106
Caprin2	-0.00484235	-0.699137	-1.28376		Fmnl3	-0.650634	-0.790544	-1.28129
Acsl1	-0.94148	-1.16366	-0.645949		Ddit4	0.0132953	0.167907	0.258298
Rnf111	-0.381112	-0.979504	-0.890059		Jak1	-1.26044	-1.33612	-1.58063
Fam117a	-1.56248	-1.98471	-1.01923		Ranbp6	-2.08957	-1.38569	-1.86958
Klhl20	-1.66064	-1.91291	-1.53021		Rapgef6	-1.29795	-1.59095	-1.86474
Cdc123	-0.762191	-1.79679	-2.00198		Pcmtd1	-2.06928	-2.21999	-2.27328
Synj1	-1.80557	-2.38637	-0.934146		Arl5b	-1.46287	-1.82153	-2.20989
Phtf2	-2.54941	-2.98416	-4.04312		Trim33	-1.20951	-1.02905	-1.46026
Rab21	-0.78783	-1.2765	-1.46398		Sorl1	0.737416	0.294866	-0.0858818
Tmem127	-1.5722	-1.74698	-1.23103		Phlpp2	-1.92591	-2.08395	-2.49555
Sos1	-1.11658	-1.67244	-1.22303		Dpysl2	0.995923	0.890949	0.516355
Slc30a1	-1.11624	-1.22124	-0.473232		Wdr26	-2.65884	-2.42999	-2.88478
Tmem64	-	-2.88296	-		Ppcs	-0.564594	-0.71794	-1.04036
Crtc2	-1.72945	-2.39289	-2.1177		Gigyf1	-1.15352	-1.14189	-1.54086
Srr	2.02248	1.44623	1.53154		Clk4	-1.47744	-2.16271	-2.56339
Limk1	-2.15576	-2.01576	-1.76453		Brwd3	-1.22251	-1.16785	-1.74882
Map3k3	-2.19352	-2.98623	-2.86414		Atf2	-2.58241	-1.9546	-2.46371
Zbtb43	-1.96579	-2.59574	-2.42028		Acbd5	-2.02869	-1.51844	-1.93316
Zfyve21	1.06282	0.144713	0.588793		Cnot1	-1.03144	-1.28484	-1.77303
Rapgef2	-1.35213	-1.40136	-0.943723		Ddx5	-1.10509	-1.17926	-1.80166
Hint3	0.798116	0.170193	0.370938		Fcho2	-2.03362	-1.59007	-2.09742
Clip1	-1.63271	-2.61442	-2.35273		Metap1	-0.884425	-1.1068	-1.80784
Elmod2	-1.51082	-2.30232	-1.40659		Atp10d	-3.30764	-3.40906	-3.52747
Egr2	1.03579	1.03704	-0.0226408		Stam2	-1.10022	-1.01823	-1.66499
Zdhhc5	-2.00609	-2.73255	-2.45807		Reep3	-2.61455	-2.41174	-2.92738
Tagap	0.131741	-0.0671492	-0.980793		Rbbp8	-1.96675	-1.67166	-2.29835
Mrpl17	-3.01555	-3.98192	-3.99767		Tgif1	-0.237476	-1.06539	-1.01525
Cry1	0.132569	-1.35142	-1.14129		Ei24	-4.05052	-3.15139	-3.9115
Slc35e1	-3.00252	-3.50112	-2.85117		Hbp1	-0.777736	-1.17047	-1.09947
Slc12a7	0.184309	-0.883892	-0.739627		Atg2b	0.237196	-0.890182	-1.45771
Ssfa2	-2.76913	-2.55122	-2.21048		Nupl1	-0.297048	-0.333106	-1.04846
Sh3tc1	-0.248625	-1.0162	-2.01429		Hnrnpc	-1.43865	-0.964192	-1.7354
Galt	-0.975435	-1.48821	-0.698964		Rcor1	-1.8812	-1.32826	-1.95173
Gan	0.102161	-0.604239	-0.0898208		Tax1bp1	-1.24639	-0.745767	-1.20238
Grsf1	-1.44404	-2.24879	-2.24077		Klf2	0.615706	0.495317	-0.656416
Rnf139	-1.50394	-2.24101	-1.69011		Ezh1	-0.799705	-1.0522	-0.907079
Spryd3	-0.711334	-1.84866	-1.52951		Sbno1	-2.0939	-2.63135	-3.13413
Tmcc1	-2.41212	-2.91188	-2.45111		Creb1	-1.42478	-1.54258	-2.15003
Csnk1g1	-2.7897	-3.34334	-3.40426		Prdm2	-0.505521	-0.687901	-1.27147
Dock9	-1.30276	-2.17903	-0.822267		Pitpnm2	-3.9976	-3.1904	-3.79703
Camsap1	-2.0944	-2.69315	-2.83795		Xiap	-2.01962	-2.25633	-2.92489
Nln	-0.639203	-1.06587	-1.2834		Ate1	-2.20596	-2.21778	-2.8116
Atg16l1	-1.54956	-2.07662	-1.61824		Vps37a	-0.891817	-0.911568	-1.31261
Epc1	-0.910843	-1.98378	-1.38425		Slc35b4	-	-2.69372	-
Phf1	-	-1.0139	-		Ube2w	-0.527832	-0.478393	-0.758727
Mreg	-2.34057	-2.82018	-2.34784		Gpbp1l1	-3.04467	-2.63809	-3.07116
Rev3l	-1.82073	-3.21223	-3.21986		Krit1	-1.4496	-1.54618	-2.18631
Arrdc3	-0.873399	-1.34734	-1.5777		Slmap	-	-3.50498	-
Sgpp1	-1.07625	-1.9681	-1.42163		Guf1	-2.89329	-3.07874	-3.60317
Rnf141	-	-1.34195	-		Atg4a	-	2.89675	-
Xpnpep3	-0.26167	-1.0156	-0.433797		Ash1l	-2.96272	-2.67526	-3.07762
Phf19	-3.52161	-4.27953	-3.61334		Tec	-1.5056	-1.7609	-2.33473
Ezh1	-0.799705	-1.0522	-0.907079		Immp1l	-1.30693	-0.942149	-1.37946
App	0.20724	-0.133163	1.83767		Dock10	-0.090943	-0.447816	-1.01821
Sgms1	-1.65556	-2.07033	-1.75212		Anp32e	-2.30417	-1.91718	-2.93081
Rev1	-0.810075	-2.52844	-2.27833		Nusap1	0.16629	0.114166	-0.805187
Lin9	-0.43334	-0.759333	-0.750667		Cltc	1.56059	1.44259	0.626012
Myo19	-2.6948	-2.92151	-2.89442		Alg13	-1.44264	-1.06033	-1.65474
Fbxw7	-1.10103	-2.45343	-3.14942		Zmynd11	-3.20045	-2.45961	-2.90337
Slc25a32	-1.55409	-2.31047	-2.15046		Pank3	-3.83348	-2.8532	-3.45087
Lats2	-1.39943	-2.41214	-2.13074		Bzw1	-1.44828	-1.54484	-2.29745
Slc9a1	-1.18465	-1.83721	-1.12901		Herc1	-1.76235	-0.951918	-1.54727
Rb1	-1.12937	-2.07329	-2.20571		Sh3tc1	-0.248625	-1.0162	-2.01429
Cd69	-0.359421	-0.789921	-1.86707		Stam	-1.06705	-0.339434	-1.12697
Crot	-0.436269	-0.943046	-0.689836		Itsn2	0.0455375	0.247852	-0.498099
Dusp2	-0.341567	-1.26274	-0.550112		Skil	-2.18792	-1.50081	-2.02217
Rab12	-1.33887	-2.37778	-1.59631		Rabgap1	-1.18338	-0.741607	-1.45673
Znfx1	-1.20275	-2.11925	-1.7333		Zmym2	-1.38044	-0.749512	-1.45825
Mink1	-1.10174	-2.09406	-2.25406		Npat	-0.95647	-1.05198	-1.75837
Atp1b1	1.2581	0.446623	1.31309		Fbxw7	-1.10103	-2.45343	-3.14942
Cry2	-0.527307	-1.60385	-0.976418		Fxr1	-1.0336	-0.86018	-1.62081
Daam1	1.10244	-0.810302	-0.810283		Caprin2	-0.00484235	-0.699137	-1.28376
Slc39a8	-0.311101	-0.410752	-1.4143		Spryd4	-	-1.90642	-
Ptger4	-1.57047	-2.59015	-1.77013		Phc3	-1.50419	-1.29771	-1.94453
Phlda3	-0.14519	-1.69211	-1.06536		Tagap	0.131741	-0.0671492	-0.980793
					Dnajb9	-1.48668	-1.41684	-2.18735
					Tmed8	-1.90143	-1.55017	-2.49559
					Armc1	-2.01735	-1.69196	-2.40263
					Manea	-2.34564	-1.96161	-2.6968
					Fastkd5	-1.11328	-0.949683	-1.72937
					Pcm1	-0.256323	-0.470639	-1.31947
					Akap13	-0.629728	-1.69884	-2.23416
					Mospd2	-1.37979	-1.0591	-1.82881
					S1pr1	-1.00786	-0.286201	-1.16838
					Egr2	1.03579	1.03704	-0.0226408
					Ccng2	-1.16312	-1.24223	-1.68781
					Prune	-1.30501	-0.524367	-1.45222
					Bod1l	0.019046	-0.179254	-0.904357
					Ergic2	-2.20539	-1.52286	-2.52962
					Fam160b2	-0.275813	-0.862262	-1.81002
					Ppp6c	0.15645	0.252177	-0.64328
					Tm2d1	-1.01603	-0.676147	-1.62734
					Golga3	0.165008	-0.504292	-1.50448
					Arid4b	-1.21294	-1.34618	-2.01989
					Cep97	-0.798978	0.0362418	-0.626588
					Btf3l4	-1.67485	-1.95287	-2.64916
					Zranb1	-2.10524	-1.58471	-2.31429
					Cd69	-0.359421	-0.789921	-1.86707
					Obfc1	-0.386344	-0.116316	-0.755153
					Slc25a36	-2.93153	-2.78139	-3.44441
					Cep57	-1.05309	-1.77119	-2.74092
					Sap30	-0.0128055	-0.0866518	-1.24049
					Atpaf1	-1.00137	-0.25918	-1.51263
					Zfyve20	-1.61401	-2.32351	-3.25364
					Trim23	-1.06651	-1.16468	-1.91251
					Polr3g	-2.3825	-2.48107	-3.59047
					Zc3h12c	-2.73463	-1.98063	-3.23338
					Spopl	-1.63157	-2.19951	-3.03301
					Rab8b	-2.38063	-2.38932	-3.46472
					Fbxo30	-0.438298	-1.3051	-2.93899
					Mmgt1	-1.5488	-1.36372	-2.65174
					Dcun1d1	-2.16971	-2.13859	-3.42237
					Macf1	-1.11582	-1.51217	-2.33172
					Rhebl1	-	-0.977485	-
					Phtf2	-2.54941	-2.98416	-4.04312
					Pxk	-0.390791	-0.0705175	-1.23462
					Ccnt2	-2.7402	-1.93593	-3.14916
					Egln3	-	0.992392	-
