# Supplementary material for: Differential Sensitivity of Target Genes to Translational Repression by miR-17~92
Source: PLoS Genet. 2017 Feb 27;13(2):e1006623. doi: 10.1371/journal.pgen.1006623 (PMC5348049; doi:10.1371/journal.pgen.1006623)
Supplement: S7 Table — (XLSX) [file pgen.1006623.s029.xlsx]

## Sheet: Table S1
S7 Table. Absolute miRNA copy numbers in naïve and activated B cells as determined by quantitative Northern blot analysis
Numbers indicate the estimated copy number per cell.
	Naive		13.5 h		25.5 h
	Rep1	Rep2	Rep1	Rep2	Rep1	Rep2
miR-17 subfamily	935.421	842.026	1652.08	1478.12	2166.81	2363.88
miR-18 subfamily	90.6833	76.5976	174.322	140.982	353.454	398.601
miR-19 subfamily	1308.63	1173.44	2923.05	2628.94	3043.09	3403.55
miR-92 subfamily	1791.93	1897.8	2056.16	2235.25	3101.28	3159.85
miR-155	not measured	not measured	not measured	not measured	1750	1671
