# Supplementary material for: Differential Sensitivity of Target Genes to Translational Repression by miR-17~92
Source: PLoS Genet. 2017 Feb 27;13(2):e1006623. doi: 10.1371/journal.pgen.1006623 (PMC5348049; doi:10.1371/journal.pgen.1006623)
Supplement: S8 Table — (XLSX) [file pgen.1006623.s030.xlsx]

## Sheet: Sheet1
S8 Table. Target gene mRNA copy number and the number of miR-17~92 binding sites on each target mRNA.
The identification of miR-17~92 target genes and binding sites in B cells was previously described (Jin et al., EMBO J, 2013, 32:2377-91).
B cells were activated in vitro with LPS and IL-4 for indicated amounts of time. mRNA copy numbers were determined by ERCC-RNA-seq.
Gene Name	Official Full Name	Alias	Number of conserved sites identified by PAR-CLIP				mRNA copy number per cell in WT B cells (log2)
(human)	(mouse)	(mouse)	3'UTR	CDS	Intron	5'UTR	naïve	13.5h	25.5h
AAK1	AP2 associated kinase 1	C79663; R75501; AU067724; AU067726; BC028270; MGC40785; mKIAA1048; 9630042K20; D6Ertd245e; 5530400K14Rik; Aak1	0	0	3	0	-0.505933	1.35081	3.1596
ABCB7	ATP-binding cassette, sub-family B (MDR/TAP), member 7	Abc7; AA517758; AU019072; Abcb7	1	0	0	0	0.990884	3.4002	5.01675
ABCC4	ATP-binding cassette, sub-family C (CFTR/MRP), member 4	MRP4; MOATB; D630049P08Rik; Abcc4	0	1	0	0	-0.670438	1.82802	3.67576
ABL2	v-abl Abelson murine leukemia viral oncogene homolog 2 (arg, Abelson-related gene)	Arg; Abll; AA536808; MGC169395; Abl2	0	1	0	0	1.14681	2.80448	4.13108
ACADSB	acyl-Coenzyme A dehydrogenase, short/branched chain	BB066609; 1300003O09Rik; Acadsb	1	0	0	0	-0.00983082	1.78741	3.115
ACAP2	ArfGAP with coiled-coil, ankyrin repeat and PH domains 2	CNT-B2; Centb2; mKIAA0041; 4832442G16; 9530039J15Rik; Acap2	0	0	1	0	1.93547	3.20745	5.19706
ACBD5	acyl-Coenzyme A binding domain containing 5	MGC90942; 1300014E15Rik; Acbd5	3	0	0	0	1.52186	2.13158	3.62595
ACSL1	acyl-CoA synthetase long-chain family member 1	Acs; Acas; FACS; Acas1; Facl2; Acsl1	1	0	0	0	0.255154	1.68765	3.88791
ACSL4	acyl-CoA synthetase long-chain family member 4	ACS4; Facl4; Lacs4; AU018108; 9430020A05Rik; Acsl4	2	0	0	0	0.688412	4.2035	6.10907
ADAM9	a disintegrin and metallopeptidase domain 9 (meltrin gamma)	MDC9; Mltng; AU020942; mKIAA0021; Adam9	1	0	0	0	0.623944	3.07928	4.66427
ADAT2	adenosine deaminase, tRNA-specific 2, TAD2 homolog (S. cerevisiae)	Deadc1; 4933426M09Rik; Adat2	1	0	0	0	-1.27133	1.48535	3.11643
ADFP	perilipin 2	ADPH; Adfp; Adrp; AA407157; Plin2	1	0	0	0	-	-	-
ADIPOR1	adiponectin receptor 1	Paqr1; ACDCR1; CGI-45; 2810031L11Rik; Adipor1	0	1	0	0	3.11562	4.51132	6.05756
ADNP	activity-dependent neuroprotective protein	AA589558; mKIAA0784; Adnp	1	0	0	0	2.77205	1.91093	3.24792
AGFG1	ArfGAP with FG repeats 1	Hrb; RAB; Rip; C85612; AU045498; C130049H11Rik; D730048C23Rik; Agfg1	0	1	0	0	1.68241	5.0649	6.44383
AGGF1	angiogenic factor with G patch and FHA domains 1	Peg3; VG5Q; AW112072; 2010009L17Rik; 2310029P06Rik; Aggf1	1	0	0	0	1.72276	4.28208	5.98615
AHCYL1	S-adenosylhomocysteine hydrolase-like 1	DCAL; Irbit; AA409031; AA414901; Ahcy-rs3; 1110034F20Rik; Ahcyl1	0	1	0	0	2.20801	5.03626	6.61483
AHNAK	AHNAK nucleoprotein (desmoyokin)	DY6; AA589382; AV091586; 1110004P15Rik; 2310047C17Rik; Ahnak	1	0	0	0	1.62086	-3.05474	1.50837
AKAP13	A kinase (PRKA) anchor protein 13	BRX; LBC; Ht31; AKAP-Lbc; PROTO-LB; PROTO-LBC; 1700026G02Rik; 5730522G15Rik; 5830460E08Rik; Akap13	1	0	0	0	3.31185	3.5822	5.70992
ALG13	asparagine-linked glycosylation 13 homolog (S. cerevisiae)	MDS031; Glt28d1; 2810046O15Rik; 4833435D08Rik; OTTMUSG00000018917; Alg13	1	0	0	0	-1.4253	1.59944	3.20439
ANKFY1	ankyrin repeat and FYVE domain containing 1	Ankhzn; ZFYVE14; mKIAA1255; Ankfy1	2	0	0	0	1.80768	3.68217	5.43493
ANKIB1	ankyrin repeat and IBR domain containing 1	C80642; AW494740; MGC90780; mKIAA1386; 2310061P20Rik; 4631416I11Rik; Ankib1	1	0	0	0	0.932575	3.31849	4.89961
ANKRD13C	ankyrin repeat domain 13c	AI505652; AU022220; Ankrd13c	0	1	0	0	1.62906	4.24651	5.50937
ANKRD32	ankyrin repeat domain 32	Brctx; Brctd1; AW545819; MGC102362; MGC117761; 2700017A04Rik; C730024G01Rik; Ankrd32	0	0	1	0	0.587038	3.18267	5.25272
ANKRD52	ankyrin repeat domain 52	6430544C07; G431002C21Rik; Ankrd52	1	0	0	0	1.80695	4.5949	5.95037
ANP32E	acidic (leucine-rich) nuclear phosphoprotein 32 family, member E	CPD1; LANPL; LANP-L; mLANP-L; AI047746; AI326868; MGC11640; 2810018A15Rik; Anp32e	1	0	0	0	2.57983	6.66635	8.43947
AP1G1	adaptor protein complex AP-1, gamma 1 subunit	Adtg; AA409002; AU041323; AW551707; D8Ertd374e; Ap1g1	2	0	0	0	1.69138	4.56462	6.03723
AP1S3	adaptor-related protein complex AP-1, sigma 3	Jr2; [s]3A; 1190009B22; Ap1s3	0	1	0	0	2.08584	4.14915	6.12066
AP2M1	adaptor protein complex AP-2, mu1	MGC102136; Ap2m1	0	1	0	0	3.53318	6.90105	8.05661
AP3B1	adaptor-related protein complex 3, beta 1 subunit	pe; AP-3; Hps2; rim2; pearl; C78395; beta3A; AU015684; Ap3b1	0	1	0	0	1.68123	3.59227	5.30656
APBB2	amyloid beta (A4) precursor protein-binding, family B, member 2	TR2L; Zfra; Rirl1; FE65L1; 2310007D03Rik; Apbb2	0	0	1	0	-7.7634	-2.30135	-0.408496
APP	amyloid beta (A4) precursor protein	Ag; Abpp; Adap; Cvap; Abeta; betaApp; E030013M08Rik; App	1	0	0	0	-2.65556	-1.52913	1.33084
APPL1	adaptor protein, phosphotyrosine interaction, PH domain and leucine zipper containing 1	DIP13; C88264; AI585782; AW209077; BB022931; 2900057D21Rik; 7330406P05Rik; Appl1	1	0	0	0	1.03726	2.85471	4.22352
ARHGAP1	Rho GTPase activating protein 1	C76222; MGC7050; Cdc42GAP; MGC101942; p50rhoGAP; RP23-12H6.2; B230365D05Rik; Arhgap1	1	0	0	0	1.96509	3.76135	5.24329
ARID4B	AT rich interactive domain 4B (RBP1-like)	BCAA; BRCAA1; Rbp1l1; SAP180; RBBP1L1; 5930400I17; 9330186M13; 6330417L24Rik; 6720480E17Rik; Arid4b	1	0	0	0	2.62174	3.63839	5.40572
ARL5B	ADP-ribosylation factor-like 5B	Arl8; AW146430; 4930587A11Rik; Arl5b	1	0	0	0	-0.31696	1.07719	2.5728
ARMC1	armadillo repeat containing 1	Arcp; AA409258; AW048872; 2310016N05Rik; 2900046P06Rik; 3110009G21Rik; C330014L16Rik; Armc1	2	0	0	0	1.34634	4.38893	5.97819
ARPP19	cAMP-regulated phosphoprotein 19	19kDa; Arpp12; ARPP-19; AW559096; 2700024H10Rik; Arpp19	1	0	0	0	1.01907	7.12316	8.77696
ARRDC3	arrestin domain containing 3	AI450344; MGC107410; mKIAA1376; Arrdc3	1	0	0	0	1.12406	0.552974	1.65995
ASF1A	ASF1 anti-silencing function 1 homolog A (S. cerevisiae)	C79052; 2310079C17Rik; Asf1a	1	0	0	0	1.05698	3.16828	5.36491
ASH1L	ash1 (absent, small, or homeotic)-like (Drosophila)	Ash1; Kmt2h; 8030453L17Rik; E430018P19Rik; Ash1l	0	2	0	0	2.27253	3.07262	4.0116
ATE1	arginyltransferase 1	AI225793; AW547406; Ate1	1	0	0	0	0.871178	3.49556	4.94934
ATF2	activating transcription factor 2	mXBP; Atf-2; Creb2; CRE-BP; D18875; MGC105211; MGC105222; D130078H02Rik; Tg(Gzma-Klra1)7Wum; Atf2	1	0	0	0	1.42331	3.77841	5.28287
ATG16L1	autophagy-related 16-like 1 (yeast)	WDR30; Apg16l; Atg16l; 1500009K01Rik; Atg16l1	1	0	0	0	1.66845	3.50315	5.04982
ATG2B	TG2 autophagy related 2 homolog B (S. cerevisiae)	AI047755; AI503411; AW558123; KIAA4067; mKIAA4067; 2410024A21Rik; C030004M05Rik; C630028L02Rik; Atg2b	0	1	0	0	0.048773	2.70573	4.01911
ATG4A	autophagy-related 4A (yeast)	Apg4a; Autl2; Atg4al; AI627006; AV169859; MGC107179; Atg4a	1	0	0	0	0.751711	-1.09416	-0.560504
ATL3	atlastin GTPase 3	AI465397; AW228836; MGC28761; 4633402C03Rik; 5730596K20Rik; Atl3	1	0	0	0	1.48062	3.49747	5.48727
ATM	ataxia telangiectasia mutated homolog (human)	AI256621; C030026E19Rik; Atm	1	0	0	0	0.965766	3.28321	5.94144
ATP10D	ATPase, class V, type 10D	ATPVD; D5Buc24e; MGC37731; 9830145H18Rik; Atp10d	0	1	0	0	1.57375	1.62757	4.39541
ATP1B1	ATPase, Na+/K+ transporting, beta 1 polypeptide	Atpb; Atpb-1; Atp1b1	1	0	0	0	-0.559217	-0.638056	0.270947
ATP2B1	ATPase, Ca++ transporting, plasma membrane 1	Pmca1; 2810442I22Rik; E130111D10Rik; Atp2b1	0	1	0	0	1.79969	3.16266	4.77213
ATP2C1	ATPase, Ca++-sequestering	HHD; BCPM; SPCA; pmr1; ATP2C1A; AW061228; MGC58010; 1700121J11Rik; D930003G21Rik; Atp2c1	1	0	0	0	2.26036	4.11779	5.8393
ATP5B	ATP synthase, H+ transporting mitochondrial F1 complex, beta subunit	Atp5b	0	1	0	0	5.08635	9.36451	10.8814
ATP6V1B2	ATPase, H+ transporting, lysosomal V1 subunit B2	HO57; Atp6b2; R74844; AI194269; AI790362; Atp6v1b2	1	0	0	0	2.41408	5.04571	6.44304
ATPAF1	ATP synthase mitochondrial F1 complex assembly factor 1	ATP11; ATP11p; AI593252; 6330547J17Rik; Atpaf1	0	1	0	0	0.294612	2.83396	4.66342
ATRX	alpha thalassemia/mental retardation syndrome X-linked homolog (human)	XH2; Xnp; ATR2; MRXS3; Rad54; Hp1bp2; RAD54L; ZNF-HX; Hp1bp38; AI447451; HP1-BP38; DXHXS6677E; 4833408C14Rik; Atrx	1	0	0	0	2.69753	5.13273	6.87988
ATXN1	ataxin 1	Atx1; Sca1; C85907; Gm10786; Ataxin-1; ENSMUSG00000074917; Atxn1	3	0	0	0	-1.44887	-0.355556	1.75271
ATXN1L	ataxin 1-like	Boat; D6Mgi37; AW558552; D8Ertd587e; C330011L24Rik; ENSMUSG00000069895; Atxn1l	1	0	0	0	0.481444	1.74485	3.21134
ATXN7L1	ataxin 7-like 1	Atxn7l4; MGC28883; 2810423G08Rik; Atxn7l1	1	0	0	0	0.611045	1.37405	3.93618
BACH1	BTB and CNC homology 1	AI323795; 6230421P05Rik; Bach1	1	0	0	0	0.182474	1.22868	2.50683
BAT1	HLA-B-associated transcript 1B	Bat1; Bat-1; D6S81Eh; D17H6S81E; D17H6S81E-2; Bat1b	1	0	0	0	-	-	-
BAZ2A	bromodomain adjacent to zinc finger domain, 2A	Tip5; Walp3; C78388; AA415431; mKIAA0314; C030005G16Rik; Baz2a	0	1	0	0	2.82191	3.39147	4.91514
BBX	bobby sox homolog (Drosophila)	5530401J07Rik; 5730403O13Rik; Bbx	2	0	0	0	0.93164	2.16105	4.03974
BCAT1	branched chain aminotransferase 1, cytosolic	BCATc; Eca39; Bcat1	0	1	0	0	-6.36449	3.75404	6.58921
BCL11A	B-cell CLL/lymphoma 11A (zinc finger protein)	Evi9; Ctip1; BCL-11A; mKIAA1809; 2810047E18Rik; D930021L15Rik; Bcl11a	1	0	0	0	3.59567	6.27368	7.70236
BCL2L11	BCL2-like 11 (apoptosis facilitator)	Bim; Bod; 1500006F24Rik; Bcl2l11	2	0	0	0	0.733364	2.7481	6.11145
BICD2	bicaudal D homolog 2 (Drosophila)	AA408834; KIAA0699; mKIAA0699; 0610027D24Rik; 1110005D12Rik; Bicd2	1	0	0	0	0.943976	3.50645	5.01359
BIRC2	baculoviral IAP repeat-containing 2	Api1; Api2; IAP1; IAP2; MIHB; MIHC; Birc3; HIAP1; HIAP2; MIAP1; MIAP2; RNF48; cIAP1; cIAP2; mcIAP1; AW146227; Birc2	0	1	0	0	2.54619	4.48312	5.2343
BIRC6	baculoviral IAP repeat-containing 6	Bruce; AA501170; mKIAA1289; A430032G04Rik; A430040A19Rik; D630005A10Rik; Birc6	0	1	0	0	2.07423	3.74769	5.13108
BLCAP	bladder cancer associated protein homolog (human)	Bc10; AI462828; MGC102074; Blcap	1	0	0	0	0.861851	2.1813	3.26099
BMP2	bone morphogenetic protein 2	Bmp2a; AI467020; Bmp2	0	1	0	0	-	-	-
BNIP2	BCL2/adenovirus E1B interacting protein 2	Nip21; BNIP2beta; 5730523P12Rik; Bnip2	1	0	0	0	1.61403	5.17512	6.91287
BOD1L	biorientation of chromosomes in cell division 1-like	FAM44A; AI853319; mKIAA1327; A230054D04Rik; Bod1l	1	0	0	0	1.30596	2.70558	4.44112
BPTF	bromodomain PHD finger transcription factor	Falz; MGC54978; 9430093H17Rik; Bptf	1	0	0	0	2.09938	4.23571	5.56992
BRE	brain and reproductive organ-expressed protein	AI429776; 6030405P19Rik; B830038C02Rik; Bre	1	0	0	0	1.47971	4.93867	6.34452
BRWD1	bromodomain and WD repeat domain containing 1	Wdr9; repro5; G1-403-16; 5330419I02Rik; D530019K20Rik; Brwd1	1	1	0	0	3.45686	2.81083	3.87913
BRWD3	bromodomain and WD repeat domain containing 3	Brodl; Gm596; D030064D06Rik; Brwd3	2	0	0	0	-0.716353	1.22116	2.91404
BTAF1	BTAF1 RNA polymerase II, B-TFIID transcription factor-associated, (Mot1 homolog, S. cerevisiae)	TAF170; AI414500; AI447930; E430027O22Rik; Btaf1	1	0	0	0	1.20781	4.27041	5.65338
BTBD12	SLX4 structure-specific endonuclease subunit homolog (S. cerevisiae)	Btbd12; AI256635; AI426760; D16Bwg1016e; Slx4	1	0	0	0	-	-	-
BTF3L4	basic transcription factor 3-like 4	AI316863; AU022207; AW552446; 4632412E09Rik; 5730434I03Rik; Btf3l4	1	0	0	0	1.28034	5.01251	6.62815
BTG1	B-cell translocation gene 1, anti-proliferative	AI426953; AW546738; Btg1	1	1	0	0	5.29382	4.56587	5.87528
BTG2	B-cell translocation gene 2, anti-proliferative	Pc3; APRO1; TIS21; AA959598; Btg2	3	0	0	0	4.30026	3.84681	5.6842
BTG3	B-cell translocation gene 3	ANA; tob5; Btg3	1	0	0	0	-1.72135	4.37944	5.9499
BUB1B	budding uninhibited by benzimidazoles 1 homolog, beta (S. cerevisiae)	BUBR1; AU045529; MGC36092; Bub1b	0	1	0	0	-1.34448	2.91077	6.4837
BXDC2	BRX1, biogenesis of ribosomes, homolog (S. cerevisiae)	Bxdc2; C76935; 1110064N10Rik; Brix1	0	1	0	0	-	-	-
BZW1	basic leucine zipper and W2 domains 1	MGC6434; mKIAA0005; 1200015E15Rik; Bzw1	0	1	0	0	4.03104	7.26397	8.74448
C10orf26	DNA segment, Chr 19, Wayne State University 162, expressed	Opal1; MGC31104; D19Wsu162e	1	0	0	0	-	-	-
C11orf30	RIKEN cDNA 2210018M11 gene	Emsy; AU019521; AU019557; MGC101920; 2310016L09Rik; 2210018M11Rik	1	1	0	0	-	-	-
C11orf59	RIKEN cDNA 2400001E08 gene	p18; Pdro; Lamtor1; MGC102412; MGC144253; MGC144254; MGC144270; 2400001E08Rik	0	1	0	0	-	-	-
C12orf30	N(alpha)-acetyltransferase 25, NatB auxiliary subunit	Mdm20; AI450868; A630046C11; 4833422K13Rik; C330023M02Rik; Naa25	0	2	0	0	-	-	-
C15orf29	chromosome 15 open reading frame 29	LJ22557; MGC117356; C15orf29	0	1	0	0	-	-	-
C15orf44	LOC194108	similar to hypothetical protein DKFZp564O1664	0	1	0	0	-	-	-
C16orf14	family with sequence similarity 195, member A	9530058B02Rik; Fam195a	1	0	0	0	-	-	-
C16orf61	RIKEN cDNA 2310061C15 gene	DC13; 1110046L09Rik; 2310061C15Rik	0	1	0	0	-	-	-
C16orf70	RIKEN cDNA D230025D16 gene	Lin10; MGC6480; BC006874; D230025D16Rik	2	0	0	0	-	-	-
C18orf1	DNA segment, Chr 18, ERATO Doi 653, expressed	C18orf1; A430083H02; 8230401C20Rik; A430108L08Rik; D330030L18Rik; D18Ertd653e	1	0	0	0	-	-	-
C19orf2	C80913	Rmp; NNX3	1	0	0	0	-	-	-
C1orf9	expressed sequence AI848100	Opt; AU016931; MGC170004; 4732491B11; AI848100	1	0	0	0	-	-	-
C20orf117	uncharacterized protein C20orf117-like		1	0	0	0	-	-	-
C21orf91	DNA segment, Chr 16, ERATO Doi 472, expressed	Eurl; AI256766; AW536354; 1700010I10Rik; 2310009O17Rik; E330003K22Rik; D16Ertd472e	1	0	0	0	-	-	-
C2CD2	C2 calcium-dependent domain containing 2	ORF25; AI314146; AI449533; BF168443; KIAA4045; mKIAA4045; 5730563M15; 5830404H04Rik; C2cd2	1	0	0	0	-2.25488	-1.2772	0.529317
C2CD3	C2 calcium-dependent domain containing 3	AU020772; C2cd3	0	1	0	0	0.86534	3.21666	5.11685
C3orf58	diaphanous homolog 1 (Drosophila)	Dia1; Drf1; Diaph1; KIAA4062; p140mDia; mKIAA4062; D18Wsu154e; Diap1	1	0	0	0	-	-	-
C3orf59	RIKEN cDNA 1600021P15 gene	C87006; Mb21d2; MGC103296; A430031N04; 1600021P15Rik	1	0	0	0	-	-	-
C3orf75	RIKEN cDNA 2610002I17	Tmem103; AV159994; 2610001P13Rik; 2610002I17Rik	1	0	0	0	-	-	-
C5orf41	RIKEN cDNA A930001N09 gene	OTTMUSP00000044715; luman-recruiting factor; RP23-478C2.1; A930001N09Rik	1	0	0	0	-	-	-
C9orf40	predicted gene 7417	EG664946; Gm7417	1	0	0	0	-	-	-
CAMSAP1	calmodulin regulated spectrin-associated protein 1	C77823; PRO2405; 9530003A05Rik; Camsap1	1	0	0	0	-0.986483	2.55617	3.96478
CAMTA1	calmodulin binding transcription activator 1	AI316882; AW987475; KIAA0833; mKIAA0833; 1810059M14Rik; 2310058O09Rik; Camta1	1	0	0	0	-1.35826	1.72254	3.79831
CAPRIN2	caprin family member 2	Eeg1; C1qdc1; rng140; AA536741; AV149826; BC025636; mKIAA1873; Caprin2	1	0	0	0	-0.95389	-0.910954	1.60599
CASP4	caspase 4, apoptosis-related cysteine peptidase	Caspl; ich-3; Casp11; Casp4	0	1	0	0	1.24316	3.26137	5.21732
CASZ1	castor homolog 1, zinc finger (Drosophila)	Cst; AV096627; BC040081; MGC31683; D4Ertd432e; 2410019P08Rik; Casz1	1	1	0	0	-1.1924	0.312931	2.28987
CCDC46	coiled-coil domain containing 46	Macoco; AV043680; AV207351; 1700001M19Rik; 1700029K01Rik; 8430407H02Rik; Ccdc46	0	0	1	0	-	-	-
CCDC47	coiled-coil domain containing 47	asp4; C88307; calumin; 2610204L23Rik; RP23-81G14.10; Ccdc47	1	0	0	0	2.42149	4.71383	6.1994
CCDC6	coiled-coil domain containing 6	AA536681; AA960498; AW061011; 2810012H18Rik; Ccdc6	0	1	0	0	1.31555	3.09422	4.96699
CCM2	cerebral cavernous malformation 2 homolog (human)	BC029157; MGC37115; RP23-169J19.3; Ccm2	1	0	0	0	3.89296	4.49486	6.43734
CCNA2	cyclin A2	Ccn1; Ccna; Cyca; Ccn-1; AA408589; Ccna2	1	0	0	0	-0.492582	3.0792	7.4161
CCND2	cyclin D2	cD2; Vin1; Vin-1; C86853; AI256817; BF642806; 2600016F06Rik; Ccnd2	1	0	0	0	0.230491	7.52016	8.82233
CCNG2	cyclin G2	MGC113793; Ccng2	1	1	0	0	3.02643	0.266598	4.03753
CCNI2	cyclin I family, member 2	FLJ16793; CCNI2	0	0	1	0	-	-	-
CCNJ	cyclin J	MGC118445; D430039C20Rik; Ccnj	0	1	0	0	1.39355	1.8039	3.03671
CCNL1	cyclin L1	Ccnl; ania-6a; AU018493; 2610030E23Rik; Ccnl1	2	0	0	0	3.83824	5.93519	7.39577
CCNT2	cyclin T2	CycT2; C81304; 2900041I18Rik; Ccnt2	1	0	0	0	2.566	3.99591	5.46205
CD109	CD109 antigen	GARP; AI480638; 9930012E15Rik; Cd109	0	0	1	0	-	-	-
CD164	CD164 antigen	A24; A115; MSSP; MGC-24; AA589639; AW540279; Cd164	1	0	0	0	4.12043	6.68319	7.77166
CD226	CD226 antigen	Pta1; DNAM1; DNAM-1; TLiSA1; BC051526; Cd226	1	0	0	0	-4.58892	-	-
CD274	CD274 antigen	B7h1; Pdl1; Pdcd1l1; Pdcd1lg1; A530045L16Rik; Cd274;PD-L1	1	0	0	0	1.579	1.90533	3.7953
CD69	CD69 antigen	AIM; VEA; AI452015; 5830438K24Rik; Cd69	2	0	0	0	2.87065	5.26432	6.69171
CDC123	cell division cycle 123 homolog (S. cerevisiae)	AA959893; G431001I09Rik; Cdc123	0	1	0	0	1.84201	5.53411	7.426
CDC73	cell division cycle 73, Paf1/RNA polymerase II complex component, homolog (S. cerevisiae)	Hrpt2; C81219; BC027756; MGC29274; MGC36559; 8430414L16Rik; C130030P16Rik; Cdc73	0	1	0	0	1.35268	3.71619	5.34887
CDCA4	cell division cycle associated 4	HEPP; SEI-3; 2410018C03Rik; Cdca4	1	0	0	0	1.84589	4.40779	6.65528
CDCA7	cell division cycle associated 7	JPO1; AU044109; 2310021G01Rik; Cdca7	1	0	0	0	0.635153	5.71258	7.52193
CEP120	centrosomal protein 120	Ccdc100; AU016693; A230075C01; Cep120	1	0	0	0	2.22832	2.3353	4.19962
CEP350	centrosomal protein 350	MGC107324; 4933409L06Rik; 6430546F08Rik; Cep350	1	0	0	0	1.03323	2.35184	3.94815
CEP57	centrosomal protein 57	Tsp57; AI467480; mKIAA0092; 3110002L15Rik; 4921510P06Rik; 4931428M20Rik; Cep57	0	1	0	0	2.08974	3.75988	6.16125
CEP76	centrosomal protein 76	9630013E05; 6230425F05Rik; Cep76	0	1	0	0	-1.20087	1.5777	3.95001
CEP97	centrosomal protein 97	Lrriq2; AA437768; 2810403B08Rik; 4932439K18Rik; E130116N02Rik; Cep97	1	0	0	0	-0.158474	0.824782	3.24352
CFL2	cofilin 2, muscle	Cfl2	1	0	0	0	1.10633	2.12422	3.66589
CHD9	chromodomain helicase DNA binding protein 9	AD013; PRIC320; mKIAA0308; 1810014J18Rik; 9030205D12Rik; A330063D19Rik; Chd9	1	0	0	0	0.855963	1.62389	3.38064
CHIC1	cysteine-rich hydrophobic domain 1	Brx; Chic1	1	0	0	0	-1.94453	-1.95845	0.17185
CIC	capicua homolog (Drosophila)	mKIAA0306; 1200010B10Rik; Cic	2	0	0	0	2.58009	4.66749	6.17933
CLEC16A	C-type lectin domain family 16, member A	KIAA0350; mKIAA0350; 4932416N17Rik; Clec16a	0	0	1	0	-0.911156	2.3463	3.94091
CLIP1	CAP-GLY domain containing linker protein 1	Rsn; CYLN1; C81039; Clip50; restin; CLIP170; AV017631; CLIP-170; KIAA4046; mKIAA4046; 1110007I12Rik; 4631429H07Rik; Clip1	1	0	0	0	0.421174	3.32645	5.11993
CLIP4	CAP-GLY domain containing linker protein family, member 4	Rsnl2; 1700024K14Rik; 1700074B05Rik; 4833417L20Rik; 5830409B12Rik; Clip4	1	0	0	0	-	-	-
CLK4	CDC like kinase 4	Clk4; C85119; AI987988	0	1	0	0	3.54321	4.69764	6.1963
CLOCK	circadian locomotor output cycles kaput	KAT13D; bHLHe8; mKIAA0334; 5330400M04Rik; Clock	2	0	0	0	0.157187	1.92282	3.18163
CLTC	clathrin, heavy polypeptide (Hc)	CHC; R74732; MGC92975; 3110065L21Rik; Cltc	0	2	0	0	3.58691	7.38217	8.08646
CNNM3	cyclin M3	Clp3; Acdp3; mACDP3; Cnnm3	0	1	0	0	-0.559151	2.00555	3.7561
CNOT1	CCR4-NOT transcription complex, subunit 1	MGC7843; AA815922; MGC189870; MGC189936; D830048B13; 6030411K04Rik; Cnot1	0	2	0	0	2.55936	4.99831	6.79059
CNOT4	CCR4-NOT transcription complex, subunit 4	Not4; Not4h; Not4hp; Cnot4	1	0	0	0	1.4468	3.43853	4.93781
CNOT6	CCR4-NOT transcription complex, subunit 6	CCR4; AA407540; AW456442; MGC98472; A230103N10Rik; Cnot6	1	1	0	0	2.30477	4.84371	6.85728
COG3	component of oligomeric golgi complex 3	E430004N23; Cog3	1	0	0	0	1.41944	2.88599	4.31117
COL19A1	collagen, type XIX, alpha 1	Col19a1	1	0	0	0	-	-	-
COPG	coatomer protein complex, subunit gamma	coatomer protein complex, subunit gamma	0	1	0	0	-	5.02537	6.4661
COPS2	COP9 (constitutive photomorphogenic) homolog, subunit 2 (Arabidopsis thaliana)	Csn2; Sgn2; C85265; Trip15; AI315723; alien-like; Cops2	2	0	0	0	1.62332	5.74065	7.32163
CPEB3	cytoplasmic polyadenylation element binding protein 3	KIAA0940; mKIAA0940; 4831444O18Rik; Cpeb3	1	0	0	0	-6.08622	-3.47274	-1.29915
CPEB4	cytoplasmic polyadenylation element binding protein 4	AI851572; mKIAA1673; 4930447D24Rik; Cpeb4	1	0	0	0	0.237963	1.45299	3.64156
CREB1	cAMP responsive element binding protein 1	Creb; Creb-1; AV083133; 2310001E10Rik; 3526402H21Rik; Creb1	3	0	1	0	1.73387	3.38901	5.22024
CREBL2	cAMP responsive element binding protein-like 2	AI046348; MGC130380; MGC130381; B230205M03; Crebl2	1	0	0	0	1.2899	0.57127	1.69682
CRIM1	cysteine rich transmembrane BMP regulator 1 (chordin like)	AU015004; Crim1	1	0	1	0	-2.214	-1.31733	1.66027
CRKRS	cyclin-dependent kinase 12	Crk7; Pksc; Crkrs; AI646528; MGC141525; D11Ertd752e; 1810022J16Rik; Cdk12	0	1	0	0	-	-	-
CROT	carnitine O-octanoyltransferase	1200003H03Rik; Crot	1	0	0	0	1.00735	0.747251	2.88896
CRTC2	CREB regulated transcription coactivator 2	Torc2; RGD1308903; Crtc2	0	1	0	0	3.30098	5.78716	7.02474
CRY1	cryptochrome 1 (photolyase-like)	Phll1; AU020726; AU021000	1	0	0	0	0.100831	2.85651	4.55556
CRY2	cryptochrome 2 (photolyase-like)	AV006279; D130054K12Rik; Cry2	1	0	0	0	-0.518038	0.870211	2.32361
CSF2RB	colony stimulating factor 2 receptor, beta, low-affinity (granulocyte-macrophage)	Bc; Il3r; AIC2B; Il3rb; Il5rb; CDw131; Il3rb1; Csf2rb1; Csfgmrb; AI848964; MGC130522; Csf2rb	1	0	0	0	-0.0835741	1.30879	2.95184
CSNK1D	casein kinase 1, delta	AA409348; 1200006A05Rik; D930010H05Rik; Csnk1d	1	0	0	0	2.6847	4.96595	6.47502
CSNK1G1	casein kinase 1, gamma 1	9130020E21Rik; Csnk1g1	1	0	0	0	0.815357	2.70608	4.12206
CSRNP3	cysteine-serine-rich nuclear protein 3	Mbu1; Csnrp3; taip-2; CSRNP-3; A330102K23Rik; RP23-306G16.1; Csrnp3	1	0	0	0	-	-	-
CSTF2T	cleavage stimulation factor, 3' pre-RNA subunit 2, tau	64kDa; C77975; tCstF-64; tauCstF-64; Cstf2t	1	0	0	0	1.91727	3.6568	4.78166
CTNNB1	catenin (cadherin associated protein), beta 1	Bfc; Mesc; Catnb; Ctnnb1	0	1	0	0	3.74114	5.78717	7.48073
CUL2	cullin 2	AI327301; KIAA4106; mKIAA4106; 1300003D18Rik; 4932411N15Rik; Cul2	0	1	0	0	0.547078	4.62814	6.3183
CUX1	cut-like homeobox 1	CDP; Cux; Cutl1; Cux-1; Phox2; AA407197; KIAA4047; MGC102214; mKIAA4047; Cux1	2	1	0	0	1.52473	3.95618	5.57402
CXorf39	family with sequence similarity 199, X-linked	MGC19245; RP23-272P2.1; Fam199x	1	0	0	0	-	-	-
CXXC5	CXXC finger 5	MGC101987; 4930415K17Rik; Cxxc5	1	0	0	0	2.70016	1.73206	3.40744
CYLD	cylindromatosis (turban tumor syndrome)	EAC; CDMT; CYLD1; mKIAA0849; 2010013M14Rik; 2900009M21Rik; C130039D01Rik; Cyld	1	0	0	0	1.89058	3.47682	4.86285
CYP2U1	cytochrome P450, family 2, subfamily u, polypeptide 1	8430436A10Rik; Cyp2u1	1	0	0	0	-4.71882	-5.33105	-3.20959
CYTH1	cytohesin 1	CLM1; CTH-1; CYTIP; Pscd1; KIAA4240; mKIAA4240; Cyth1	1	0	0	0	3.70282	4.74198	6.37794
DAAM1	dishevelled associated activator of morphogenesis 1	AI503486; mKIAA0666; E130308H01; 1700066F09Rik; 2310028E21Rik; Daam1	0	1	0	0	-3.07439	-1.06968	0.964587
DAZAP2	DAZ associated protein 2	Brbp; Prtb; Gcap28; gt6-12; AI314727; MGC25222; mKIAA0058; Dazap2	2	0	0	0	5.44387	7.05362	8.60885
DCUN1D1	DCN1, defective in cullin neddylation 1, domain containing 1 (S. cerevisiae)	Rp42; Tes3; SCCRO; pTes3; Dcun1d1	1	0	0	0	1.40267	4.48134	6.13112
DCUN1D3	DCN1, defective in cullin neddylation 1, domain containing 3 (S. cerevisiae)	BC030335; MGC40975; 1700020A13Rik; Dcun1d3	1	0	0	0	-1.10434	0.479905	1.69952
DDI2	DNA-damage inducible protein 2	AI604911; AU040698; 1110056G13Rik; 1700027M01Rik; 9130022E05Rik; Ddi2	1	0	0	0	0.718498	2.33146	4.00712
DDIT4	DNA-damage-inducible transcript 4	dig2; REDD1; Rtp801; AA415483; 5830413E08Rik; Ddit4	1	0	0	0	2.94227	2.12475	6.2669
DDX17	DEAD (Asp-Glu-Ala-Asp) box polypeptide 17	p72; Gm926; C80929; AI047725; MGC79147; 2610007K22Rik; A430025E01Rik; Ddx17	0	1	0	0	5.43417	6.28517	7.05462
DDX3Y	DEAD (Asp-Glu-Ala-Asp) box polypeptide 3, Y-linked	Dby; D1Pas1-rs1; 8030469F12Rik; Ddx3y	1	0	0	0	2.80292	3.84676	4.93631
DDX5	DEAD (Asp-Glu-Ala-Asp) box polypeptide 5	p68; Hlr1; G17P1; HUMP68; MGC118083; 2600009A06Rik; Ddx5	1	0	0	0	7.18321	9.15671	10.3459
DENND4B	DENN/MADD domain containing 4B	BC026996; mKIAA0476; Dennd4b	1	0	0	0	3.00165	4.62652	5.93453
DICER1	Dicer1, Dcr-1 homolog (Drosophila)	D12Ertd7e; mKIAA0928; 1110006F08Rik; Dicer1	1	2	0	0	1.58928	2.90961	4.36252
DIS3L	DIS3 mitotic control homolog (S. cerevisiae)-like	AV340375; Dis3l	0	1	0	0	0.310486	2.40351	3.65043
DLG1	discs, large homolog 1 (Drosophila)	Dlgh1; SAP97; KIAA4187; mKIAA4187; B130052P05Rik; Dlg1	1	0	0	0	1.81569	4.04943	5.43179
DLG5	discs, large homolog 5 (Drosophila)	T25557; mKIAA0583; 4933429D20Rik; Dlg5	2	0	0	0	-8.00904	-	-
DLSTP	dihydrolipoamide S-succinyltransferase pseudogene 1	DLSTP; DLSTP1	0	1	0	0	-	-	-
DMXL1	Dmx-like 1	D030030C22; C630007L23Rik; Dmxl1	1	2	0	0	2.00197	2.51602	3.83869
DNAH17	dynein, axonemal, heavy chain 17	Dnah17; Gm1178; Dnahcl1; mKIAA3028; 2810003K23Rik; Dnahc17	0	1	0	0	-3.86843	-	-
DNAJA2	DnaJ (Hsp40) homolog, subfamily A, member 2	DNAJ; DNJ3; mDj3; Dnaj3; HIRIP4; PRO3015; 1500017M13Rik; 2010206B19Rik; Dnaja2	1	0	0	0	2.94297	6.1127	7.88138
DNAJB9	DnaJ (Hsp40) homolog, subfamily B, member 9	Mdg1; mDj7; ERdj4; AA408011; AA673251; AA673481; AW556981; Dnajb9	3	0	0	0	1.1105	3.82648	5.31659
DOCK10	dedicator of cytokinesis 10	Jr4; Jr5; ZIZ3; R75174; Zizimin3; MGC183664; mKIAA0694; 9330153B10Rik; A630054M16Rik; Dock10	0	1	0	0	3.28744	6.79389	7.45938
DOCK2	dedicator of cyto-kinesis 2	Hch; MBC; CED-5; AI662014; AW122239; Dock2	0	0	1	0	3.82011	5.37885	7.19305
DOCK9	dedicator of cytokinesis 9	AA959601; AW538057; Zizimin1; D14Wsu89e; mKIAA1058; B230309H04Rik; Dock9	1	0	0	0	0.124192	1.41291	3.06245
DPY30	dpy-30 homolog (C. elegans)	C87842; 2810410M20Rik; Dpy30	1	0	0	0	2.18906	5.18295	7.10526
DPYSL2	dihydropyrimidinase-like 2	DRP2; Crmp2; Ulip2; TOAD-64; AI851130; Musunc33; Dpysl2	1	0	0	0	0.366634	2.1449	4.5732
DR1	down-regulator of transcription 1	NC2; Dr1l; NC2beta; 1700121L09Rik; Dr1	0	2	0	0	2.40643	5.00999	6.3457
DST	dystonin	ah; dt; Bpag; BP230; Bpag1; Macf2; nmf203; nmf339; BPAG1-n; AW554249; athetoid; mKIAA0728; 2310001O04Rik; A830042E19Rik; Dst	1	1	0	0	-5.73119	-3.2173	-1.79173
DSTYK	dual serine/threonine and tyrosine protein kinase	Ripk5; C820013G01; A930019K20Rik; C430014H23Rik; Dstyk	1	0	0	0	0.271095	-0.554505	0.916441
DTX2	deltex 2 homolog (Drosophila)	Deltex2; AA408415; AU022494; 2610524D08Rik; Dtx2	1	0	0	0	0.574299	2.42444	4.34505
DUSP	dual specificity phosphatase 5	Gm337; Dusp5	1	0	0	0	-	-	-
DUSP10	dual specificity phosphatase 10	MKP-5; AI158871; 2610306G15Rik; Dusp10	1	0	0	0	-1.06422	3.38719	3.6616
DUSP2	dual specificity phosphatase 2	PAC1; Dusp2	1	0	0	0	3.70258	5.07386	6.3117
DUSP7	dual specificity phosphatase 7	Mkpx; Pyst2; AU015694; Dusp7	1	0	0	0	1.8458	3.41575	5.19283
E2F3	E2F transcription factor 3	E2F3b; E2f3a; mKIAA0075; E2f3	1	0	0	0	-0.735173	2.61341	4.95092
E2F8	E2F transcription factor 8	AA410048; 4432406C08Rik; E2f8	1	0	0	0	-2.38223	1.45002	5.50687
EDEM1	ER degradation enhancer, mannosidase alpha-like 1	EDEM; KIAA0212; mKIAA0212; A130059K23Rik; Edem1	1	0	0	0	2.36279	4.22549	5.89905
EDEM3	ER degradation enhancer, mannosidase alpha-like 3	2310050N11Rik; Edem3	1	0	0	0	0.964414	2.53207	4.18086
EFR3A	EFR3 homolog A (S. cerevisiae)	C76891; BB071175; KIAA0143; mKIAA0143; A130089M23Rik; C920006C10Rik; D030063F01Rik; Efr3a	1	0	0	0	1.64495	4.11145	5.92946
EFTUD1	elongation factor Tu GTP binding domain containing 1	AI451340; AU019507; AU022896; D7Ertd791e; 4932434J20Rik; 6030468D11Rik; Eftud1	0	1	0	0	0.466867	4.31551	5.13455
EGLN3	EGL nine homolog 3 (C. elegans)	Phd3; SM-20; AI505553; AI648162; Hif-p4h-3; 2610021G09Rik; Egln3	1	0	0	0	-7.00887	-0.134311	1.46824
EGR2	early growth response 2	Egr-2; Zfp-6; Krox20; NGF1-B; Zfp-25; Krox-20; Egr2	1	0	0	0	-2.05318	1.09004	1.57958
EHBP1	EH domain binding protein 1	NACSIN; AF424697; Flj21950; RP23-51G7.3; Ehbp1	0	1	0	0	-2.96345	-0.794236	0.616034
EI24	etoposide induced 2.4 mRNA	PIG8; AA536736; AI115355; Ei24	0	1	0	0	1.68632	4.30664	5.80575
EIF2C1	eukaryotic translation initiation factor 2C, 1	Ago1; Eif2c1	1	0	0	0	-	3.80777	5.12354
EIF2C2	eukaryotic translation initiation factor 2C, 2	Ago2; Gerp95; Gm10365; KIAA4215; mKIAA4215; ENSMUSG00000072493; Eif2c2	0	1	0	0	-	3.39899	4.64875
EIF4G2	eukaryotic translation initiation factor 4, gamma 2	p97; Nat1; DAP-5; Natm1; AA589388; E130105L11Rik; Eif4g2	1	1	0	0	4.37411	8.506	10.1521
EIF4G3	eukaryotic translation initiation factor 4 gamma, 3	repro8; eIF4GII; G1-419-52; 4833436O05; 1500002J22Rik; 4930523M17Rik; Eif4g3	1	0	1	0	2.75276	4.86752	6.04783
ELK4	ELK4, member of ETS oncogene family	Sap1; BB162516; 2310011G17Rik; A130026I01Rik; Elk4	2	0	0	0	2.16607	4.31006	5.8689
ELMOD2	ELMO domain containing 2	9830169G11Rik; Elmod2	1	0	0	0	0.15445	1.16472	2.30549
ELOVL5	ELOVL family member 5, elongation of long chain fatty acids (yeast)	HELO1; AI747313; AU043003; 1110059L23Rik; Elovl5	1	0	0	0	2.12476	4.36183	6.35481
ENC1	ectodermal-neural cortex 1	Nrpb; PIG10; Enc1	1	0	0	0	-2.0686	-0.484997	1.06719
ENPP5	ectonucleotide pyrophosphatase/phosphodiesterase 5	E-NPP 5; AW061004; D17Abb1e; KIAA4152; mKIAA4152; Enpp5	1	0	0	0	-6.2745	-	-
EP300	E1A binding protein p300	p300; KAT3B; A430090G16; A730011L11; Ep300	1	0	0	0	2.33013	3.52553	5.15609
EPC1	enhancer of polycomb homolog 1 (Drosophila)	2400007E14Rik; 5730566F07Rik; A930032N02Rik; Epc1	1	0	0	0	2.30023	3.66136	4.90926
EPHA4	Eph receptor A4	rb; Sek; Cek8; Hek8; Sek1; Tyro1; AI385584; 2900005C20Rik; Epha4	1	0	0	0	-	-	-
EPHA5	Eph receptor A5	bsk; Cek7; Ehk1; Els1; Hek7; Rek7; AI854630; AW125296; Epha5	0	0	1	0	-	-	-
EPRS	glutamyl-prolyl-tRNA synthetase	Qprs; C79379; 2410081F06Rik; 3010002K18Rik; Eprs	1	0	0	0	1.74276	6.37143	7.92298
ERGIC2	ERGIC and golgi 2	Ptx1; AA408438; 1200009B18Rik; 4930572C01Rik; Ergic2	1	0	0	0	1.57521	5.27912	6.70061
ESRRA	estrogen related receptor, alpha	Err1; Nr3b1; Estrra; ERRalpha; Esrra	1	0	0	0	1.66213	3.00822	4.57614
ETFA	electron transferring flavoprotein, alpha polypeptide	D9Ertd394e; 2010200I21Rik; Etfa	0	0	1	0	2.00032	5.62488	7.30366
EVI5L	ecotropic viral integration site 5 like	MGC29047; 1700084G18Rik; 2310039H16Rik; 3110007G05Rik; B130050I23Rik; Evi5l	1	0	0	0	-0.839378	0.99421	1.92203
EXOC5	exocyst complex component 5	Gm76; SEC10; PRO1912; Sec10l1; AI447711; AI448003; Exoc5	1	0	0	0	1.52431	4.29763	5.93205
EZH1	enhancer of zeste homolog 1 (Drosophila)	AW557915; mKIAA0388; Ezh1	1	0	0	0	2.10004	2.71393	3.73329
FAM108C1	family with sequence similarity 108, member C	AL023007; Fam108c1; 2210412D01Rik; Fam108c	1	0	0	0	-	-	-
FAM114A2	family with sequence similarity 114, member A2	1810073G14Rik; 9030624B09Rik; RP23-206L21.2; Fam114a2	1	0	0	0	2.11672	3.88221	5.4521
FAM117A	family with sequence similarity 117, memberA	AW548096; RP23-67E18.1; 5730593F17Rik; Fam117a	1	0	0	0	1.87117	2.36587	4.57465
FAM120A	family with sequence similarity 120, member A	Ossa; C9orf10; KIAA0183; Fam120a	0	1	0	0	3.04005	5.7357	7.40115
FAM126B	family with sequence similarity 126, member B	D1Ertd53e; D630010C10; C130065N10Rik; Fam126b	3	0	0	0	-0.54862	0.854461	2.01936
FAM160B2	family with sequence similarity 160, member B2	Rai16; G430067P06Rik; Fam160b2	1	0	0	0	1.28276	1.75853	3.01995
FAM168A	family with sequence similarity 168, member A	mKIAA0280; 2610030B18Rik; B930006L02Rik; Fam168a	1	0	0	0	0.00717813	1.05312	2.64382
FAM179B	family with sequence similarity 179, member B	BC062107; KIAA0423; MGC189816; MGC189944; mKIAA0423; C130034K06; A430041B07Rik; Fam179b	1	0	0	0	0.722427	2.44854	4.04358
FAM38A	family with sequence similarity 38, member A	mKIAA0233; 9630020g22; Fam38a	0	1	0	0	-	3.43739	4.96699
FAM49B	family with sequence similarity 49, member B	AW122079; 0910001A06Rik; Fam49b	0	1	0	0	3.56546	7.15135	8.80169
FAM83D	family with sequence similarity 83, member D	BB104611; MGC92947; RP23-119H5.1; 2310007D09Rik; Fam83d	1	0	0	0	-3.02186	-1.31629	2.80628
FARP2	FERM, RhoGEF and pleckstrin domain protein 2	Fir; AI465173; BC009153; KIAA0793; mKIAA0793; D030026M03Rik; Farp2	0	0	1	0	-4.03891	-0.0908291	1.02634
FASTKD5	FAST kinase domains 5	C78212; FLJ13149; KIAA1792; MGC60835; mKIAA1792; Fastkd5	0	1	0	0	0.313127	2.58701	4.07292
FBXL3	F-box and leucine-rich repeat protein 3	FBK; Ovtm; Fbl3a; Fbxl3a; AU041772; AW212966; Fbxl3	1	1	0	0	2.36719	3.74523	5.38747
FBXL4	F-box and leucine-rich repeat protein 4	FBL4; FBL5; AI836810; 4732456I21; Fbxl4	0	1	0	0	0.790464	1.4488	2.69488
FBXL5	F-box and leucine-rich repeat protein 5	Fbl4; Fir4; Fbxl5	1	0	0	0	2.21833	4.06838	5.45585
FBXO21	F-box protein 21	AU016673; MGC28066; mKIAA0875; 2810425J22Rik; Fbxo21	1	0	0	0	0.385426	1.85398	3.5719
FBXO28	F-box protein 28	Fbx28; KIAA0483; MGC90899; mKIAA0483; D1Ertd578e; 4833428J17Rik; 5730505P19Rik; Fbxo28	2	0	0	0	0.107953	1.98882	3.62563
FBXO30	F-box protein 30	1700026A16Rik; Fbxo30	0	1	0	0	-1.0046	1.10155	2.57251
FBXO48	F-box protein 48	RP23-295E4.4; A630050E13Rik; Fbxo48	1	0	0	0	-1.35905	0.192285	2.99848
FBXO8	F-box protein 8	Fbx8; Fbxo8	1	0	0	0	0.283144	2.10208	4.09102
FBXW7	F-box and WD-40 domain protein 7	AGO; Cdc4; Fbw7; Fbwd6; Fbx30; Fbxw6; Fbxo30; SEL-10; 1110001A17Rik; Fbxw7	1	1	0	0	0.796912	3.83542	4.22464
FCHO2	FCH domain only 2	AA387320; 5832424M12Rik; Fcho2	1	0	0	0	1.50582	2.026	3.58599
FEM1C	fem-1 homolog c (C.elegans)	AI646567; 2610312A07Rik; 3632443A22Rik; Fem1c	1	1	0	0	1.41906	2.63306	4.344
FHL3	four and a half LIM domains 3	SLIM2; Fhl3	1	0	0	0	0.121447	3.21081	4.88881
FILIP1L	filamin A interacting protein 1-like	Doc1; 4631422O05Rik; Filip1l	1	0	0	0	4.9826	3.54457	5.4945
FJX1	four jointed box 1 (Drosophila)	Fjx1	1	0	0	0	-	-	-1.78233
FMNL3	formin-like 3	Wbp3; FBP11; mKIAA2014; 2700073B04Rik; Fmnl3	0	1	0	0	2.22318	5.55096	5.87714
FNBP1	formin binding protein 1	FBP1; Fbp17; 1110057E06Rik; 2210010H06Rik; Fnbp1	0	1	0	0	3.13732	6.33683	7.79031
FNDC3A	fibronectin type III domain containing 3A	sys; Fndc3; D14Ertd453e; 1700094E19Rik; F730017H24Rik; Fndc3a	2	0	0	0	1.58098	2.66631	3.99463
FNDC3B	fibronectin type III domain containing 3B	Fad104; AW550168; KIAA4164; mKIAA4164; 1600019O04Rik; Fndc3b	2	0	0	0	-4.04295	-0.577197	0.257208
FNIP1	folliculin interacting protein 1	AI838773; AW557298; KIAA1961; MGC100017; A730024A03Rik; Fnip1	1	0	0	0	0.483949	1.73682	3.49468
FOXJ2	forkhead box J2	Fhx; Foxj2	1	0	0	0	1.99469	2.58254	3.56302
FOXJ3	forkhead box J3	Fhd6; mKIAA1041; C330039G02Rik; DKFZp761E2211; Foxj3	1	0	0	0	1.42829	3.53498	4.94139
FOXN2	forkhead box N2	HTLF; Fkh19; Foxn1; 3230402J05Rik; 6030465J18Rik; Foxn2	1	0	0	0	0.625731	3.35687	5.09687
FOXN3	forkhead box N3	Ches1; Ches1l; HTLFL1; AA589593; AW556347; MGC36260; MGC107530; 5430426H20Rik; Foxn3	1	0	0	0	1.91824	4.44972	5.05211
FRK	fyn-related kinase	BSK; GTK; RAK; C85044; BSK/IYK	0	0	1	0	-	-	-
FRS2	fibroblast growth factor receptor substrate 2	SNT1; Frs2alpha; 4732458E18; C330018A15Rik; Frs2	2	0	0	0	0.415811	2.1073	3.60424
FRYL	furry homolog-like (Drosophila)	AI930088; mKIAA0826; 2010313D22Rik; 2310004H21Rik; 2510002A14Rik; 9030227G01Rik; Fryl	1	2	1	0	1.19138	2.64016	4.37525
FUBP1	far upstream element (FUSE) binding protein 1	FBP; Fubp; Fubp4; D3Ertd330e; 9530027K12Rik; Fubp1	0	1	0	0	2.86853	5.96546	6.83426
FXR1	fragile X mental retardation gene 1, autosomal homolog	Fxr1h; Fxr1p; AI851072; 1110050J02Rik; 9530073J07Rik; Fxr1	1	0	0	0	2.63753	5.43521	7.03135
FYN	Fyn proto-oncogene	AI448320; AW552119; MGC115870; Fyn	0	1	0	0	1.41795	3.7034	5.87107
FZD3	frizzled homolog 3 (Drosophila)	Fz3; AU020229; D930050A07Rik; Fzd3	1	0	0	0	-9.35339	-	-
FZD6	frizzled homolog 6 (Drosophila)	Fz6; Fzd6	1	0	0	0	-7.6436	-6.60408	-3.09544
G3BP2	GTPase activating protein (SH3 domain) binding protein 2	G3BP; AA409541; KIAA0660; mKIAA0660; E430034L04Rik; G3bp2	2	0	0	0	3.00789	5.12649	6.9634
GAB1	growth factor receptor bound protein 2-associated protein 1	AA408973; AW107238; Gab1	1	0	0	0	-7.90502	-	-
GALT	galactose-1-phosphate uridyl transferase	AW553376; Galt	1	0	0	0	0.852595	2.99147	4.26665
GAN	giant axonal neuropathy	gigaxonin; A330045G18; Gan	1	0	0	0	-1.91083	0.768408	2.26232
GATAD2B	GATA zinc finger domain containing 2B	P66beta; AL118180; KIAA1150; mKIAA1150; C430014D17Rik; Gatad2b	2	0	0	0	1.74403	3.82631	5.41409
GDAP2	ganglioside-induced differentiation-associated-protein 2	C77050; D3Ertd801e; Gdap2	0	1	0	0	0.243675	2.21364	4.00819
GHITM	growth hormone inducible transmembrane protein	MICS1; C77840; PTD010; 1010001P14Rik; Ghitm	1	0	0	0	2.72328	5.76331	7.5967
GIGYF1	GRB10 interacting GYF protein 1	Perq1; KIAA4110; mKIAA4110; Gigyf1	1	0	0	0	2.90373	3.08091	4.22528
GIT2	G protein-coupled receptor kinase-interactor 2	CAT2; KIAA0148; mKIAA0148; 1500036H07Rik; 5830420E16Rik; 6430510B20Rik; 9630056M03Rik; B230104M05Rik; Git2	1	1	0	0	2.48121	3.9676	5.71363
GLT8D3	glucoside xylosyltransferase 1	Gm87; Glt8d3; Gm1228; Gxylt1	1	0	0	0	-	-	-
GLTP	glycolipid transfer protein	C76925; C77564; 1110001F24Rik; Gltp	0	1	0	0	2.33251	4.05615	6.43155
GMFB	glia maturation factor, beta	C79176; AI851627; D14Ertd630e; 3110001H22Rik; 3110001O16Rik; Gmfb	1	0	0	0	2.84668	4.77786	6.42288
GMPR	guanosine monophosphate reductase	AV028449; 2310004P21Rik; Gmpr	1	0	0	0	-5.58321	-	-
GOLGA1	golgi autoantigen, golgin subfamily a, 1	Golgi97; AW107649; MGC91089; golgin-97; 0710001G09Rik; 2210418B03Rik; Golga1	1	0	0	0	1.04298	2.55947	3.78393
GOLGA3	golgi autoantigen, golgin subfamily a, 3	Mea2; Mea-2; AI449376; AW490576; 5330413L04; 5430416E01Rik; Golga3	1	0	0	0	0.704321	2.97235	4.47747
GOLGB1	golgi autoantigen, golgin subfamily b, macrogolgin 1	628101; Gm6840; AU042952; KIAA4151; MGC183642; mKIAA4151; 4930428L02Rik; 6330407A06Rik; C130074L01Rik; F730017E11Rik; Golgb1	1	0	0	0	0.801618	2.02521	3.42414
GPBP1L1	GC-rich promoter binding protein 1-like 1	MGC8183; BC002292; RP23-233B9.6; 5330440M15Rik; Gpbp1l1	1	0	0	0	2.84009	4.27546	5.67911
GPR137B	G protein-coupled receptor 137B	C80550; C80741; Tm7sf1; AI788917; AU016435; AW546472; D13Abb1e; C730041E01; Gpr137b	1	0	0	0	0.0910955	0.0236731	2.57911
GRAMD3	GRAM domain containing 3	NS3TP2; AW061306; 9030613F08Rik; 9130427A09Rik; Gramd3	0	1	0	0	2.79189	4.4423	6.68715
GRHL1	grainyhead-like 1 (Drosophila)	MGR; LBP-32; Tcfcp2l2; Grhl1	1	0	0	0	-3.69792	-1.82309	0.0181671
GRLF1	glucocorticoid receptor DNA binding factor 1	AI841135; KIAA1722; mKIAA1722; p190RhoGAP; 6430596G11Rik; Grlf1	1	0	0	0	-0.773818	1.76298	3.17372
GRSF1	G-rich RNA sequence binding factor 1	C80280; BB232551; D5Wsu31e; B130010H02; Grsf1	1	0	0	0	1.72256	4.70739	6.59252
GTF2A1	general transcription factor II A, 1	AA536742; AA959775; AW060250; TfIIAa/b; 6330549H03Rik; Gtf2a1	0	2	0	0	1.64291	3.71375	4.78505
GUF1	GUF1 GTPase homolog (S. cerevisiae)	EF-4; AA407526; 4631409J12; Guf1	0	1	0	0	0.238262	3.58324	5.19563
H3F3B	H3 histone, family 3B	H3.3B; H3f3a; 9430068D06Rik; H3f3b	1	0	0	0	5.33821	8.0784	9.90584
HBP1	high mobility group box transcription factor 1	C86454; BE629963; 1700058O05Rik; C330012F01Rik; Hbp1	2	0	0	0	2.73252	2.74601	4.0769
HBS1L	Hbs1-like (S. cerevisiae)	eRFS; AI326327; 2810035F15Rik; Hbs1l	1	0	0	0	2.18748	4.27354	6.22465
HDAC3	histone deacetylase 3	AW537363; Hdac3	0	1	0	0	2.11871	4.8371	6.47083
HDLBP	high density lipoprotein (HDL) binding protein	AA960365; AI118566; D1Ertd101e; 1110005P14Rik; Hdlbp	1	0	0	0	1.79654	5.94909	7.73037
HECTD1	HECT domain containing 1	opm; AI844876; MGC12070; A630086P08Rik; Hectd1	0	1	0	0	2.29924	4.48379	5.8725
HECW2	HECT, C2 and WW domain containing E3 ubiquitin protein ligase 2	Gm971; Nedl2; mKIAA1301; A730039N16Rik; D030049F17Rik; Hecw2	0	1	0	0	-6.89715	-	-5.53187
HEG1	HEG homolog 1 (zebrafish)	Gm629; BC038614; 4632417D23Rik; 5530401I02Rik; 9530025L16Rik; OTTMUSG00000027315; Heg1	1	0	0	0	1.34864	3.43893	5.42895
HERC1	hect (homologous to the E6-AP (UBE3A) carboxyl terminus) domain and RCC1 (CHC1)-like domain (RLD) 1	tbl; MGC7618; B230218H07; 2810449H11Rik; D130015N03Rik; Herc1	0	1	0	0	1.40485	2.86672	4.35025
HERPUD1	homocysteine-inducible, endoplasmic reticulum stress-inducible, ubiquitin-like domain member 1	SUP; Herp; Mifl; Herpud1	1	0	0	0	3.29023	5.46192	6.92571
HIAT1	hippocampus abundant gene transcript 1	MGC144858; Hiat1	0	1	0	0	2.38088	4.90236	6.27193
HIF1A	hypoxia inducible factor 1, alpha subunit	MOP1; bHLHe78; AA959795; HIF1alpha; Hif1a	2	0	0	0	1.91289	4.45306	5.96244
HINT3	histidine triad nucleotide binding protein 3	HINT4; HINT-4; AV009015; 0610010I17Rik; Hint3	0	1	0	0	1.06181	2.1926	3.94959
HIPK3	homeodomain interacting protein kinase 3	PKY; DYRK6; FIST3; Hipk3	1	0	0	0	1.51164	3.52533	5.41693
HIVEP1	human immunodeficiency virus type I enhancer binding protein 1	Cryabp1; Hivep1	1	2	0	0	0.856974	3.12846	4.55207
HIVEP3	human immunodeficiency virus type I enhancer binding protein 3	Rc; Krc; KBP1; Shn3; Zas3; AI848000; A130075N07; Schnurri-3; 2900056N03Rik; E030045D18Rik; Hivep3	1	0	0	0	-3.05033	0.800742	2.57174
HMGCL	3-hydroxy-3-methylglutaryl-Coenzyme A lyase	HL; AW476067; Hmgcl	0	1	0	0	1.50304	3.67796	5.40259
HMOX2	heme oxygenase (decycling) 2	HO2; HO-2; Hmox2	0	1	0	0	2.43237	4.9605	7.09895
HNF1B	HNF1 homeobox B	LFB3; Tcf2; Tcf-2; vHNF1; AI385728; AI987804; Hnf1beta; HNF-1Beta; Hnf1b	1	0	0	0	-5.66834	-1.79696	1.68596
HNRNPC	heterogeneous nuclear ribonucleoprotein C	Hnrpc; Hnrpc1; Hnrpc2; hnRNPC1; hnRNPC2; hnrnp-C; AL022939; D14Wsu171e; Hnrnpc	0	0	1	0	3.6757	7.40416	8.6399
HNRNPF	heterogeneous nuclear ribonucleoprotein F	Hnrpf; AA407306; MGC36971; MGC101981; 4833420I20Rik; Hnrnpf	1	0	0	0	5.86622	9.13947	10.6542
HNRNPUL1	heterogeneous nuclear ribonucleoprotein U-like 1	E1BAP5; E1B-AP5; Hnrnpul; Hnrpul1; MGC36621; MGC78330; E130317O14Rik; Hnrnpul1	2	0	0	0	3.59578	6.03395	7.84439
HS3ST4	heparan sulfate (glucosamine) 3-O-sulfotransferase 4	Gm6915; EG628779; Hs3st4	0	0	1	0	-	-	-
HTT	huntingtin	Hd; Hdh; IT15; AI256365; C430023I11Rik; Htt	0	1	0	0	0.44231	2.87233	4.09004
IDS	iduronate 2-sulfatase	AW214631; Ids	0	1	0	0	0.747384	2.12949	3.35832
IFI44	interferon-induced protein 44	p44; MTAP44; AW261460; A430056A10Rik; Ifi44	0	1	0	0	-5.05109	-2.16174	1.04865
IFNAR2	interferon (alpha and beta) receptor 2	Ifnar-2; AI747302; Ifnar2	1	0	0	0	1.69219	3.31493	4.88218
IGF2BP1	insulin-like growth factor 2 mRNA binding protein 1	Zbp1; Crdbp; IMP-1; CRD-BP; Neilsen; AL024068; AW549074; D11Moh45; D11Moh40e; D030026A21Rik; Igf2bp1	1	0	0	0	-	-	-
IGFBP3	insulin-like growth factor binding protein 3	IGFBP-3; IGgfbp3; AI649005; Igfbp3	1	0	0	0	-7.91273	-	-
IKZF2	IKAROS family zinc finger 2	Helios; Zfpn1a2; Znfn1a2; A730095J18Rik; Ikzf2	3	0	0	0	-9.94108	-	-
IKZF4	IKAROS family zinc finger 4	Eos; Zfpn1a4; Znfn1a4; A630026H08Rik; Ikzf4	1	0	0	0	-	-3.44445	-0.103684
IL16	interleukin 16	KIAA4048; mKIAA4048; Il16	0	1	0	0	3.53624	3.25316	6.09483
IMMP1L	IMP1 inner mitochondrial membrane peptidase-like (S. cerevisiae)	AU042386; MGC101970; 1500034J20Rik; 2610528O17Rik; Immp1l	0	0	1	0	0.974484	3.94352	5.27594
IMPAD1	inositol monophosphatase domain containing 1	Jaws; gPAPP; AA408880; AI451589; AL022796; B230207P20; 1110001C20Rik; Impad1	1	0	0	0	0.105634	2.54318	4.14896
INHBA	inhibin beta-A	Inhba	1	0	0	0	-	-	-
INO80D	INO80 complex subunit D	BC010584; 7330405I11; A430093A21Rik; OTTMUSG00000002594; Ino80d	1	1	0	0	1.29762	2.50225	3.79371
INSIG1	insulin induced gene 1	Insig-1; 1810013C12Rik; Insig1	1	0	0	0	1.01121	5.87648	7.58598
IP6K1	inositol hexaphosphate kinase 1	Ihpk1; InsP6; Itpk6; AU022776; 1200016D08Rik; Ip6k1	1	0	0	0	3.48232	3.82956	5.37902
IQGAP2	IQ motif containing GTPase activating protein 2	AI788777; A630053O10; 4933417J23Rik; Iqgap2	1	0	0	0	-4.94834	-4.14581	-0.429099
IQWD1	DDB1 and CUL4 associated factor 6	Iqwd1; PC326; 1200006M05Rik; Dcaf6	1	0	0	0	-	-	-
IREB2	iron responsive element binding protein 2	Irp2; D9Ertd85e; DKFZp564D1164; Ireb2	1	0	0	0	2.30287	4.18421	5.8105
IRF1	interferon regulatory factor 1	Irf-1; AU020929; Irf1	1	0	0	0	3.98177	3.44036	5.40299
IRF2	interferon regulatory factor 2	Irf-2; AI646973; MGC117893; 9830146E22Rik; Irf2	2	0	0	0	3.61986	4.10107	5.67876
IRF4	interferon regulatory factor 4	Spip; IRF-4; LSIRF; AI385587; Irf4	0	1	0	0	2.80834	4.56829	6.7191
IRF9	interferon regulatory factor 9	p48; Irf-9; Isgf3g; Irf9	1	0	0	0	2.39449	3.93128	5.59597
ITGB8	integrin beta 8	4832412O06Rik; Itgb8	5	1	0	0	-	-6.42236	-
ITPR1	inositol 1,4,5-trisphosphate receptor 1	opt; Ip3r; P400; Pcp1; IP3R1; Pcp-1; D6Pas2; InsP3R; Itpr-1; Itpr1	1	0	0	0	1.79192	3.05348	5.08555
ITPRIPL2	inositol 1,4,5-triphosphate receptor interacting protein-like 2	C130081G24; E030018N11Rik; Itpripl2	1	0	0	0	-4.30635	-3.12357	-2.02854
ITSN2	intersectin 2	Ese2; Sh3d1B; Sh3p18; AI327390; mKIAA1256; Itsn2	0	1	0	0	3.31211	4.61142	5.85074
IVNS1ABP	influenza virus NS1A binding protein	ND1; NS-1; Nd1-L; Nd1-S; NS1-BP; HSPC068; AA960440; mKIAA0850; 1190004M08Rik; 1700126I16Rik; Ivns1abp	1	0	0	0	5.01691	6.64504	8.38224
JAK1	Janus kinase 1	AA960307; MGC37919; C130039L05Rik; Jak1	1	0	0	0	4.28166	5.76849	7.87855
JARID2	jumonji, AT rich interactive domain 2	Jmj; jumonji; Jarid2	1	0	0	0	1.71992	2.95775	4.47608
KBTBD8	kelch repeat and BTB (POZ) domain containing 8	Takrp; SSEC51; SSEC-51; AU040152; MGC91215; mKIAA1842; Kbtbd8	2	0	0	0	-0.0485461	1.93401	3.49122
KCMF1	potassium channel modulatory factor 1	Pmcf; Debt91; 1700094M07Rik; Kcmf1	0	1	0	0	1.56852	4.00136	5.56181
KCTD4	potassium channel tetramerisation domain containing 4	AU017169; 2210017A09Rik; Kctd4	0	0	1	0	-	-	-
KDM2A	lysine (K)-specific demethylase 2A	Fbl7; Cxxc8; Fbl11; Jhdm1; Fbxl11; Gm4560; Jhdm1a; lalina; AA589516; AW536790; 100043628; 5530401A10Rik; Kdm2a	3	0	0	0	3.19711	4.56909	5.74876
KDM5B	lysine (K)-specific demethylase 5B	PUT1; Plu1; PLU-1; Rb-Bp2; Jarid1b; AW556288; KIAA4034; RBBP2H1A; mKIAA4034; D1Ertd202e; 2010009J12Rik; 2210016I17Rik; Kdm5b	0	1	0	0	0.325484	1.10363	2.06555
KDM6B	KDM1 lysine (K)-specific demethylase 6B	Jmjd3; BC038313; KIAA0346; mKIAA0346; RP23-5O23.5; 1700064E03Rik; Kdm6b	1	0	0	0	0.494724	3.81291	3.78404
KIAA0100	RIKEN cDNA 2610507B11 gene	E1; AU022687; KIAA0100; mKIAA0100; D11Bhm178e; D11Bhm179e; RP23-185A18.9; 2610507B11Rik	0	1	0	0	-	-	-
KIAA0247	KIAA0247	KIAA0247	1	0	0	0	-	-	-
KIAA0494	RIKEN cDNA 4732418C07 gene	KIAA0494; RP23-146I18.2; 4732418C07Rik	1	0	0	0	-	-	-
KIAA1109	RIKEN cDNA 4932438A13 gene	FSA; Tweek; Kiaa1109; MGC90861; 4732443H21; B830039D19Rik; D630029K19Rik; RP23-243E17.1; 4932438A13Rik	1	0	0	0	-	-	-
KIAA1147	RIKEN cDNA E330009J07 gene	Lchn; AI841796; mKIAA1147; E330009J07Rik	1	1	0	0	-	-	-
KIAA1432	RIKEN cDNA C030046E11 gene	Kiaa1432; MGC159151; C130057E09Rik; C030046E11Rik	1	2	0	0	-	-	-
KIAA1468	RIKEN cDNA 2310035C23 gene	Kiaa1468; mKIAA1468; 6430401N10; 2310035C23Rik	1	0	0	0	-	-	-
KIAA1632	RIKEN cDNA 5430411K18 gene	AI661957; AW456499; KIAA1632; mKIAA1632; 4732475F16; 5430411K18Rik	1	2	0	0	-	-	-
KIAA2022	expressed sequence C77370	C77386; KIAA2022; mKIAA2022; A230051P11; C77370	1	0	0	0	-	-	-
KIF5B	kinesin family member 5B	Khc; Khcs; Kns1; Ukhc; AL022807; Kif5b	1	0	0	0	2.328	5.30199	6.93198
KLF10	Kruppel-like factor 10	Tieg; mGIF; Egral; Tieg1; EGR[a]; Gdnfif; AI115143; Klf10	1	0	0	0	-0.978546	0.402631	2.74863
KLF12	Kruppel-like factor 12	AP-2rep; AI225908; AI315654; 2700063E05Rik; B130052C06Rik; D530033K05Rik; Klf12	1	0	0	0	-2.2917	-0.708115	0.15694
KLF2	Kruppel-like factor 2 (lung)	Lklf; Klf2	1	0	0	0	5.22278	4.73367	5.65814
KLF3	Kruppel-like factor 3 (basic)	Bklf; Tef-2; AL024007; MGC151315; 9930027G08Rik; Klf3	1	0	0	0	2.51558	2.90239	4.37659
KLHL11	kelch-like 11 (Drosophila)	BC011167; RP23-392I3.12; Klhl11	1	0	0	0	-0.0582001	1.99075	3.24375
KLHL15	kelch-like 15 (Drosophila)	MGC47138; 6330500C13Rik; Klhl15	1	0	0	0	-0.784755	1.30243	2.34681
KLHL2	kelch-like 2, Mayven (Drosophila)	Mav; AU020744; KIAA4249; ABP-KELCH; mKIAA4249; 6030411N21Rik; Klhl2	1	0	0	0	0.279222	2.7785	4.51227
KLHL20	kelch-like 20 (Drosophila)	Kleip; AI504637; KIAA4210; MGC28950; mKIAA4210; D930050H05Rik; Klhl20	1	0	0	0	1.1697	2.70739	4.14924
KLHL28	kelch-like 28 (Drosophila)	Btbd5; MGC47075; 2810440N09Rik; 4122402F11Rik; 4931401E10Rik; Klhl28	1	0	0	0	0.565242	1.68003	3.22403
KLHL29	kelch-like 29 (Drosophila)	Gm68; Kbtbd9; mKIAA1921; A230106N14Rik; Klhl29	0	0	1	0	-	-	-
KLHL9	kelch-like 9 (Drosophila)	KIAA1354; mKIAA1354; 8030469P05; C530050O22Rik; ENSMUSG00000070923; Klhl9	0	1	0	0	0.404076	2.46499	4.57947
KLRAQ1	KLRAQ motif containing 1	Ccdc128; AI426045; AW550781; MGC117934; 1110018J12Rik; Klraq1	1	0	0	0	-	3.0276	4.24262
KPNA2	karyopherin (importin) alpha 2	Rch1; IPOA1; MGC91246; 2410044B12Rik; Kpna2	1	0	0	0	2.045	6.5197	8.78207
KPNA6	karyopherin (importin) alpha 6	IPOA7; Kpna5; NPI-2; Kpna6	3	0	0	0	0.942765	4.50166	5.92094
KRIT1	KRIT1, ankyrin repeat containing	Ccm1; AA432855; AI450393; AI643869; BB155247; BB235701; 2010007K12Rik; A630036P20Rik; Krit1	0	1	0	0	1.08343	2.6742	4.11245
LAMP1	lysosomal-associated membrane protein 1	CD107a; Lamp-1; AI196048; Lamp1	1	0	0	0	3.39599	5.76158	7.06941
LAPTM4A	lysosomal-associated protein transmembrane 4A	MTP; Mtrp; LAPTM4; AA286466; mKIAA0108; Laptm4a	1	0	0	0	3.46742	5.28174	6.35651
LARP4B	La ribonucleoprotein domain family, member 4B	Larp5; AI256361; MGC78318; D13Wsu64e; A630096F19; Larp4b	0	1	0	0	1.68866	4.30319	6.11388
LATS2	large tumor suppressor 2	AV277261; AW228608; 4932411G09Rik; Lats2	1	0	0	0	2.02928	2.36796	3.93412
LCOR	ligand dependent nuclear receptor corepressor	Mlr2; mKIAA1795; 3110023F06Rik; A630025C20Rik; Lcor	3	0	0	0	-0.84421	0.863284	2.20257
LDLR	low density lipoprotein receptor	Hlb301; Ldlr	1	0	0	0	-0.605329	5.19984	6.48069
LDLRAP1	low density lipoprotein receptor adaptor protein 1	Arh; ARH2; Arh1; FHCB1; FHCB2; AA691260; Ldlrap1	1	0	0	0	0.205037	1.90709	3.55455
LGALS8	lectin, galactose binding, soluble 8	Lgals-8; AI326142; D13Ertd524e; 1200015E08Rik; Lgals8	1	0	0	0	2.97067	3.32323	4.89226
LHFPL2	lipoma HMGIC fusion partner-like 2	AI447312; AW050335; mKIAA0206; 6030465B15; Lhfpl2	1	0	0	0	-	-	-
LIF	leukemia inhibitory factor	Lif	1	0	0	0	-	-5.2185	-4.90343
LIMK1	LIM-domain containing, protein kinase	Limk1	2	0	0	0	-0.400719	2.36365	3.59308
LIN54	lin-54 homolog (C. elegans)	AI461788; KIAA2037; mKIAA2037; 4832414L08; Lin54	2	0	0	0	-0.128204	1.95509	4.13285
LIN9	lin-9 homolog (C. elegans)	TGS; Bara; TGS1; AA537062; AA545216; 2700022J23Rik; Lin9	1	0	0	0	-0.283412	1.55227	3.98135
LITAF	LPS-induced TN factor	TBX1; C85531; N4WBP3; 3222402J11Rik; Litaf	1	0	0	0	-0.491617	2.10791	4.68436
LONRF1	LON peptidase N-terminal domain and ring finger 1	Lonrf1	1	0	0	0	-2.12135	1.27816	2.93532
LONRF3	LON peptidase N-terminal domain and ring finger 3	Rnf127; AU023707; 4932412G04Rik; 5730439E01Rik; A830039N02Rik; Lonrf3	0	0	1	0	-9.57221	-	-
LRCH1	leucine-rich repeats and calponin homology (CH) domain containing 1	Chdc1; AI552548; AW215503; mKIAA1016; 4832412D13Rik; Lrch1	1	0	0	0	1.46824	1.65867	3.79823
LRRC68	leucine rich repeat containing 68	Gm158; Lrrc68	1	0	0	0	-	-	-
LTV1	LTV1 homolog (S. cerevisiae)	2610020N02Rik; Ltv1	0	1	0	0	1.89078	5.94918	7.13846
LZIC	leucine zipper and CTNNBIP1 domain containing	AW047580; 1810030J04Rik; Lzic	2	0	0	0	0.969999	4.19823	5.60435
MACF1	microtubule-actin crosslinking factor 1	RP23-327O13.1, ABP620, Acf7, Aclp7, MACF, R74989, mACF7, mKIAA0465	1	0	0	0	4.27519	3.68904	5.83938
MANEA	mannosidase, endo-alpha	4932703L02Rik; Manea	0	1	0	0	0.69398	1.94486	3.96102
MAP1B	microtubule-associated protein 1B	LC1; MAP5; MAP1B; Mtap5; Mtap-5; AI843217; MGC169657; MGC169658; A230055D22; Mtap1b	2	0	0	0	-	-	-
MAP2K3	mitogen-activated protein kinase kinase 3	MEK3; MKK3; Prkmk3; mMKK3b; AW212142; Map2k3	0	1	0	0	1.08512	4.338	5.88982
MAP2K4	mitogen-activated protein kinase kinase 4	MEK4; MKK4; Sek1; JNKK1; Serk1; PRKMK4; Map2k4	1	0	0	0	1.37865	3.78622	5.28011
MAP3K12	mitogen-activated protein kinase kinase kinase 12	DLK; MUK; Zpk; Map3k12	1	0	0	0	-2.56775	-2.0965	0.709056
MAP3K14	mitogen-activated protein kinase kinase kinase 14	Nik; aly; Map3k14	1	0	0	0	1.95634	2.35246	3.80337
MAP3K3	mitogen-activated protein kinase kinase kinase 3	Mekk3; MAPKKK3; AW548911; KIAA4031; mKIAA4031; Map3k3	0	1	0	0	2.19589	3.50246	5.35818
MAP3K5	mitogen-activated protein kinase kinase kinase 5	ASK; ASK1; Mekk5; MAPKKK5; MGC141518; MGC141519; 7420452D20Rik; Map3k5	1	0	0	0	1.67124	1.78494	4.42856
MAP3K7IP2	TGF-beta activated kinase 1/MAP3K7 binding protein 2	Map3k7ip2; mKIAA0733; 1110030N06Rik; A530078N03Rik; Tab2	0	1	0	0	-	-	-
MAP3K9	mitogen-activated protein kinase kinase kinase 9	Mlk1; Prke1; E130314H24Rik; Map3k9	1	0	0	0	0.000289325	-0.87447	0.685883
MAP7D1	microtubule-associated protein 7 domain containing 1	Rprc1; Map7d1; Parcc1; AV028413; BC019977; MGC27585; MGC28498; mKIAA1187; Mtap7d1	1	0	0	0	1.06784	-	-
MAPK1	mitogen-activated protein kinase 1	ERK; Erk2; MAPK2; PRKM2; Prkm1; C78273; p41mapk; p42mapk; AA407128; AU018647; 9030612K14Rik; Mapk1	1	0	0	0	3.06743	6.10774	7.80112
MAPRE3	microtubule-associated protein, RP/EB family, member 3	EB2; EB3; AI790651; Mapre3	1	0	0	0	-1.85531	-1.48647	-0.293349
MARCH7	membrane-associated ring finger (C3HC4) 7	Axo; Axot; Gtrgeo17; March7	0	1	0	0	-	-	-
MAX	Max protein	bHLHd4; bHLHd5; bHLHd6; bHLHd7; bHLHd8; AA960152; AI875693; Max	1	0	0	0	3.36483	5.66865	7.62339
MBD2	methyl-CpG binding domain protein 2	MBD2a; Mbd2	1	0	0	0	3.66244	5.27127	7.0679
MBD6	methyl-CpG binding domain protein 6	D10Wsu93e; Mbd6	0	1	0	0	2.228	3.44833	4.59182
MBNL1	muscleblind-like 1 (Drosophila)	Mbnl; mKIAA0428; Mbnl1	0	0	1	0	4.48229	5.79847	7.4761
MBNL3	muscleblind-like 3 (Drosophila)	CHCR; MBLX; MBXL; MBLX39; AI661274; A530038J18Rik; E430034C16Rik; Mbnl3	1	0	0	0	-0.57937	2.52922	4.87983
MBTD1	mbt domain containing 1	hemp; AA408199; AI194990; Mbtd1	2	0	0	0	1.18878	3.10926	4.71963
MCL1	myeloid cell leukemia sequence 1	Mcl-1; AW556805; Mcl1	1	0	0	0	5.63129	6.38908	8.29254
MCPH1	microcephaly, primary autosomal recessive 1	MCT; BRIT1; MGC66518; 5430437K10Rik; D030046N04Rik; Mcph1	0	1	0	0	-2.30588	2.04403	4.33549
MDFIC	MyoD family inhibitor domain containing	Kdt1; Mdfid; Mdfic	1	0	0	0	0.865354	2.24682	4.41287
MDM2	transformed mouse 3T3 cell double minute 2	Mdm-2; AA415488; 1700007J15Rik; Mdm2	0	1	0	0	2.31803	4.56232	6.3659
MED17	mediator complex subunit 17	77kDa; Crsp6; Trap80; C330002H14Rik; Med17	1	0	0	0	1.18452	3.82265	5.34522
MED19	mediator of RNA polymerase II transcription, subunit 19 homolog (yeast)	LCMR1; 2410018M14Rik; 3110040A13Rik; DKFZp586K0524; Med19	1	0	0	0	0.818121	3.88543	4.84594
MEF2A	myocyte enhancer factor 2A	A430079H05Rik; Mef2a	1	0	0	0	0.899063	4.20725	5.97402
MEGF8	multiple EGF-like-domains 8	Egfl4; AW049492; mKIAA0817; Megf8	0	1	0	0	-6.7357	-3.79951	-1.34541
METAP1	methionyl aminopeptidase 1	AW047992; KIAA0094; mKIAA0094; 1700029C17Rik; Metap1	1	0	0	0	1.65309	4.66896	6.34869
MEX3C	mex3 homolog C (C. elegans)	Rkhd2; BM-013; BC035207; A130001D14Rik; Mex3c	1	0	0	0	1.11895	3.54259	5.10934
MID1IP1	Mid1 interacting protein 1 (gastrulation specific G12-like (zebrafish))	S14R; Mig12; 3110038L01Rik; Mid1ip1	1	0	0	0	1.3008	4.10307	6.42392
MIDN	midnolin	3000003C15Rik; Midn	1	0	0	0	2.91819	3.64157	5.31517
MINK1	misshapen-like kinase 1 (zebrafish)	B55; MINK; Ysk2; Map4k6; RP23-122P1.6; Mink1	1	0	0	0	1.3011	3.61845	4.86043
MKL2	MKL/myocardin-like 2	Gt4-1; Mrtfb; MRTF-B; KIAA1243; MGC41582; mKIAA1243; ENSMUSG00000075401; Mkl2	2	0	0	0	-0.451539	1.47595	2.8321
MKNK2	MAP kinase-interacting serine/threonine kinase 2	Mnk2; Gprk7; 2010016G11Rik; Mknk2	1	0	0	0	4.75241	5.42558	7.47968
MKRN2	makorin, ring finger protein, 2	C81377; 2610002L04Rik; Mkrn2	0	1	0	0	0.750519	1.79954	3.71136
MLEC	malectin	ESTM19; X83352; AI850530; MGC32493; mKIAA0152; 2410014A08Rik; Mlec	1	0	0	0	2.80143	5.42531	6.65948
MLL2	myeloid/lymphoid or mixed-lineage leukemia 2	ALR; Mll4; KMT2B; BC032281; BC058659; C430014K11Rik; Mll2	0	0	1	0	-	3.44319	4.19975
MLL4	myeloid/lymphoid or mixed-lineage leukemia 2	ALR; Mll4; KMT2B; BC032281; BC058659; C430014K11Rik; Mll2	1	0	0	0	-	-	-
MMGT1	membrane magnesium transporter 1	Tmem32; BC032271; MGC40705; 9630048L06Rik; Mmgt1	1	0	0	0	-0.695714	1.97232	3.42105
MOBKL1A	MOB1, Mps One Binder kinase activator-like 1A (yeast)	AU015450; MGC129510; MGC129511; B230364F10; 1110003E08Rik; Mobkl1a	1	1	0	0	-	-	-
MOBKL1B	MOB1, Mps One Binder kinase activator-like 1B (yeast)	MOB1; MOB4B; Mobk1b; MGC6884; 4022402H07Rik; Mobkl1b	0	3	0	0	-	-	-
MOBKL2C	MOB1, Mps One Binder kinase activator-like 2C (yeast)	MOB3C; AW822253; D130076I06Rik; Mobkl2c	0	1	0	0	-	-	-
MOSPD2	motile sperm domain containing 2	2410013I23Rik; Mospd2	1	0	0	0	0.109289	2.79603	4.12347
MPRIP	myosin phosphatase Rho interacting protein	RIP3; C76423; Rhoip3; p116Rip; AA536749; AI647711; MGC67316; mKIAA0864; 9530046C02; RP23-180B18.4; Mprip	1	0	0	0	1.49813	4.42421	5.97291
MREG	melanoregulin	dsu; Wdt2; Gm974; MGC92980; Mreg	1	0	0	0	-0.541385	3.41381	4.63802
MRPL17	mitochondrial ribosomal protein L17	Rpml26; MRP-L26; Mrpl17	1	0	0	0	-1.51762	5.95302	7.49735
MRPL51	mitochondrial ribosomal protein L51	CDA09; Mrp64; HSPC241; 2610511M02Rik; Mrpl51	0	1	0	0	1.25908	5.81137	7.40219
MSL2	male-specific lethal 2 homolog (Drosophila)	Msl2l1; Rnf184; E130103E02Rik; Msl2	1	0	0	0	2.84871	4.34559	5.63883
MYLIP	myosin regulatory light chain interacting protein	Mir; MGC11702; 9430057C20Rik; Mylip	3	1	0	0	3.73889	2.07554	3.89169
MYO10	myosin X	AW048724; mKIAA0799; D15Ertd600e; Myo10	1	0	0	0	-4.3724	-2.21616	-0.0325132
MYO19	myosin XIX	Myohd1; 1110055A02Rik; Myo19	1	0	0	0	-1.67151	2.63511	4.61724
MYO5A	myosin VA	d; Dbv; MVa; flr; Myo5; MyoVA; Sev-1; flail; d-120J; AI413174; AI661011; 9630007J19Rik; Myo5a	2	0	0	0	1.7699	4.35198	6.09454
NACC2	nucleus accumbens associated 2, BEN and BTB (POZ) domain containing	Btbd14a; AI448087; 0610020I02Rik; C030048H19Rik; Nacc2	1	0	0	0	-4.93195	-2.95998	-1.75149
NAP1L1	nucleosome assembly protein 1-like 1	NAP-1; AA407126; AI256722; D10Ertd68e; Nap1l1	0	1	0	0	5.63913	8.63184	10.501
NARG1	N(alpha)-acetyltransferase 15, NatA auxiliary subunit	Narg1; mNAT1; Tbdn-1; MGC29428; 6330400I15; 5730450D16Rik; Naa15	1	0	0	0	-	-	-
NBPF11	neuroblastoma breakpoint family, member 11	NBPF11	0	0	1	0	-	-	-
NCK2	non-catalytic region of tyrosine kinase adaptor protein 2	Grb4; NCKbeta; 4833426I10Rik; Nck2	1	0	0	0	-0.42485	0.728094	2.74228
NCKAP1	NCK-associated protein 1	H19; Hem2; Nap1; mh19; Hem-2; C79304; mKIAA0587; Nckap1	0	1	0	0	-7.36285	-3.64277	-1.08704
NCOA2	nuclear receptor coactivator 2	TIF2; Grip1; SRC-2; TIF-2; GRIP-1; KAT13C; bHLHe75; 9530095N19; D1Ertd433e; Ncoa2	0	1	0	0	1.37909	2.80269	4.55255
NCOA3	nuclear receptor coactivator 3	Actr; Aib1; Rac3; Src3; pCip; Tram1; p/Cip; KAT13B; Tram-1; bHLHe42; AW321064; 2010305B15Rik; Ncoa3	1	1	0	0	2.52757	5.09631	5.93693
NCOR1	nuclear receptor co-repressor 1	N-CoR; RIP13; Rxrip13; mKIAA1047; 5730405M06Rik; A230020K14Rik; Ncor1	1	0	0	0	2.38896	5.67848	7.15003
NDUFS2	NADH dehydrogenase (ubiquinone) Fe-S protein 2	AL033311; MGC27667; Ndufs2	0	1	0	0	3.27825	5.98052	7.74013
NETO2	neuropilin (NRP) and tolloid (TLL)-like 2	BTCL2; AI854825; 5530601C23Rik; Neto2	1	0	0	0	-4.91545	-0.224441	2.21969
NFAT5	nuclear factor of activated T-cells 5	CAG-8; CAG80; OREBP; nfatz; NFATL1; TonEBP; AI225870; mKIAA0827; B130038B15Rik; Nfat5	1	0	0	0	1.57803	2.3068	3.90652
NFE2L2	nuclear factor, erythroid derived 2, like 2	Nrf2; AI194320; Nfe2l2	0	1	0	0	2.27683	3.16003	5.24808
NFIB	nuclear factor I/B	6720429L07Rik; E030026I10Rik; Nfib	1	0	1	0	-9.78782	-	-
NIN	ninein	AI385615; AU024711; MGC169413; mKIAA1565; 3110068G20Rik; Nin	1	0	0	0	1.41056	3.00289	5.25802
NKIRAS1	NFKB inhibitor interacting Ras-like protein 1	KBRAS1; kappaB-Ras1; 2400004O09Rik; Nkiras1	1	1	0	0	-1.04213	1.97666	3.45932
NKTR	natural killer tumor recognition sequence	D9Wsu172e; 5330401F18Rik; Nktr	1	0	0	0	2.5131	4.46437	5.78186
NLN	neurolysin (metallopeptidase M3 family)	C79345; 4930472G13Rik; Nln	0	1	0	0	-0.594302	2.70836	4.21568
NOL12	nucleolar protein 12	Nop25; C78541; Nol12	1	0	0	0	0.575346	5.54731	6.85627
NPAT	nuclear protein in the AT region	AI427561; BB112559; 6820401K01; Npat	1	0	0	0	-0.180851	2.61311	4.88805
NPEPPS	aminopeptidase puromycin sensitive	Psa; goku; AAP-S; MP100; R74825; MGC102199; Npepps	0	2	0	0	1.46241	4.51393	6.26045
NPLOC4	nuclear protein localization 4 homolog (S. cerevisiae)	Npl4; AK129375; KIAA1499; mKIAA1499; RP23-82I5.6; Nploc4	1	0	0	0	1.28216	4.94704	6.46106
NPTN	neuroplastin	Sdfr1; AW554172; Nptn	1	0	0	0	2.60569	5.62066	6.85548
NR1D2	nuclear receptor subfamily 1, group D, member 2	RVR; Rev-erb; Nr1d2	1	0	0	0	1.17109	1.71891	3.07878
NR2C2	nuclear receptor subfamily 2, group C, member 2	Tr4; TAK1; KIAA4145; MGC124356; MGC124357; MGC124358; mKIAA4145; Nr2c2	1	1	0	0	1.60826	3.07056	4.67619
NR3C1	nuclear receptor subfamily 3, group C, member 1	GR; Grl1; Grl-1; Nr3c1	2	0	0	0	2.31987	3.25759	4.78057
NUFIP2	nuclear fragile X mental retardation protein interacting protein 2	PIG1; AI256692; AI461731; mKIAA1321; 1110001M19Rik; 9530056D24Rik; Nufip2	3	0	0	0	2.23097	4.254	5.67323
NUP88	nucleoporin 88	88kDa; Nup84; Prei2; Nup88	0	1	0	0	2.27879	5.61577	7.32863
NUPL1	nucleoporin like 1	mKIAA0410; 1700017F11Rik; Nupl1	1	0	0	0	1.51823	4.58628	6.18179
NUSAP1	nucleolar and spindle associated protein 1	LNP; ANKT; SAPL; BM037; NuSAP; Q0310; AI481307; AW547774; BB165529; 2610201A12Rik; Nusap1	1	0	0	0	-1.11795	1.28807	5.80576
OBFC1	oligonucleotide/oligosaccharide-binding fold containing 1	AAF44; AAF-44; RPA-32; AI413458; 0610009H20Rik; 2310057J23Rik; Obfc1	0	0	1	0	0.115185	2.1904	3.81545
OBFC2A	oligonucleotide/oligosaccharide-binding fold containing 2A	Nbp1; Nabp1; AI852561; 4930434H03Rik; 4930442A21Rik; 4930488J04Rik; 4933440J18Rik; 5830411E10Rik; Obfc2a	1	0	0	0	-	4.22974	4.93153
ORMDL3	ORM1-like 3 (S. cerevisiae)	AI315223; 2810011N17Rik; Ormdl3	1	0	0	0	1.57469	2.6286	4.0308
OSGIN2	oxidative stress induced growth inhibitor family member 2	BC010311; MGC11786; C230027H09Rik	0	0	0	1	-0.428107	2.41871	4.24742
OTUD1	OTU domain containing 1	4933428L19Rik; Otud1	2	0	0	0	1.89368	1.06863	3.23713
PACS1	phosphofurin acidic cluster sorting protein 1	AI325977; MGC37046; Pacs1	0	1	1	0	2.12405	2.64384	4.49486
PAFAH1B1	platelet-activating factor acetylhydrolase, isoform 1b, subunit 1	Lis1; Mdsh; LIS-1; Ms10u; Pafaha; MMS10-U; MGC25297; Pafah1b1	1	0	0	0	2.7337	5.71913	7.09041
PANK2	pantothenate kinase 2	AI642621; MGC118448; 4933409I19Rik; Pank2	0	1	0	0	1.45658	3.72878	5.39192
PANK3	pantothenate kinase 3	MGC38148; Pank3	2	0	0	0	1.10533	4.25388	5.66346
PAPD4	PAP associated domain containing 4	Gld2; GLD-2; AI649009; 8030446C20Rik; Papd4	0	1	0	0	2.04003	4.72	6.33423
PAQR3	progestin and adipoQ receptor family member III	RKTG; AY424292; 6330415A20Rik; Paqr3	0	0	1	0	-3.08509	-0.913836	0.381919
PATL1	protein associated with topoisomerase II homolog 1 (yeast)	Pat1b; AV312086; D430024J04; Patl1	1	0	0	0	1.38986	3.95763	5.74324
PATZ1	POZ (BTB) and AT hook containing zinc finger 1	Mazr; Patz; Zfp278; AI447519; 8430401L15Rik; Patz1	1	0	0	0	1.32932	3.42464	5.52113
PAX2	paired box gene 2	Opdc; Pax-2; Pax2	0	0	1	0	-	-	-
PBX3	pre B-cell leukemia transcription factor 3	Pbx3	2	0	0	0	-2.09806	0.408497	2.38336
PBXIP1	pre-B-cell leukemia transcription factor interacting protein 1	MGC38361; 4732463H20Rik; Pbxip1	1	0	0	0	2.75662	2.50851	3.97383
PCGF3	polycomb group ring finger 3	Rnf3; DONG1; RNF3A; AI662857; E430039C14; 2310035N15Rik; D630042K08Rik; Pcgf3	1	0	0	0	0.44793	1.33859	2.83722
PCM1	pericentriolar material 1	MGC170660; 2600002H09Rik; 9430077F19Rik; C030044G17Rik; Pcm1	0	1	0	0	1.31007	3.20032	4.90173
PCMTD1	protein-L-isoaspartate (D-aspartate) O-methyltransferase domain containing 1	MGC117877; 8430411F12Rik; A030012M09Rik; Pcmtd1	1	0	0	0	1.70868	1.71474	3.88634
PCTK1	cyclin-dependent kinase 16	Crk5; Pctk1; Pctaire1; Cdk16	1	0	0	0	-	-	-
PDCD1LG2	programmed cell death 1 ligand 2	Btdc; B7-DC; PD-L2; MGC124039; MGC124040; F730015O22Rik; Pdcd1lg2	2	0	0	0	-0.0226237	0.933556	1.67886
PDS5A	PDS5, regulator of cohesion maintenance, homolog A (S. cerevisiae)	mKIAA0648; 9030416H16Rik; E230024D05Rik; Pds5a	1	0	0	0	2.65997	5.52461	7.28789
PEX5L	peroxisomal biogenesis factor 5-like	PXR2; Pex2; TRIP8b; 1700016J08Rik; Pex5l	1	0	0	0	-	-	-
PFKP	phosphofructokinase, platelet	PFK-C; 1200015H23Rik; 9330125N24Rik; Pfkp	1	0	0	0	1.246	4.89856	7.39697
PHC3	polyhomeotic-like 3 (Drosophila)	Edr3; Hph3; E030046K01Rik; Phc3	1	0	0	0	0.895181	2.13006	3.42712
PHF1	PHD finger protein 1	PHF2; mPcl1; Tctex3; Tctex-3; AW557215; D17Ertd455e; Phf1	1	0	0	0	3.94454	2.37651	2.93983
PHF13	PHD finger protein 13	Phf5; BC029632; Phf13	0	1	0	0	-0.727262	0.476133	2.88164
PHF19	PHD finger protein 19	3110009G19Rik; 3321402G02Rik; Phf19	1	0	0	0	-0.795083	2.23527	5.34094
PHIP	pleckstrin homology domain interacting protein	Ndrp; Wdr11; 2810004D21Rik; 4632404O06Rik; Phip	1	0	0	0	2.40664	5.46447	6.49021
PHKB	phosphorylase kinase beta	AI463271; MGC62514; Phkb	0	1	0	0	0.30854	1.70132	3.51294
PHLDA3	pleckstrin homology-like domain, family A, member 3	Tih1; Phlda3	1	0	0	0	-	-0.472933	1.92519
PHLPP2	PH domain and leucine rich repeat protein phosphatase 2	Phlppl; AI481772; KIAA0931; C130044A18Rik; Phlpp2	1	0	0	0	-0.154378	1.17172	3.41148
PHTF2	putative homeodomain transcription factor 2	C77923; AI447096; 1110054G21Rik; 9530062N20Rik; Phtf2	1	0	0	0	1.60922	3.16569	5.30474
PIGS	phosphatidylinositol glycan anchor biosynthesis, class S	Gm393; Gm689; BC058979; Pigs	1	0	0	0	1.96421	4.02505	5.42941
PIK3CA	phosphatidylinositol 3-kinase, catalytic, alpha polypeptide	p110; caPI3K; MGC161268; p110alpha; 6330412C24Rik; Pik3ca	1	0	0	0	1.42638	3.27374	4.84101
PIK3CB	phosphatidylinositol 3-kinase, catalytic, beta polypeptide	AI447572; p110beta; MGC150132; 1110001J02Rik; Pik3cb	1	0	0	0	-2.7689	-2.06984	-0.33555
PIKFYVE	phosphoinositide kinase, FYVE finger containing	p235; Pip5k; Pip5k3; Pipk5k3; 5230400C17Rik; Pikfyve	1	1	0	0	1.23097	2.57705	4.38931
PIP5K1C	phosphatidylinositol-4-phosphate 5-kinase, type 1 gamma	AI115456; AI835305; Pip5kIgamma; Pip5k1c	1	0	0	0	2.2872	5.00672	6.28365
PIP5K2A	phosphatidylinositol-5-phosphate 4-kinase, type II, alpha	Pip5k2a; AW742916; Pip4k2a	1	0	0	0	-	-	-
PITPNA	phosphatidylinositol transfer protein, alpha	vb; Pitpn; vibrator; Pitpna	1	0	0	0	3.30974	6.6778	8.4219
PITPNM2	phosphatidylinositol transfer protein, membrane-associated 2	NIR3; Rdgb2; RDGBA2; mKIAA1457; Pitpnm2	1	0	0	0	0.883402	3.49167	4.80184
PKD2	polycystic kidney disease 2	PC2; TRPP2; C030034P18Rik; Pkd2	1	0	0	0	-9.05173	-	-
PKIA	protein kinase inhibitor, alpha	AI415001; PKIalpha; Pkia	1	0	0	0	-	-	-
PLAG1	pleiomorphic adenoma gene 1	Plag1	1	0	0	0	-5.95204	-4.34254	-2.8047
PLEKHA1	pleckstrin homology domain containing, family A (phosphoinositide binding specific) member 1	TAPP1; AA960558; C920009D07Rik; Plekha1	1	0	0	0	1.49495	3.49222	4.93009
PLEKHO2	pleckstrin homology domain containing, family O member 2	Plekhq1; AI840980; MGC30448; Plekho2	1	0	0	0	1.53437	3.79046	6.15608
POGZ	pogo transposable element with ZNF domain	AU015913; AU044539; 9530006B08Rik; Pogz	1	0	0	0	1.21312	3.51193	5.08459
POLH	polymerase (DNA directed), eta (RAD 30 related)	XPV; RAD30A; Polh	0	0	1	0	0.269428	2.90656	5.08952
POLR3G	polymerase (RNA) III (DNA directed) polypeptide G	RPC7; RPC32; AV275904; 2310047G20Rik; Polr3g	1	0	0	0	-0.51838	2.6686	4.09294
POU2F1	POU domain, class 2, transcription factor 1	Oct1; Otf1; Oct-1; Otf-1; 2810482H01Rik; Pou2f1	1	0	0	0	1.16891	1.09782	2.96599
POU3F1	POU domain, class 3, transcription factor 1	Oct6; Otf6; Scip; Tst1; Oct-6; Test1; Tst-1; Pou3f1	1	0	0	0	-	-	-
PPARA	peroxisome proliferator activated receptor alpha	Ppar; Nr1c1; AW742785; PPARalpha; PPAR-alpha; 4933429D07Rik; Ppara	1	0	0	0	-7.46408	-	-
PPCS	phosphopantothenoylcysteine synthetase	AI413471; AI790434; RP23-390M8.3; 6330579B17Rik; Ppcs	1	0	0	0	1.4746	2.75225	4.20824
PPFIBP2	PTPRF interacting protein, binding protein 2 (liprin beta 2)	Cclp1; MGC117695; Ppfibp2	0	1	0	0	-0.460974	1.13257	3.28586
PPM1A	protein phosphatase 1A, magnesium dependent, alpha isoform	MMPa-2; MPPa-1; AI427932; AU017636; 2310003C21Rik; 2900017D14Rik; Ppm1a	1	0	0	0	1.75513	4.04941	5.66389
PPP1R15B	protein phosphatase 1, regulatory (inhibitor) subunit 15b	CReP; AI606441; 1810033K10Rik; C530022L24Rik; Ppp1r15b	2	0	0	0	2.54602	4.81081	6.42498
PPP1R7	protein phosphatase 1, regulatory (inhibitor) subunit 7	SDS22; 2310014J01Rik; Ppp1r7	0	1	0	0	0.646968	4.13714	6.2732
PPP2R5E	protein phosphatase 2, regulatory subunit B (B56), epsilon isoform	B56beta; AI449017; 4633401M22Rik; Ppp2r5e	1	0	0	0	1.0284	3.44827	4.77191
PPP6C	protein phosphatase 6, catalytic subunit	2310003C10Rik; Ppp6c	1	0	0	0	2.31927	4.71357	6.15795
PPTC7	PTC7 protein phosphatase homolog (S. cerevisiae)	TA-PP2C; AA672638; AI848390; 9130017A15Rik; Pptc7	1	0	0	0	1.73568	3.8459	5.25216
PRDM2	PR domain containing 2, with ZNF domain	Riz; KMT8; Riz1; Gm1033; Znfpr1c1; 4833427P12Rik; E330024L24Rik; Prdm2	1	0	0	0	2.64375	3.16587	4.8047
PREX1	phosphatidylinositol-3,4,5-trisphosphate-dependent Rac exchange factor 1	Setd6; P-REX1; G630042G04; RP23-183N8.1; Prex1	1	0	0	0	1.71953	3.34065	4.66806
PRIC285	cDNA sequence BC006779	mPDIP1; Pric285; MGC63178; mKIAA1769; RP23-401M24.3; BC006779	0	1	0	0	-	-	-
PRKACB	protein kinase, cAMP dependent, catalytic, beta	Pkacb; Prkacb	2	0	0	0	2.58155	3.24818	5.25508
PRKAG2	protein kinase, AMP-activated, gamma 2 non-catalytic subunit	AAKG; WPWS; AAKG2; H91620p; AI854673; 2410051C13Rik; Prkag2	1	0	0	0	0.722261	3.21258	4.18687
PRKCI	protein kinase C, iota	Pkci; Pkcl; Prkcl; AI427505; KIAA4165; PKClambda; mKIAA4165; aPKClambda; 2310021H13Rik; Prkci	0	1	0	0	-0.0101656	2.94056	4.81775
PRUNE	prune homolog (Drosophila)	HTCD37; DRES-17; PRUNEM1; Prune-M1; C130058A12; 9230112O05Rik; Prune	0	1	0	0	0.0808284	1.68502	3.14563
PSAP	prosaposin	SGP-1; AI037048; Psap	1	0	0	0	5.95129	6.11274	7.93916
PSMD1	proteasome (prosome, macropain) 26S subunit, non-ATPase, 1	S1; P112; 2410026J11Rik; Psmd1	0	1	0	0	1.87456	6.3002	7.75543
PTAR1	protein prenyltransferase alpha subunit repeat containing 1	AI449677; 1700084D09Rik; 2010013L17Rik; 4930428J16Rik; Ptar1	1	1	0	0	-0.183348	1.79771	3.02025
PTEN	phosphatase and tensin homolog	TEP1; MMAC1; AI463227; MGC183880; 2310035O07Rik; A130070J02Rik; B430203M17Rik; Pten	2	0	0	0	2.95291	4.53769	5.95126
PTGER4	prostaglandin E receptor 4 (subtype EP4)	EP4; Ptgerep4; Ptger4	1	0	0	0	-0.0788217	1.09044	3.38573
PTPN4	protein tyrosine phosphatase, non-receptor type 4	TEP; Ptn4; PTPMEG; hPTP-MEG; TEP/mPTPMEG; Ptpn4	1	0	0	0	-0.369897	2.57045	4.37169
PUS10	pseudouridylate synthase 10	C77560; Ccdc139; AU014648; 2810013G11Rik; 4933435A13Rik; RP23-164N15.2; Pus10	0	1	0	0	0.523184	3.40362	5.45869
PUS7	pseudouridylate synthase 7 homolog (S. cerevisiae)	C330017I15Rik; Pus7	1	0	0	0	-0.252539	4.89834	6.04287
PXK	PX domain containing serine/threonine kinase	MONaKA; D14Ertd813e; C230080L11Rik; Pxk	1	0	0	0	4.38261	5.91034	6.23405
QKI	quaking	QkI; l17Wis1; 1500005P18; l(17)-1Wis; 1110003F05Rik; Qk	0	1	0	0	-	-	-
QSER1	glutamine and serine rich 1	AI502974; 4732486I23Rik; RP24-297H17.9; Qser1	1	0	0	0	-0.36689	1.35917	2.91563
RAB11FIP1	RAB11 family interacting protein 1 (class I)	Rcp; MGC159103; 2010200K21Rik; 4833414G05Rik; Rab11fip1	1	0	0	0	-1.65355	-0.0907431	1.74283
RAB11FIP2	RAB11 family interacting protein 2 (class I)	Nrip11; AW558126; 4930470G04Rik; A830046J09Rik; Rab11fip2	1	1	0	0	0.0116373	1.44178	2.41499
RAB12	RAB12, member RAS oncogene family	C77700; AW555448; 2900054P15Rik; Rab12	1	0	0	0	1.18034	2.67452	4.01035
RAB14	RAB14, member RAS oncogene family	AI314285; AI649155; 0610030G24Rik; 2810475J17Rik; A830021G03Rik; D030017L14Rik; Rab14	1	0	0	0	3.46881	5.52805	7.00227
RAB18	RAB18, member RAS oncogene family	AA959686; Rab18	1	0	0	0	1.50639	4.85635	6.32315
RAB1A	RAB1, member RAS oncogene family	Gtbp; Ypt1; Rab-1; Rab1A; mKIAA3012; Rab1	1	0	0	0	-	-	-
RAB21	RAB21, member RAS oncogene family	9630024B22; Rab21	1	0	0	0	3.39597	5.20012	6.60192
RAB22A	RAB22A, member RAS oncogene family	Rab22; AI662177; AW319644; AW550514; 3732413A17Rik; E130120E14Rik; Rab22a	1	0	0	0	1.05596	3.05572	4.5938
RAB5B	RAB5B, member RAS oncogene family	C030027M18Rik; Rab5b	1	0	0	0	2.63258	4.27821	5.25672
RAB5C	RAB5C, member RAS oncogene family	Rabl; AI326010; Rab5c	1	0	0	0	3.93006	6.0541	7.54746
RAB8B	RAB8B, member RAS oncogene family	5930437D16; D330025I23Rik; Rab8b	2	0	0	0	1.36583	5.66189	6.79825
RABGAP1	RAB GTPase activating protein 1	Gapcena; KIAA4104; MGC30493; mKIAA4104; Rabgap1	0	1	0	0	0.940275	3.05592	4.80962
RAD54B	RAD54 homolog B (S. cerevisiae)	Fsbp; MGC67261; E130016E03Rik	0	1	0	0	-4.24652	1.02698	4.64338
RANBP6	RAN binding protein 6	FLJ11120; C630001B19; Ranbp6	0	1	0	0	1.42895	1.96722	2.96699
RAP2A	RAS related protein 2a	5830461H18Rik; Rap2a	1	0	0	0	-2.75263	-0.614737	1.00377
RAPGEF2	Rap guanine nucleotide exchange factor (GEF) 2	Pdzgef1; nRapGEP; CNRasGEF; RA-GEF-1; mKIAA0313; 5830453M24Rik; Rapgef2	1	0	0	0	-1.06268	0.135986	1.98747
RAPGEF6	Rap guanine nucleotide exchange factor (GEF) 6	Ragef2; Pdzgef2; AI844632; BB085664; KIAA4052; PDZ-GEF2; RA-GEF-2; mKIAA4052; A530068K01; C030018K18Rik; Rapgef6	0	1	0	0	2.20169	3.91717	5.57347
RB1	retinoblastoma 1	Rb; pRb; Rb-1; Rb1	1	0	0	0	1.90779	2.99894	5.37435
RBBP8	retinoblastoma binding protein 8	CtIP; 9930104E21Rik; Rbbp8	1	0	0	0	0.217242	2.57664	5.15028
RBM12	RNA binding motif protein 12	SWAN; AI852903; MGC30712; MGC38279; mKIAA0765; 5730420G12Rik; 9430070C08Rik; Rbm12	0	1	0	0	1.87474	2.81456	4.53906
RBM12B	RNA binding motif protein 12B	Rbm12ba; 3000004N20Rik; Rbm12b	1	0	0	0	-	2.15031	3.11353
RBM16	SR-related CTD-associated factor 8	Rbm16; AA408306; AI447644; AI448652; AU015035; KIAA1116; mKIAA1116; A630086M08Rik; A930036P18Rik; Scaf8	0	1	0	0	-	-	-
RBPSUH	recombination signal binding protein for immunoglobulin kappa J region	CBF1; RBP-J; RBPjk; Igkjrb; Rbpsuh; Igkrsbp; AI843960; Rbpj	1	0	0	0	-	-	-
RC3H1	RING CCCH (C3H) domains 1	Gm551; N28103; mKIAA2025; 5730557L09Rik; Rc3h1	0	2	0	0	1.1323	2.8538	4.48677
RCOR1	REST corepressor 1	AU042633; D12Wsu95e; mKIAA0071; 5730409O11; 6720480E22Rik; Rcor1	1	0	0	0	1.04102	3.51223	5.062
REEP3	receptor accessory protein 3	D10Ucla1; Reep3	1	0	0	0	0.371179	3.31004	4.95124
REL	reticuloendotheliosis oncogene	c-Rel; Rel	0	1	0	0	2.61986	4.81827	6.0592
REST	RE1-silencing transcription factor	NRSF; AA407358; MGC150099; 2610008J04Rik; Rest	1	0	0	0	1.30852	2.65453	4.42336
REV1	REV1 homolog (S. cerevisiae)	Rev1l; AU022044; MGC66950; 1110027I23Rik; Rev1	1	0	0	0	0.916577	2.73405	4.462
REV3L	REV3-like, catalytic subunit of DNA polymerase zeta RAD54 like (S. cerevisiae)	Rev; Rev3; Sez4; Rev3l	2	0	0	0	0.284539	2.11847	4.03745
RFTN1	raftlin lipid raft linker 1	AI853526; 2310015N21Rik; Rftn1	0	0	1	0	3.01261	6.06425	7.72112
RG9MTD1	RNA (guanine-9-) methyltransferase domain containing 1	Rnmtd1; MGC118020; D16Ertd454e; 1300018J16Rik; Rg9mtd1	0	1	0	0	-	3.79384	5.29691
RGL1	ral guanine nucleotide dissociation stimulator,-like 1	Rgl; KIAA0959; mKIAA0959; Rgl1	1	0	0	0	-0.239791	-2.2687	1.184
RGMB	RGM domain family, member B	DRAGON; 1110059F19Rik; Rgmb	1	0	0	0	-1.66481	-0.501662	0.593823
RHEBL1	Ras homolog enriched in brain like 1	1810036J22Rik; Rhebl1	1	0	0	0	-0.0846826	2.18453	3.65851
RHOB	ras homolog gene family, member B	Arh6; Arhb; AA017882; MGC117867; Rhob	1	0	0	0	0.375834	2.32503	3.13232
RHOC	ras homolog gene family, member C	Arh9; Arhc; AI324259; Rhoc	1	0	0	0	-5.61194	-	-2.37261
RHPN2	rhophilin, Rho GTPase binding protein 2	C85860; AA536890; D7Ertd784e; 1300002E07Rik; Rhpn2	1	0	0	0	-6.33611	-5.00892	-2.45808
RICTOR	RPTOR independent companion of MTOR, complex 2	AVO3; AW492497; 4921505C17Rik; 6030405M08Rik; D530039E11Rik; Rictor	0	1	0	0	1.3823	2.11022	3.74838
RNASEN	drosha, ribonuclease type III	Rn3; Etohi2; Rnasen; AI874853; MGC115770; 1110013A17Rik; Drosha	0	1	0	0	-	-	-
RNF103	ring finger protein 103	kf-1; Zfp103; AW146237; AW212918; Rnf103	1	0	0	0	0.583415	0.561058	2.37044
RNF11	ring finger protein 11	Rnf11	1	0	0	0	0.880124	3.47751	4.6138
RNF111	ring finger 111	ARK; Arkadia; Rnf111	1	0	0	0	2.58676	3.31582	4.78985
RNF139	ring finger protein 139	4930555P18Rik; Rnf139	0	2	0	0	1.87226	2.72372	4.20068
RNF141	ring finger protein 141	ZFP36; ZNF230; AA792898; AU022812; 2610110L04Rik; Rnf141	1	0	0	0	0.359673	1.75816	3.6834
RNF19A	ring finger protein 19A	XYbp; Rnf19; Dorfin; UIP117; AA032313; Ubce7ip2; Rnf19a	3	0	0	0	0.280288	1.90244	3.60596
RNF38	ring finger protein 38	Oip1; AA673263; 1700065B19Rik; 2610202O07Rik; Rnf38	1	0	0	0	2.11876	3.07487	4.79476
RNF41	ring finger protein 41	FLRF; Nrdp1; D10Ertd722e; 2210404G21Rik; 4930511A05Rik; 4933415P08Rik; Rnf41	1	0	0	0	1.51289	1.91997	3.42449
RNF44	ring finger protein 44	AI854545; mKIAA1100; Rnf44	1	0	0	0	3.12506	4.75136	6.22252
RNH1	ribonuclease/angiogenin inhibitor 1	RNH; C80305; AW546468; Rnh1	1	0	0	0	2.83265	4.9814	6.68406
RORA	ribosomal protein S6 kinase, polypeptide 4	Msk2; 90kDa; mMSK2; AI848992; 1110069D02Rik; Rps6ka4	2	0	0	0	-	-	-
RREB1	ras responsive element binding protein 1	AA414966; 1110037N09Rik; B930013M22Rik; Rreb1	2	0	0	0	0.707012	1.96823	3.40012
RRM2	ribonucleotide reductase M2	R2; AA407299; MGC113712; Rrm2	1	0	0	0	0.247383	4.49627	8.77754
RSBN1	rosbin, round spermatid basic protein 1	Rsbn; Rsbp; Rosbin; mKIAA3002; E330004N01; C230004D03Rik; Rsbn1	1	1	0	0	1.59715	3.29119	4.68836
RTF1	Rtf1, Paf1/RNA polymerase II complex component, homolog (S. cerevisiae)	Gtl7; cbp82; AI853581; AU043144; AW553985; 2900005O08Rik; 6530416A09Rik; Rtf1	1	0	0	0	1.57339	4.02308	5.76298
RUFY2	RUN and FYVE domain-containing 2	Denn; LZ-FYVE; ZFYVE13; AI844453; 2610111M19Rik; Rufy2	1	0	0	0	0.75531	1.72346	3.2765
RUNX2	runt related transcription factor 2	Cbf; LS3; AML3; Osf2; Cbfa1; Cbfa-1; PEBP2aA; Pebp2a1; Pebpa2a; Runx2	1	0	0	0	-7.5012	-	-
RUNX3	runt related transcription factor 3	AML2; Cbfa3; Pebp2a3; Runx3	1	0	0	0	1.43183	4.36325	6.24732
S1PR1	sphingosine-1-phosphate receptor 1	S1p; Edg1; Lpb1; S1p1; AI849002; S1pr1	2	1	0	0	4.23868	1.22405	3.36731
SAMD12	sterile alpha motif domain containing 12	A830094I09Rik; Samd12	1	0	0	0	-	-	-
SAP30	sin3 associated polypeptide	30kDa; Sap30	0	1	0	0	-0.419908	2.94644	5.97288
SAPS1	protein phosphatase 6, regulatory subunit 1	Pp6r1; Saps1; AI836219; MGC62441; mKIAA1115; 2010309P17Rik; B430201G11Rik; D030074N20Rik; Ppp6r1	1	0	0	0	-	-	-
SAPS3	protein phosphatase 6, regulatory subunit 3	Sapl; Pp6r3; Ppcs3; Saps3; Pptcs3; mKIAA1558; D19Bwg1430e; D19Ertd703e; 4930528G08Rik; 9130026N02Rik; Ppp6r3	1	0	0	0	-	-	-
SAR1A	SAR1 gene homolog A (S. cerevisiae)	Sara; Sara1; 1600019H17Rik; Sar1a	1	0	0	0	2.66475	5.64955	6.86126
SAR1B	SAR1 gene homolog B (S. cerevisiae)	CMRD; Sarb; Sara2; Sara1b; RP23-79E13.9; 2310075M17Rik; 2900019I22Rik; Sar1b	1	0	0	0	1.76507	4.9999	6.60686
SASH1	SAM and SH3 domain containing 1	mKIAA0790; 1100001C18Rik; 2500002E12Rik; A330076K04Rik; Sash1	1	0	0	0	-5.11006	-	-2.74541
SAV1	salvador homolog 1 (Drosophila)	Sav; Salv; WW45; Wwp3; Wwp4; 1700040G09Rik; Sav1	0	1	0	0	2.16833	4.46808	5.92485
SBNO1	sno, strawberry notch homolog 1 (Drosophila)	sno; Sbno; mSno1; AI849128; AW557836; BC021875; MGC28589; 9330180L10Rik; Sbno1	1	1	0	0	2.20821	4.88241	6.29544
SEC23B	SEC23B (S. cerevisiae)	Sec23b	0	1	0	0	1.7499	4.64185	6.33377
SEL1L3	sel-1 suppressor of lin-12-like 3 (C. elegans)	AI429585; mKIAA0746; 2310045A20Rik; Sel1l3	1	0	0	0	-	-	-
SEMA4B	sema domain, immunoglobulin domain (Ig), transmembrane domain (TM) and short cytoplasmic domain, (semaphorin) 4B	SemC; Semac; KIAA1745; mKIAA1745; Sema4b	1	0	0	0	2.67884	2.80482	4.04779
SEMA4C	sema domain, immunoglobulin domain (Ig), transmembrane domain (TM) and short cytoplasmic domain, (semaphorin) 4C	Semaf; Semai; Semacl1; AI426163; mKIAA1739; Sema4c	1	0	0	0	-5.88798	-	-
SEMA7A	sema domain, immunoglobulin domain (Ig), and GPI membrane anchor, (semaphorin) 7A	Semal; CDw108; H-Sema-L; M-Sema-L; 2900057C09Rik; Sema7a	1	1	0	0	0.946272	3.87936	5.94027
SERINC1	serine incorporator 1	Tde2; Tms2; TMS-2; Tde1l; AIGP-2; AI315070; mKIAA1253; 1500011D18Rik; Serinc1	0	1	0	0	2.52436	3.83685	5.44091
SERINC3	serine incorporator 3	Tde1; AIGP1; TMS-1; DIFF33; AA959945; AA960047	1	0	0	0	6.44078	7.40623	9.12233
SERP1	stress-associated endoplasmic reticulum protein 1	Ramp4; D3Ucla1; Serp1	1	0	0	0	5.94415	7.18519	9.76452
SERTAD2	SERTA domain containing 2	Sei2; SEI-2; AB041541; AU021878; Kiaa0127; TRIP-Br2; MNCb-1504; mKIAA0127; Sertad2	2	1	0	0	0.836959	2.13078	3.55318
SERTAD3	SERTA domain containing 3	Rbt1; Sei3; D1Mgi51; AW124805; Sertad3	1	0	0	0	0.826938	1.04462	2.62206
SESN2	sestrin 2	HI95; Ses2; SEST2; MGC11758; Sesn2	1	0	0	0	-1.43643	0.797741	3.68679
SETD2	SET domain containing 2	KMT3A; BC031601; 4921524K10Rik; Setd2	1	0	0	0	2.48801	4.0529	5.5938
SFMBT1	Scm-like with four mbt domains 1	Smr; Sfmbt; AA536974; DKFZp434L243; 4930442N21Rik; 9330180L21Rik; Sfmbt1	1	0	0	0	-0.191794	2.83282	4.78193
SFRS18	serine/arginine-rich splicing factor 18	Srsf18; AA673174; 5730406M06Rik; Sfrs18	2	0	0	0	3.20118	5.3162	6.59053
SFRS6	serine/arginine-rich splicing factor 6	Sfrs6; AI314910; AW146126; 1210001E11Rik; Srsf6	1	0	0	0	-	-	-
SGMS1	sphingomyelin synthase 1	Mob; Sms1; Sor1; C80702; Tmem23; AI841905; MGC30540; 9530058O11Rik; Sgms1	1	1	0	0	2.39073	0.93152	3.21971
SGPP1	sphingosine-1-phosphate phosphatase 1	SPP; SPP1; Spph1; AI463453; Sgpp1	1	0	0	0	1.96838	3.17016	4.83842
SGTB	small glutamine-rich tetratricopeptide repeat (TPR)-containing, beta	MGC27660; C630001O05Rik; Sgtb	0	1	0	0	-6.41591	-	-2.36558
SH3PXD2A	SH3 and PX domains 2A	Fish; TSK5; Gm5098; Sh3md1; AI413738; EG329070; MGC144076; MGC190848; MGC190948; C230050L11; Sh3pxd2a	2	0	0	0	0.904027	0.250047	2.81664
SH3TC1	SH3 domain and tetratricopeptide repeats 1	BC024909; MGC67153; 4631428G15; Sh3tc1	0	1	0	0	-0.148846	0.656785	2.52522
SHANK2	SH3/ankyrin domain gene 2	KIAA1022; mKIAA1022; Shank2	2	0	0	0	-	-	-
SHOC2	soc-2 (suppressor of clear) homolog (C. elegans)	Sur8; AU017287; MGC102442; mKIAA0862; Shoc2	1	1	0	0	1.09289	3.39722	4.94294
SIK1	salt inducible kinase 1	Msk; Sik; Snf1lk; Sik1	1	0	0	0	1.01003	5.74616	6.40672
SIN3B	transcriptional regulator, SIN3B (yeast)	2810430C10Rik; Sin3b	1	0	0	0	2.82063	5.49097	6.65976
SIVA1	SIVA1, apoptosis-inducing factor	Siva; CD27bp; Siva1	1	0	0	0	0.0693508	3.91093	6.24754
SKIL	SKI-like	sno; Skir; SnoN; SnoN2; sno-dE3; 9130011J04Rik; Skil	1	0	0	0	1.78841	4.38272	5.62686
SLAIN1	SLAIN motif family, member 1	AA675320; AW742596; 9630044O09Rik; Slain1	1	0	0	0	1.0617	2.15369	4.01576
SLAIN2	SLAM family member 7	19A; CS1; 19A24; CRACC; 4930560D03Rik; Slamf7	1	1	0	0	1.87855	3.52573	5.10359
SLC12A7	solute carrier family 12, member 7	Kcc4; AA408796; D13Ertd261e; Slc12a7	1	0	0	0	-0.720832	0.355876	1.62415
SLC25A32	solute carrier family 25, member 32	Mftc; 2610043O12Rik; Slc25a32	1	0	0	0	0.389848	3.20359	5.00152
SLC25A36	solute carrier family 25, member 36	C330005L02Rik; Slc25a36	1	0	0	0	1.67733	3.54819	5.22729
SLC30A1	solute carrier family 30 (zinc transporter), member 1	Znt1; AI839647; C130040I11Rik; Slc30a1	1	0	0	0	0.0691511	0.363475	1.86339
SLC30A7	solute carrier family 30 (zinc transporter), member 7	ZnT7; ZnT-7; Zntl2; AI467242; 1810059J10Rik; 2610034N15Rik; 4833428C12Rik; Slc30a7	1	1	0	0	0.293742	1.2914	2.88845
SLC35B4	solute carrier family 35, member B4	AB041549; AW494345; 4930474D06Rik; Slc35b4	0	1	0	0	0.910734	3.03536	4.38524
SLC35E1	solute carrier family 35, member E1	AA408278; 6030458H05; Slc35e1	1	0	0	0	0.106799	3.21741	5.08631
SLC35E3	solute carrier family 35, member E3	AI481200; 9330166G04Rik; Slc35e3	0	1	0	0	0.15258	1.89406	3.62909
SLC38A9	solute carrier family 38, member 9	A730092C09; 4833412L08Rik; 6720411P22Rik; 9130023D20Rik; 9430067K09Rik; Slc38a9	0	1	0	0	0.9675	-0.659392	1.24549
SLC39A8	solute carrier family 39 (metal ion transporter), member 8	Zip8; BIGM103; AA986696; 4933419D20Rik	1	0	0	0	-4.60123	-0.657151	1.53202
SLC39A9	solute carrier family 39 (zinc transporter), member 9	AW209151; 2010002A02Rik; 2610511I23Rik; 4833420E20Rik; Slc39a9	1	0	0	0	0.818984	2.56475	4.03524
SLC9A1	solute carrier family 9 (sodium/hydrogen exchanger), member 1	swe; Apnh; Nhe1; AW554487; Slc9a1	1	0	0	0	0.990858	2.35185	3.83428
SLMAP	sarcolemma associated protein	Slap; KIAA1601; mKIAA1601; D330001L02Rik; Slmap	1	0	0	0	1.53584	4.22853	6.11143
SLMO2	slowmo homolog 2 (Drosophila)	AA407013; RP23-6N18.1; 2310042G06Rik; Slmo2	1	0	0	0	1.77367	5.60827	7.66898
SMAD4	MAD homolog 4 (Drosophila)	DPC4; Madh4; AW743858; D18Wsu70e; Smad4	1	0	0	0	1.94837	3.58158	4.95349
SMAD5	MAD homolog 5 (Drosophila)	Dwf-C; Madh5; MusMLP; AI451355; 1110051M15Rik; Smad5	1	0	0	0	0.864702	2.78521	3.88335
SMARCA2	SWI/SNF related, matrix associated, actin dependent regulator of chromatin, subfamily a, member 2	brm; Snf2l2; brahma; SNF2alpha; 2610209L14Rik; Smarca2	1	1	0	0	2.2331	2.63943	4.3403
SMARCC2	SWI/SNF related, matrix associated, actin dependent regulator of chromatin, subfamily c, member 2	5930405J04Rik; Smarcc2	0	1	0	0	2.76594	4.62437	6.02843
SMC4	structural maintenance of chromosomes 4	SMC-4; C79747; Smc4l1; 2500002A22Rik; Smc4	0	1	0	0	3.29171	5.2259	8.20443
SMG1	SMG1 homolog, phosphatidylinositol 3-kinase-related kinase (C. elegans)	mKIAA0421; 2610207I05Rik; 5430435M13Rik; C130002K18Rik; Smg1	0	1	0	0	3.10587	4.11448	5.28093
SMURF1	SMAD specific E3 ubiquitin protein ligase 1	mKIAA1625; 4930431E10Rik; Smurf1	1	0	0	0	0.0894537	0.682247	2.81789
SMYD5	SET and MYND domain containing 5	Rrg1; Rai15; NN8-4AG; AW536703; MGC29044; Smyd5	0	1	0	0	0.968453	5.64481	6.75411
SNX13	sorting nexin 13	Rgs-px1; mKIAA0713; Snx13	1	0	0	0	0.825397	1.61946	3.29355
SOCS1	suppressor of cytokine signaling 1	JAB; Cish1; Cish7; SSI-1; SOCS-1; Socs1	1	0	0	0	-0.694349	4.50185	3.61572
SOCS3	suppressor of cytokine signaling 3	Cis3; Ef10; Ssi3; Cish3; EF-10; SSI-3; Socs3	1	0	0	0	1.1079	2.60349	5.46483
SOCS6	suppressor of cytokine signaling 6	Cis4; SSI4; Cish4; STAI4; Socs4; SOCS-4; SOCS-6; STATI4; HSPC060; AI447482; MGC102463; 1500012M23Rik; 5830401B18Rik; Socs6	2	1	0	0	-0.166841	2.13306	3.72743
SORL1	sortilin-related receptor, LDLR class A repeats-containing	LR11; SorLA; gp250; mSorLA; AI596264; AW261561; 2900010L19Rik; Sorl1	1	0	0	0	3.05408	3.44831	5.22575
SOS1	son of sevenless homolog 1 (Drosophila)	AI449023; 9630010N06; 4430401P03Rik; Sos1	1	2	0	0	0.302829	2.16222	3.56714
SOX4	SRY-box containing gene 4	Sox-4; AA682046; Sox4	2	0	0	0	-2.17782	-5.68749	-2.59286
SPG20	spastic paraplegia 20, spartin (Troyer syndrome) homolog (human)	C79168; SPARTIN; TAHCCP1; AI840044; MGC28621; mKIAA0610; Spg20	1	0	0	0	-0.879806	1.87321	3.50995
SPOPL	speckle-type POZ protein-like	AU014935; BB233739; MGC130583; 4921517N04Rik; E430033K04Rik; Spopl	2	0	0	0	0.598566	2.16299	3.50979
SPRYD3	SPRY domain containing 3	BC008150; Spryd3	1	0	0	0	1.38412	3.03439	4.08837
SPRYD4	SPRY domain containing 4	AA114801; 4633402N23Rik; Spryd4	1	0	0	0	-0.255353	3.33876	4.60265
SPTBN1	spectrin beta 2	elf1; elf3; SPTB2; SPTBN1; Spnb-2; AL033301; KIAA4049; mKIAA4049; 9930031C03Rik; Spnb2	1	0	0	0	2.8544	-	-
SR140	RIKEN cDNA 2610101N10 gene	Sr140; U2surp; AU023006; 2610101N10Rik	2	0	0	0	-	-	-
SRP54	signal recognition particle 54A	54kDa; Srp54; Srp54a	0	1	0	0	-	-	-
SRPK1	serine/arginine-rich protein specific kinase 1	AU017960; Srpk1	1	0	0	0	2.22585	5.90152	7.35724
SRPR	signal recognition particle receptor ('docking protein')	D11Mgi27; 1300011P19Rik; Srpr	1	0	0	0	2.45567	5.36492	7.10159
SRR	serine racemase	Srs; Srr	0	0	1	0	-0.514805	0.865919	1.57633
SRRM2	serine/arginine repetitive matrix 2	SRm300; AA410130; mKIAA0324; 5033413A03Rik; Srrm2	1	0	0	0	4.80886	6.97117	8.31244
SSFA2	ST8 alpha-N-acetyl-neuraminide alpha-2,8-sialyltransferase 4	PST; PST-1; Siat8d; ST8SiaIV; St8sia4	1	0	0	0	0.593324	1.97713	3.97048
STAM	signal transducing adaptor molecule (SH3 domain and ITAM motif) 1	STAM1; Stam	1	0	0	0	-0.379545	1.84165	3.63991
STAM2	signal transducing adaptor molecule (SH3 domain and ITAM motif) 2	Hbp; BB145015; 1200004O12Rik; 5730456G07Rik; Stam2	1	0	0	0	0.402882	2.77541	4.49932
STARD13	StAR-related lipid transfer (START) domain containing 13	DLC2; GT650; MGC38133; Stard13	1	0	0	0	-	-4.48879	-2.37827
STAT3	signal transducer and activator of transcription 3	Aprf; AW109958; 1110034C02Rik; Stat3	2	1	0	0	2.81425	5.86895	7.28089
STIM1	stromal interaction molecule 1	SIM	0	0	1	0	1.56928	2.29771	4.76158
STK11IP	stromal interaction molecule 1	SIM; Stim1	1	0	0	0	2.13859	2.5149	4.34945
STK35	serine/threonine kinase 35	CLIK1; Stk35l1; 1700054C12Rik; Stk35	1	0	0	0	-0.614233	1.96775	4.36991
STK38	serine/threonine kinase 38	Ndr1; AA617404; 5830476G13Rik; 9530097A09Rik; Stk38	2	0	0	0	3.1442	4.75095	6.3695
STK4	serine/threonine kinase 4	Mst1; Ysk3; Kas-2; AI447339; AU020804; Stk4	1	1	0	0	3.18967	4.84357	6.57359
STRN3	Strn3	Gs2na; SG2NA; Strn3	1	0	0	0	1.50637	3.56587	5.13666
STT3B	STT3, subunit of the oligosaccharyltransferase complex, homolog B (S. cerevisiae)	Simp; 1300006C19Rik; Stt3b	0	1	0	0	3.68596	5.65453	6.92793
STX17	syntaxin 17	AW048351; 4833418L03Rik; 6330411F21Rik; 9030425C21Rik; Stx17	1	0	0	0	1.19109	1.36993	2.912
STXBP5	syntaxin binding protein 5 (tomosyn)	LGL3; AW742610; mKIAA1006; 0710001E20Rik; 4930565N16Rik; Stxbp5	0	1	0	0	-0.600222	2.21019	4.08515
STYX	serine/threonine/tyrosine interaction protein	hStyxb; MGC106795; 0610039A20Rik; Styx	1	0	0	0	1.08153	4.03568	5.6478
SUV420H1	suppressor of variegation 4-20 homolog 1 (Drosophila)	KMT5B; AA117471; MGC18702; Suv4-20h1; C630029K18Rik; Suv420h1	2	0	0	0	2.26075	3.43067	4.28835
SYNCRIP	synaptotagmin binding, cytoplasmic RNA interacting protein	pp68; Nsap1; Nsap1l; GRY-RBP; 2610109K23Rik; 4632417O19Rik; Syncrip	1	0	0	0	3.01635	7.42466	8.90305
SYNJ1	synaptojanin 1	AA675315; mKIAA0910; A930006D20Rik; Synj1	1	0	0	0	-0.465332	1.64032	3.14222
SYPL1	synaptophysin-like protein	PanI; Pphn; Sypl1; AI314763; AI604763; D12Ertd446e; Sypl	1	0	0	0	-	-	-
TAGAP	T-cell activation Rho GTPase-activating protein	MGC31468; 2610315E15Rik; Tagap	1	0	0	0	2.25781	4.65631	4.95945
TAOK3	TAO kinase 3	A130052D22; 2900006A08Rik; A430105I05Rik; Taok3	1	0	0	0	2.13573	4.28218	5.96362
TAX1BP1	Tax1 (human T-cell leukemia virus type I) binding protein 1	T6bp; TXBP151; AA930106; D6Ertd404e; D6Ertd772e; 1200003J11Rik; 1700069J21Rik; Tax1bp1	0	1	0	0	3.93685	5.07175	6.7991
TBC1D20	TBC1 domain family, member 20	AI414693; 1110028I04Rik; 2810442O16Rik; Tbc1d20	1	0	0	0	2.40553	3.93091	5.23887
TBL1XR1	transducin (beta)-like 1X-linked receptor 1	C21; DC42; Ira1; TBLR1; AW539987; 8030499H02Rik; A630076E03Rik; C230089I12Rik; Tbl1xr1	1	0	0	0	1.90803	3.08262	4.76813
TCEB3	transcription elongation factor B (SIII), polypeptide 3	110kDa; Tceb3a; AA408125; Tceb3	2	0	0	0	1.62077	4.94885	6.34021
TCF4	transcription factor 4	ME2; TFE; E2-2; E2.2; ITF2; SEF2; ITF-2; SEF-2; Tcf-4; ASP-I2; ITF-2b; SEF2-1; MITF-2A; MITF-2B; bHLHb19; 5730422P05Rik; Tcf4	1	1	0	0	1.92233	4.29092	6.48845
TEC	tec protein tyrosine kinase	Tec	0	1	0	0	3.41815	3.1283	5.04623
TET3	tet oncogene family member 3	BC037432; B430006D22Rik; D230004J03Rik; Tet3	1	1	1	0	1.45829	3.28784	4.32756
TGFBR2	transforming growth factor, beta receptor II	DNIIR; RIIDN; TBR-II; AU042018; TbetaRII; TbetaR-II; 1110020H15Rik; Tgfbr2	1	0	0	0	3.5321	3.44748	5.43233
TGFBRAP1	transforming growth factor, beta receptor associated protein 1	Trap1; AU024090; AU042859; AW742551; 3110018K12Rik; Tgfbrap1	0	1	0	0	0.550285	1.95608	3.34091
TGIF1	TGFB-induced factor homeobox 1	Tgif; AA959811; AI462167; Tgif1	1	0	0	0	2.09063	5.05016	6.61734
TIGD7	tigger transposable element derived 7	Sancho; FLJ98002; FLJ99447; TIGD7	0	1	0	0	-	-	-
TIMP1	tissue inhibitor of metalloproteinase 1	Clgi; Timp; TIMP-1; MGC7143; Timp1	1	0	0	0	-	-	-
TM2D1	TM2 domain containing 1	Bbp; AA990549; 2310026L18Rik; Tm2d1	0	1	0	0	1.25966	3.27972	4.64751
TM9SF3	transmembrane 9 superfamily member 3	fb75h12; zgc:56246; wu:fa94f05; wu:fb75h12; tm9sf3	0	1	0	0	3.02114	5.32576	6.60649
TMBIM6	transmembrane BAX inhibitor motif containing 6	Bi1; Tegt; 5031406P05Rik; Tmbim6	1	0	0	0	4.80758	6.27622	7.74219
TMCC1	transmembrane and coiled coil domains 1	mKIAA0779; 3632431M01Rik; Tmcc1	1	0	0	0	-0.420944	1.80741	3.34751
TMED8	transmembrane emp24 domain containing 8	Mem1; Gm1184; AI447224; 6430595O10Rik; Tmed8	0	0	1	0	2.06263	5.38357	5.11171
TMEM127	transmembrane protein 127	AI314202; AI317350; 2310003P10Rik; Tmem127	1	0	0	0	2.4481	3.3616	4.34554
TMEM168	transmembrane protein 168	AI462344; AI504145; 5730526F17Rik; 8430437G11Rik; Tmem168	1	0	0	0	1.90868	3.69287	5.5948
TMEM184C	transmembrane protein 184C	Tmem34; MGC8158; AI645453; AL033298; BC004056; 8430433H16Rik; Tmem184c	0	1	0	0	1.07711	2.38703	3.79366
TMEM188	transmembrane protein 188	MGC171143; 5033428A16Rik; Tmem188	1	0	0	0	-	2.93279	4.58891
TMEM189	transmembrane protein 189	Kua; AI840826; RP23-118A2.8; Tmem189	1	0	0	0	2.50308	4.31466	5.84168
TMEM209	transmembrane protein 209	AI428435; 2700094F01Rik; Tmem209	0	1	0	0	1.11939	3.73999	5.30745
TMEM25	transmembrane protein 25	AI429491; 0610039J01Rik; Tmem25	0	1	0	0	-	-	-3.335
TMEM64	transmembrane protein 64	AI790744; AV300874; 9630015D15Rik; Tmem64	1	0	0	0	1.70787	2.42173	3.92688
TNF	tumor necrosis factor	DIF; Tnfa; TNFSF2; Tnfsf1a; TNFalpha; MGC151434; TNF-alpha; Tnf	1	0	0	0	0.870966	3.71293	5.82586
TNFAIP3	tumor necrosis factor, alpha-induced protein 3	A20; Tnfip3; Tnfaip3	1	1	0	0	1.42697	5.23883	6.8626
TNFRSF21	tumor necrosis factor receptor superfamily, member 21	DR6; TR7; R74815; AA959878; Tnfrsf21	1	0	0	0	-2.4326	0.848284	2.82456
TNIK	TRAF2 and NCK interacting kinase	AI451411; KIAA0551; MGC189819; MGC189859; 1500031A17Rik; 4831440I19Rik; C530008O15Rik; C630040K21Rik; Tnik	1	0	0	0	-1.74069	-1.02244	1.36393
TNKS2	tankyrase, TRF1-interacting ankyrin-related ADP-ribose polymerase 2	Tank2; AA517131; AI662480; 5430432P15Rik; Tnks2	1	0	0	0	2.72723	4.69636	6.54031
TNPO1	transportin 1	MIP; TRN; IPO2; MIP1; Kpnb2; AU021749; D13Ertd688e; Tnpo1	1	0	0	0	2.26691	5.43623	7.02313
TNRC6A	trinucleotide repeat containing 6a	GW182; Tnrc6; CAGH26; AW557223; MGC11932; 2010321I05Rik; 3110054G10Rik; D130023A07Rik; Tnrc6a	2	1	0	0	2.6253	3.32268	4.84468
TNRC6B	trinucleotide repeat containing 6b	AI848765; MGC28739; 2700090M07Rik; A730065C02Rik; D230019K20Rik; Tnrc6b	5	1	0	0	1.47606	1.4996	3.15436
TOB1	transducer of ErbB-2.1	Tob; Trob; Tob1	1	0	0	1	0.401972	1.29897	3.3504
TP53INP1	transformation related protein 53 inducible nuclear protein 1	SIP; Teap; SIP18; SIP27; Stinp; 2700057G22Rik; Trp53inp1	1	0	0	2	-	-	-
TPCN1	two pore channel 1	Tpc1; mKIAA1169; 5730403B01Rik; Tpcn1	1	0	0	0	0.438636	0.0490833	1.58915
TPR	translocated promoter region	C77892; 2610029M07Rik; Tpr	0	1	0	0	2.80789	5.64018	7.54748
TRAF3	TNF receptor-associated factor 3	amn; LAP1; CAP-1; CRAF1; T-BAM; CD40bp; AI528849; Traf3	1	0	0	0	2.02041	4.12197	5.34584
TRAM2	translocating chain-associating membrane protein 2	MGC25725; C330003D03Rik; Tram2	1	0	0	0	-1.34725	-0.195367	2.44556
TRIM23	tripartite motif-containing 23	Arfd1; AI450195; 6330516O20Rik; Trim23	1	0	0	0	-0.0680221	2.23378	3.97787
TRIM33	tripartite motif-containing 33	Ecto; Tif1g; AI413936; mKIAA1113; ectodermin; 8030451N04Rik; DKFZp586K1123; Trim33	1	0	0	0	1.04238	2.7124	4.22675
TRIO	triple functional domain (PTPRF interacting)	Solo; AA408740; 6720464I07Rik; Trio	1	0	0	0	-0.796564	-0.876869	1.24041
TRIP10	thyroid hormone receptor interactor 10	Cip4; AI646975; Trip10	1	0	0	0	-0.769973	2.30538	3.93165
TRMT5	TRM5 tRNA methyltransferase 5 homolog (S. cerevisiae)	KIAA1393; mKIAA1393; 2610027O18Rik	0	1	0	0	0.31158	3.06027	4.69322
TRPM3	TRM5 tRNA methyltransferase 5 homolog (S. cerevisiae)	KIAA1393; mKIAA1393; 2610027O18Rik; Trmt5	0	0	1	0	-	-	-
TSG101	tumor susceptibility gene 101	CC2; AI255943; Tsg101	1	0	0	0	1.94869	4.30303	5.55455
TTC9	tetratricopeptide repeat domain 9	AI429215; AI853559; 1700029M07Rik; Ttc9	3	0	0	0	-7.64399	-	-
TUG1	taurine upregulated gene 1	AI316828; Tug1	0	0	1	1	3.09156	3.76723	4.88179
U2AF2	U2 small nuclear ribonucleoprotein auxiliary factor (U2AF) 2	65kDa; MGC118033; U2af2	0	1	0	0	4.4184	7.55408	9.07116
UBASH3B	ubiquitin associated and SH3 domain containing, B	p70; TULA-2; BB125008; 2810457I06Rik; Ubash3b	1	0	0	0	-1.19742	0.229937	2.81352
UBC	ubiquitin C	Ubb; Uba52; Rps27a; TI-225; AI194771; 2700054O04Rik; Ubc	1	0	0	0	5.59333	9.65505	11.3541
UBE2A	ubiquitin-conjugating enzyme E2A, RAD6 homolog (S. cerevisiae)	HR6A; HHR6A; Mhr6a; Ube2a	1	0	0	0	1.35734	4.64652	5.91245
UBE2E3	ubiquitin-conjugating enzyme E2E 3, UBC4/5 homolog (yeast)	Ubce4; ubcM2; Ube2e3	0	0	1	0	1.00207	3.90734	5.6457
UBE2W	ubiquitin-conjugating enzyme E2W (putative)	6130401J04Rik; Ube2w	2	0	0	0	1.18459	3.64211	4.81495
UBE2Z	ubiquitin-conjugating enzyme E2Z (putative)	AW049199; D11Moh35; RP23-235J5.3; C030047H17Rik; Ube2z	1	0	0	0	2.1921	4.59608	6.386
UBE3C	ubiquitin protein ligase E3C	AI853514; mKIAA0010; Ube3c	0	2	0	0	0.823272	3.70084	5.12253
UBN2	ubinuclein 2	BC060116; mKIAA2030; 2900060J04Rik; 6030408G03Rik; D130059P03Rik; Ubn2	1	0	0	0	0.61072	1.71004	3.10795
UBQLN1	ubiquilin 1	Da41; Dsk2; Plic1; Xdrp1; C77538; Plic-1; AU019746; D13Ertd372e; 1110046H03Rik; 1810030E05Rik; Ubqln1	0	1	0	0	2.89862	5.82796	7.03935
UBR1	ubiquitin protein ligase E3 component n-recognin 1	AI504731; Ubr1	2	0	0	0	1.4151	3.24132	4.57655
UBR4	ubiquitin protein ligase E3 component n-recognin 4	p600; Zubr1; Gm1032; Gm1666; N28143; RBAF600; mKIAA0462; 1810009A16Rik; A930005E13Rik; D930005K06Rik; Ubr4	0	1	0	0	1.97643	4.44274	5.61178
UGP2	UDP-glucose pyrophosphorylase 2	MGC38262; Ugp2	1	0	0	0	1.41646	4.3071	5.69629
UHMK1	U2AF homology motif (UHM) kinase 1	KIS; Kist; AA673513; AI449218; AU021979; 4732477C12Rik; 4930500M09Rik; Uhmk1	2	0	0	0	1.40027	4.30373	5.77233
UHRF1BP1	UHRF1 (ICBP90) binding protein 1	AA408674; KIAA4127; mKIAA4127; 1110020K19Rik; F830021D11Rik; Uhrf1bp1	1	0	0	0	-2.65682	0.991826	2.65633
ULK1	Unc-51 like kinase 1 (C. elegans)	Unc51.1; AU041434; mKIAA0722; Ulk1	1	0	0	0	0.180308	1.88	3.0447
USP13	ubiquitin specific peptidase 13 (isopeptidase T-3)	ISOT3; IsoT-3; AI848077; MGC107670; 2700071E21Rik; Usp13	1	0	0	0	-	-	-
USP28	ubiquitin specific peptidase 28	AU022237; mKIAA1515; 9830148O20Rik; Usp28	1	0	0	0	0.413263	1.99242	3.88351
USP3	ubiquitin specific peptidase 3	AA409661; BC017156; MGC28886; Usp3	1	0	0	0	1.87115	3.67244	5.92254
USP31	ubiquitin specific peptidase 31	mKIAA1203; 6330567E21Rik; Usp31	0	1	0	0	-0.885323	2.34715	3.7641
USP33	ubiquitin specific peptidase 33	Vdu1; AA409780; 9830169D19Rik; Usp33	2	0	0	0	1.64785	3.17021	4.79012
USP37	ubiquitin specific peptidase 37	4932415L06Rik; C330008N13Rik; Usp37	0	1	0	0	0.268678	2.45139	4.50824
USP8	ubiquitin specific peptidase 8	Ubpy; AI574262; AW557536; mKIAA0055; Usp8	1	0	0	0	2.15677	4.16	5.78162
USP9X	ubiquitin specific peptidase 9, X chromosome	Fafl; Dffrx; FAF-X; AA407302; AA407699; AL022658; AL022749; 5730589N07Rik; Usp9x	1	1	0	0	1.69024	4.5315	6.0213
USP9Y	ubiquitin specific peptidase 9, Y chromosome	Dffry; Fafl2; Usp9y	0	1	0	0	-	-	-
VANGL1	vang-like 1 (van gogh, Drosophila)	Lpp2; Stb2; Stbm; Kitenin; Vangl1	1	1	0	0	-7.37654	-	-
VAPA	vesicle-associated membrane protein, associated protein A	33kDa; VAP33; Vapa	1	0	0	0	3.06042	6.24914	7.58242
VASH2	vasohibin 2	MGC38004; B130052G07Rik; Vash2	1	0	0	0	-5.49089	-3.65397	-0.343088
VEZF1	vascular endothelial zinc finger 1	db1; AI848691; AW046909; Vezf1	1	0	0	0	2.32087	3.5966	4.75801
VGLL4	vestigial like 4 (Drosophila)	VGL-4; BC048841; MGC54805; Vgll4	3	0	0	0	0.958955	1.43002	4.03944
VLDLR	very low density lipoprotein receptor	AA408956; AI451093; AW047288; Vldlr	1	0	0	0	-	-	-2.32004
VPS37A	vacuolar protein sorting 37A (yeast)	AW261445; D8Ertd531e; 2210018P21Rik; 4930592A21Rik; Vps37a	1	0	0	0	-0.569326	1.64518	2.87598
WAC	WW domain containing adaptor with coiled-coil	Wwp4; AI256735; AI256776; 1110067P07Rik; A230035H12Rik; Wac	0	1	0	0	2.23433	5.33393	6.83546
WASL	Wiskott-Aldrich syndrome-like (human)	N-WASP; 2900021I12Rik; 3110031I02Rik; Wasl	1	0	0	0	0.701844	1.68232	3.12977
WDR20	WD repeat domain 20A	WDR20; AI549910; 2310040A13Rik; Wdr20a	1	0	0	0	-	-	-
WDR26	WD repeat domain 26	C77982; AA693241; AI447817; AU044014; 1600024A01Rik; Wdr26	1	0	0	0	3.01594	6.053	7.14103
WDR40A	DDB1 and CUL4 associated factor 12	Wdr40a; AA420338; AI851081; 1500001L20Rik; 5830424K06Rik; Dcaf12	1	0	0	0	-	-	-
WDR42A	DDB1 and CUL4 associated factor 8	H326; C76055; Wdr42a; D1Ucla4; AA408877; AA433120; AA792214; AU018973; D1Dau35e; MGC38511; Dcaf8	1	1	0	0	-	-	-
WDR44	WD repeat domain 44	RPH11; RAB11BP; 9130203L06; 2610034K17Rik; DKFZp686L20145; Wdr44	1	0	0	0	1.26989	2.41634	3.69642
WDR51B	POC1 centriolar protein homolog B (Chlamydomonas)	Wdr51b; 4933430F16Rik; Poc1b	0	0	1	0	-	-	-
WHSC1	Wolf-Hirschhorn syndrome candidate 1 (human)	Whsc1l; AW555663; mKIAA1090; 5830445G22Rik; 9430010A17Rik; C130020C13Rik; D030027O06Rik; D930023B08Rik; Whsc1	1	0	0	0	0.483104	3.76457	6.52069
WIPF2	WAS/WASL interacting protein family, member 2	Wich; Wire; Gm1176; AA407487; 1110014J05Rik; 5730509C05Rik; Wipf2	1	0	0	0	0.536734	2.27137	3.63563
WNK1	WNK lysine deficient protein kinase 1	Hsn2; Prkwnk1; EG406236; MGC175896; MGC175898; mKIAA0344; 6430573H23Rik; Wnk1	2	0	0	0	2.76202	5.65696	7.12004
WTAP	Wilms' tumour 1-associating protein	2810408K05Rik; 9430038B09Rik; Wtap	0	1	0	0	3.34204	5.6725	7.24076
WWP2	WW domain containing E3 ubiquitin protein ligase 2	AIP2; AA690238; AW554328; 1300010O06Rik; Wwp2	1	0	0	0	1.71488	3.46868	4.6731
XIAP	X-linked inhibitor of apoptosis	Aipa; Api3; IAP3; MIHA; Birc4; ILP-1; mXIAP; 1110015C02Rik; Xiap	1	0	0	0	1.43251	3.62268	5.30778
XPNPEP3	X-prolyl aminopeptidase (aminopeptidase P) 3, putative	APP3; E430012M05Rik; Xpnpep3	2	0	0	0	-1.93168	0.852723	2.55619
XRN1	5'-3' exoribonuclease 1	exo; Dhm2; mXrn1; Xrn1	1	0	0	0	0.52681	2.10048	3.85186
XRRA1	X-ray radiation resistance associated 1	AI449753; Xrra1	1	0	0	0	-	-	-3.80125
YTHDF3	YTH domain family 3	9130022A11Rik; Ythdf3	1	0	0	0	-	-	-
YY1	YY1 transcription factor	NF-E1; AW488674; Yy1	1	0	0	0	2.91735	5.12474	6.7259
ZAK	RIKEN cDNA B230120H23 gene	Zak; MLTK; AV006891; MLTKbeta; MLTKalpha; RP23-146F24.1; B230120H23Rik	1	0	0	0	-2.24613	-	-
ZBTB34	zinc finger and BTB domain containing 34	Gm349; mKIAA1993; Zbtb34	1	0	0	0	-0.948333	0.602055	2.07608
ZBTB38	zinc finger and BTB domain containing 38	CIBZ; A930014K01Rik; Zbtb38	1	0	0	0	0.298207	1.78211	3.32278
ZBTB4	zinc finger and BTB domain containing 4	mKIAA1538; 2310026P19Rik; 9230111I22Rik; RP23-422L16.16; Zbtb4	2	0	0	0	1.20072	1.27197	2.56713
ZBTB43	zinc finger and BTB domain containing 43	Zfp297b; mKIAA0414; 1700010E06Rik; Zbtb43	1	0	0	0	0.751037	2.41512	3.77952
ZBTB47	zinc finger and BTB domain containing 47	ZNF651; KIAA1190; DKFZp434N0615; ZBTB47	1	0	0	0	-	-	-
ZBTB7A	zinc finger and BTB domain containing 7a	Lrf; FBI-1; Zbtb7; Pokemon; AI452336; 9030619K07Rik; 9130006G12Rik; Zbtb7a	1	0	0	0	2.22553	4.03205	5.54073
ZC3H12C	zinc finger CCCH type containing 12C	KIAA1726; mKIAA1726; A230108E06; C230027N18Rik; Zc3h12c	2	1	0	0	-0.891039	2.97066	3.36485
ZCCHC3	zinc finger, CCHC domain containing 3	2810406K24Rik; Zcchc3	1	0	0	0	-1.94896	0.118157	2.07983
ZDHHC18	zinc finger, DHHC domain containing 18	Zdhhc18	1	0	0	0	3.84337	4.52649	6.02423
ZDHHC5	zinc finger, DHHC domain containing 5	Zisp; AI451382; MGC28179; 1110032A17Rik; Zdhhc5	1	0	0	0	1.59576	4.20589	5.6411
ZFAND5	zinc finger, AN1-type domain 5	Za20d2; Zfp216; AA415485; 2310057A04Rik; 5830475F03Rik; Zfand5	1	0	0	0	1.37516	5.12534	6.38602
ZFC3H1	zinc finger, C3H1-type containing	Psrc2; Ccdc131; BC033596; Zfc3h1	1	1	0	0	2.08512	3.68429	4.92031
ZFP36L1	zinc finger protein 36, C3H type-like 1	Brf1; ERF1; cMG1; Berg36; TIS11b; AW742437; AW743212; D530020L18Rik; Zfp36l1	1	0	0	0	5.21245	6.31255	7.38436
ZFP91	zinc finger protein 91	Pzf; Zfp-91; AL024263; AW545902; MGC195907; 9130014I08Rik; A530054C17Rik; Zfp91	1	0	0	0	2.52412	4.93441	6.24615
ZFYVE20	zinc finger, FYVE domain containing 20	5330426D11Rik; Zfyve20	1	0	0	0	0.37561	2.32752	3.84512
ZFYVE21	zinc finger, FYVE domain containing 21	C85416; AW558780; 1110013H04Rik; Zfyve21	2	0	0	0	-2.3333	0.758678	2.53772
ZFYVE26	zinc finger, FYVE domain containing 26	Gm893; KIAA0321; mKIAA0321; 4930465A13; 9330197E15Rik; A630028O16Rik; Zfyve26	2	0	0	0	0.702726	2.07051	4.24556
ZFYVE9	zinc finger, FYVE domain containing 9	NSP; SARA; Madhip; SMADIP; E030027L17; Zfyve9	1	0	0	0	-6.69398	-4.83398	-3.82733
ZMAT3	zinc finger matrin type 3	Wig1; Zmat3	2	0	0	0	-1.51046	0.285881	2.41007
ZMYM2	zinc finger, MYM-type 2	FIM; MYM; RAMP; SCLL; Zfp198; Znf198; MGC51607; 5830413P05Rik; Zmym2	1	0	0	0	1.91374	2.76234	4.38848
ZMYND11	zinc finger, MYND domain containing 11	BS69; 2210402G22Rik; Zmynd11	1	0	0	0	3.20482	4.34732	5.70248
ZNF148	zinc finger protein 148	BERF-1; BFCOL1; ZBP-89; Znf148; AI480666; AW045217; 2210405J08Rik; Zfp148	2	0	0	0	-	-	-
ZNF217	zinc finger protein 217	Gm562; ZABC1; Znf217; AW987152; 4933431C08Rik; Zfp217	1	0	0	0	-	-	-
ZNF238	zinc finger protein 238	RP58; Znf238; Zfp238	1	0	0	0	-	-	-
ZNF329	zinc finger protein 239	Mok2; Mok-2; Znf239	0	1	0	0	-	-	-
ZNF335	zinc finger protein 335	Nif1; Znf335; MGC86001; 1810045J01Rik; Zfp335	0	1	0	0	-	-	-
ZNF394	zinc finger with KRAB and SCAN domains 14	Zfp99; Znf394; MGC117641; 2310046C23Rik; 2810437E14Rik	1	0	0	0	-	-	-
ZNF521	zinc finger protein 521	Evi3; Znf521; B930086A16Rik; Zfp521	0	0	1	0	-	-	-
ZNF597	zinc finger protein 597	FLJ33071; ZNF597	1	0	0	0	-	-	-
ZNF608	zinc finger protein 608	Znf608; MGC116601; 4932417D18Rik; Zfp608	0	1	0	0	-	-	-
ZNF638	zinc finger, matrin-like	Np220; Znf638; mNP220; AI323587; Zfml	0	1	0	0	-	-	-
ZNF652	zinc finger protein 652	ZNF652; MGC67134; 9530033F24Rik; Zfp652	1	0	0	0	-	-	-
ZNF711	zinc finger protein 711	Znf711; 2810409C01Rik; A230078I01Rik; Zfp711	0	1	0	0	-	-	-
ZNF770	zinc finger protein 770	Znf770; RP23-230H3.5; 6430601A21Rik; Zfp770	0	1	0	0	-	-	-
ZNF800	zinc finger protein 800	Znf800; AA407452; Zfp800	2	0	0	0	-	-	-
ZNFX1	zinc finger, NFX1-type containing 1	AI481105; RP23-19L12.5; Znfx1	2	0	0	0	1.04898	3.32172	5.44111
ZNRF2	zinc and ring finger 2	AU044205; MGC129274; MGC129275; D6Ertd365e; 1190002C14Rik; Znrf2	0	1	0	0	1.7156	2.88867	4.20318
ZRANB1	zinc finger, RAN-binding domain containing 1	Gm1956; Trabid; D7Wsu87e; 9330160G10Rik; Zranb1	0	1	0	0	1.06936	2.51769	4.09814
